# Supplementary material for: Ppp2r1a haploinsufficiency increases excitatory synaptic transmission and decreases spatial learning by impairing endocannabinoid signaling
Source: J Clin Invest. 2025 Aug 21;135(17):e185602. doi: 10.1172/JCI185602 (PMC12404745; doi:10.1172/JCI185602)
Supplement: Supplemental table 1 [file jci-135-185602-s306.xlsx]

## Sheet: sorted_DEGs
gene	baseMean	log2FoldChange	lfcSE	stat	pvalue	padj	SYMBOL	ENTREZID	TYPE
ENSMUSG00000000202	57.8428	2.25132	0.315611	7.01586	2.29e-12	2.65e-10	Btbd17	72014	UP
ENSMUSG00000000275	43.7972	1.24193	0.333894	3.70993	0.000207313	0.00307379	Trim25	217069	UP
ENSMUSG00000000530	32.8221	1.65736	0.391776	4.19543	2.72e-05	0.000585636	Acvrl1	11482	UP
ENSMUSG00000000567	548.692	1.10612	0.174915	6.32215	2.58e-10	2.09e-08	Sox9	20682	UP
ENSMUSG00000000693	19.0257	1.06114	0.397868	2.65205	0.00800057	0.0499444	Loxl3	16950	UP
ENSMUSG00000000957	101.623	1.55269	0.261719	5.91509	3.32e-09	2.12e-07	Mmp14	17387	UP
ENSMUSG00000001123	26.0641	1.0067	0.371375	2.70585	0.00681299	0.0443933	Lgals9	16859	UP
ENSMUSG00000001247	12.698	1.3016	0.444553	2.9216	0.00348242	0.0272062	Lsr	54135	UP
ENSMUSG00000001313	134.168	1.48264	0.200797	7.36542	1.77e-13	2.45e-11	Rnd2	11858	UP
ENSMUSG00000001555	25.4897	1.40154	0.371115	3.74504	0.000180364	0.00274656	Fkbp10	14230	UP
ENSMUSG00000001700	79.507	1.6111	0.281986	5.69037	1.27e-08	7.14e-07	Gramd3	107022	UP
ENSMUSG00000001761	65.4117	1.01797	0.305647	3.32679	0.000878511	0.00954444	Smo	319757	UP
ENSMUSG00000001773	29.5065	1.07214	0.347738	3.07125	0.00213168	0.0186918	Folh1	53320	UP
ENSMUSG00000001870	115.501	1.12008	0.284894	3.92912	8.53e-05	0.0015128	Ltbp1	268977	UP
ENSMUSG00000001930	53.6141	2.42028	0.357215	6.64857	2.96e-11	2.92e-09	Vwf	22371	UP
ENSMUSG00000001946	32.1419	1.52276	0.387453	3.90218	9.53e-05	0.00165831	Esam	69524	UP
ENSMUSG00000001988	22.7131	1.06155	0.367355	2.87533	0.00403604	0.0302016	Npas1	18142	UP
ENSMUSG00000002059	24.7734	1.11071	0.396117	2.80035	0.00510469	0.0359905	Rab34	19376	UP
ENSMUSG00000002233	26.3317	1.29751	0.368865	3.49618	0.000471967	0.00590054	Rhoc	11853	UP
ENSMUSG00000002274	77.0026	1.40743	0.281897	4.97699	6.46e-07	2.36e-05	Metrn	70083	UP
ENSMUSG00000002289	9.49128	1.32921	0.449841	2.93002	0.00338943	0.0267157	Angptl4	57875	UP
ENSMUSG00000002475	140.085	1.38776	0.234237	5.91498	3.32e-09	2.12e-07	Abhd3	106861	UP
ENSMUSG00000002602	233.09	1.61263	0.197467	8.15463	3.5e-16	7.48e-14	Axl	26362	UP
ENSMUSG00000002603	19.7516	1.39158	0.387832	3.55219	0.000382043	0.00497337	Tgfb1	21803	UP
ENSMUSG00000002885	15.5096	2.08611	0.421073	4.69874	2.62e-06	7.88e-05	Adgre5	26364	UP
ENSMUSG00000002980	34.0819	1.01881	0.366893	2.77355	0.00554477	0.0382939	Bcam	57278	UP
ENSMUSG00000002985	9136.67	1.73409	0.175954	9.8562	6.44e-23	5.21e-20	Apoe	11816	UP
ENSMUSG00000003032	21.9823	1.37846	0.424617	3.24794	0.00116245	0.0118205	Klf4	16600	UP
ENSMUSG00000003420	32.2461	2.09356	0.369371	5.54643	2.92e-08	1.53e-06	Fcgrt	14132	UP
ENSMUSG00000003526	123.742	1.47413	0.24316	6.0474	1.47e-09	1.02e-07	Prodh	19125	UP
ENSMUSG00000003559	31.0582	1.64782	0.377782	4.32548	1.52e-05	0.000358741	As3mt	57344	UP
ENSMUSG00000003617	41.0968	1.18071	0.352196	3.3473	0.000816015	0.008981	Cp	12870	UP
ENSMUSG00000003623	149.549	1.3373	0.247278	5.40244	6.57e-08	3.14e-06	Crot	74114	UP
ENSMUSG00000003657	25.9613	1.58323	0.379969	4.12612	3.69e-05	0.000759873	Calb2	12308	UP
ENSMUSG00000003812	20.663	1.39047	0.387216	3.54925	0.000386329	0.00501202	Dnase2a	13423	UP
ENSMUSG00000004043	7.2417	1.46427	0.454781	3.1492	0.00163717	0.0153303	Stat5a	20850	UP
ENSMUSG00000004044	71.9998	1.36559	0.358832	3.80635	0.000141035	0.00226265	Cavin1	19285	UP
ENSMUSG00000004105	59.1143	1.06188	0.287115	3.68798	0.000226044	0.00329886	Angptl2	26360	UP
ENSMUSG00000004366	234.448	2.99109	0.219664	13.4908	1.77e-41	3.29e-37	Sst	20604	UP
ENSMUSG00000004558	1358.12	1.85102	0.17994	10.2846	8.27e-25	8.98e-22	Ndrg2	29811	UP
ENSMUSG00000004562	96.9474	1.09869	0.242768	4.51812	6.24e-06	0.000168231	Arhgef40	268739	UP
ENSMUSG00000004609	33.6743	1.5257	0.336961	4.48604	7.26e-06	0.00019094	Cd33	12489	UP
ENSMUSG00000004626	75.013	1.04942	0.299158	3.50184	0.000462056	0.00579175	Stxbp2	20911	UP
ENSMUSG00000004730	17.8911	1.13834	0.389111	2.90632	0.00365704	0.0280759	Adgre1	13733	UP
ENSMUSG00000004837	12.3487	1.88032	0.449596	4.04762	5.17e-05	0.00100341	Grap	71520	UP
ENSMUSG00000004891	89.4905	2.20648	0.358074	6.13828	8.34e-10	6.15e-08	Nes	18008	UP
ENSMUSG00000004892	982.593	1.88491	0.200065	9.41849	4.58e-21	2.18e-18	Bcan	12032	UP
ENSMUSG00000004894	8.66324	1.30617	0.454218	2.87625	0.00402425	0.0301584	Hapln2	73940	UP
ENSMUSG00000004902	257.054	1.72033	0.203921	8.42423	3.63e-17	9e-15	Slc25a18	71803	UP
ENSMUSG00000004952	18.7908	1.10909	0.380042	2.89827	0.00375229	0.028558	Rasa4	54153	UP
ENSMUSG00000005089	38175.2	1.47869	0.163966	9.019	1.9e-19	6.91e-17	Slc1a2	20511	UP
ENSMUSG00000005360	4550.44	1.75449	0.158936	11.0389	2.48e-28	5.76e-25	Slc1a3	20512	UP
ENSMUSG00000005397	57.4176	1.90782	0.381134	4.99436	5.9e-07	2.19e-05	Nid1	18073	UP
ENSMUSG00000005611	6.22395	1.52893	0.454479	3.19425	0.00140197	0.0135868	Mrvi1	17540	UP
ENSMUSG00000005716	17.8131	1.64439	0.415568	3.89057	0.000100009	0.00172035	Pvalb	19293	UP
ENSMUSG00000005950	6.16267	1.29237	0.453855	2.83945	0.00451911	0.0328852	P2rx5	94045	UP
ENSMUSG00000006205	520.941	1.64115	0.209646	7.8243	5.1e-15	9.26e-13	Htra1	56213	UP
ENSMUSG00000006386	71.325	1.59592	0.356515	4.46943	7.84e-06	0.000204357	Tek	21687	UP
ENSMUSG00000006403	57.7288	1.51898	0.295628	5.11189	3.19e-07	1.28e-05	Adamts4	240913	UP
ENSMUSG00000006519	13.3169	1.224	0.419418	2.88922	0.00386198	0.0291776	Cyba	13057	UP
ENSMUSG00000006522	71.5994	1.75576	0.276554	6.3111	2.77e-10	2.23e-08	Itih3	16426	UP
ENSMUSG00000006782	367.38	1.75042	0.219358	7.97294	1.55e-15	3.03e-13	Cnp	12799	UP
ENSMUSG00000007039	23.5052	1.30681	0.383384	3.38765	0.000704945	0.00798538	Ddah2	51793	UP
ENSMUSG00000007041	24.2396	1.13697	0.387653	2.92386	0.0034572	0.0270547	Clic1	114584	UP
ENSMUSG00000007097	6131.7	1.85101	0.160261	11.5501	7.37e-31	2.74e-27	Atp1a2	98660	UP
ENSMUSG00000007613	115.459	1.41011	0.243413	5.78128	7.41e-09	4.41e-07	Tgfbr1	21812	UP
ENSMUSG00000007655	23.0802	1.39867	0.389327	3.56433	0.000364791	0.00480644	Cav1	12389	UP
ENSMUSG00000007682	932.716	1.93186	0.157277	12.2767	1.21e-34	1.12e-30	Dio2	13371	UP
ENSMUSG00000007872	58.9131	1.35777	0.300104	4.50788	6.55e-06	0.00017453	Id3	15903	UP
ENSMUSG00000008035	196.114	1.65833	0.228022	7.25892	3.9e-13	5.07e-11	Mid1ip1	68041	UP
ENSMUSG00000008090	101.462	1.34401	0.255292	5.2542	1.49e-07	6.54e-06	Fgfrl1	116701	UP
ENSMUSG00000008393	67.8793	1.72904	0.283517	6.0608	1.35e-09	9.46e-08	Carhsp1	52502	UP
ENSMUSG00000008540	19.2709	1.09389	0.389393	2.79353	0.00521354	0.0366328	Mgst1	56615	UP
ENSMUSG00000008734	519.503	1.5466	0.188279	8.21035	2.21e-16	5e-14	Gprc5b	64297	UP
ENSMUSG00000008999	31.3723	1.39352	0.367502	3.77148	0.000162281	0.00252961	Bmp7	12162	UP
ENSMUSG00000009075	49.1602	1.25604	0.344998	3.63068	0.00028268	0.00392792	Cabp7	192650	UP
ENSMUSG00000009585	15.7239	1.11054	0.408476	2.70085	0.00691621	0.0449186	Apobec3	80287	UP
ENSMUSG00000009614	51.8552	1.45002	0.307959	4.68093	2.86e-06	8.47e-05	Sardh	192166	UP
ENSMUSG00000010021	22.7183	1.54791	0.386831	3.9538	7.69e-05	0.00138607	Kif19a	286942	UP
ENSMUSG00000010064	181.232	1.79143	0.211098	8.46336	2.6e-17	6.79e-15	Slc38a3	76257	UP
ENSMUSG00000010066	133.937	1.72647	0.226162	7.60785	2.79e-14	4.46e-12	Cacna2d2	56808	UP
ENSMUSG00000010142	6.69613	1.2868	0.455975	2.82117	0.00478483	0.0342685	Tnfrsf13b	57916	UP
ENSMUSG00000010175	42.5264	1.74839	0.345953	5.00882	5.48e-07	2.06e-05	Prox1	19130	UP
ENSMUSG00000010663	981.344	1.22597	0.165579	7.40326	1.33e-13	1.91e-11	Fads1	76267	UP
ENSMUSG00000011148	25.3535	1.20655	0.396034	3.04079	0.00235958	0.0201824	Adssl1	11565	UP
ENSMUSG00000011884	51.3753	1.22745	0.317747	3.8522	0.000117062	0.00195573	Gltp	56356	UP
ENSMUSG00000012017	15.7232	1.42706	0.408314	3.44352	0.000574186	0.00684235	Scarf2	224024	UP
ENSMUSG00000013523	230.656	2.25651	0.249302	9.02369	1.82e-19	6.76e-17	Bcas1	76960	UP
ENSMUSG00000014361	252.807	1.86337	0.193743	9.59846	8.11e-22	5.38e-19	Mertk	17289	UP
ENSMUSG00000014932	94.5806	1.19737	0.265994	4.49527	6.95e-06	0.00018351	Yes1	22612	UP
ENSMUSG00000015053	11.679	1.72073	0.444043	3.7781	0.000158031	0.00248805	Gata2	14461	UP
ENSMUSG00000015090	81.6378	1.50837	0.317281	4.73836	2.15e-06	6.72e-05	Ptgds	19215	UP
ENSMUSG00000015133	16.8579	1.53218	0.420315	3.59184	0.000328358	0.00441725	Lrrk1	233328	UP
ENSMUSG00000015202	24.1204	1.09937	0.393884	2.78537	0.0053467	0.037386	Cnksr3	215748	UP
ENSMUSG00000015224	113.404	1.87073	0.23224	8.01461	1.1e-15	2.23e-13	Cyp2j9	74519	UP
ENSMUSG00000015243	389.277	1.02951	0.220544	4.66749	3.05e-06	8.95e-05	Abca1	11303	UP
ENSMUSG00000015305	812.191	1.17964	0.17649	6.68293	2.34e-11	2.4e-09	Sash1	70097	UP
ENSMUSG00000015340	10.3986	1.63584	0.453894	3.5545	0.000378698	0.0049441	Cybb	13058	UP
ENSMUSG00000015468	27.7781	1.23299	0.400864	3.06428	0.00218197	0.0190313	Notch4	18132	UP
ENSMUSG00000015484	47.3851	1.43504	0.337317	4.23532	2.28e-05	0.000505374	Fam163a	329274	UP
ENSMUSG00000015766	300.57	1.86614	0.222765	8.36543	5.99e-17	1.43e-14	Eps8	13860	UP
ENSMUSG00000015839	72.3331	1.32483	0.250633	5.26864	1.37e-07	6.11e-06	Nfe2l2	18024	UP
ENSMUSG00000015852	58.38	1.64507	0.302838	5.39576	6.82e-08	3.25e-06	Fcrls	80891	UP
ENSMUSG00000015950	22.6818	1.36026	0.379513	3.54967	0.000385714	0.00501105	Ncf1	17969	UP
ENSMUSG00000016028	89.8374	1.28045	0.242757	5.2616	1.43e-07	6.32e-06	Celsr1	12614	UP
ENSMUSG00000016087	22.9201	1.55835	0.421606	3.67531	0.000237557	0.00341062	Fli1	14247	UP
ENSMUSG00000016194	38.5308	1.09102	0.355719	3.06079	0.00220755	0.0192125	Hsd11b1	15483	UP
ENSMUSG00000016239	61.1898	1.20474	0.282513	4.25104	2.13e-05	0.000478584	Lonrf3	74365	UP
ENSMUSG00000016256	91.5286	1.34554	0.245918	5.4562	4.86e-08	2.42e-06	Ctsz	64138	UP
ENSMUSG00000016995	25.1414	1.99108	0.390111	4.98474	6.2e-07	2.28e-05	Matn4	17183	UP
ENSMUSG00000017009	348.477	1.72295	0.209774	8.20466	2.31e-16	5.18e-14	Sdc4	20971	UP
ENSMUSG00000017344	94.976	1.51205	0.432093	3.56295	0.000366704	0.00482139	Vtn	22370	UP
ENSMUSG00000017386	48.6098	1.15591	0.31983	3.60314	0.000314397	0.00428168	Traf4	22032	UP
ENSMUSG00000017390	2619.58	1.82255	0.149911	12.1561	5.32e-34	3.3e-30	Aldoc	11676	UP
ENSMUSG00000017697	15.7235	1.16385	0.418037	2.76949	0.0056144	0.0385598	Ada	11486	UP
ENSMUSG00000017724	31.2927	1.46057	0.344173	4.20391	2.62e-05	0.000568035	Etv4	18612	UP
ENSMUSG00000017754	69.7036	2.0297	0.329682	6.10831	1.01e-09	7.17e-08	Pltp	18830	UP
ENSMUSG00000017756	21.6241	1.12396	0.396857	2.82238	0.00476682	0.0341791	Slc12a7	20499	UP
ENSMUSG00000017765	69.1762	1.66281	0.284457	5.8123	6.16e-09	3.7e-07	Slc12a4	20498	UP
ENSMUSG00000018008	51.6982	1.31706	0.338503	3.87607	0.000106159	0.00180607	Cyth4	72318	UP
ENSMUSG00000018166	23.2714	1.43446	0.408976	3.49066	0.000481826	0.00599155	Erbb3	13867	UP
ENSMUSG00000018459	33.3705	1.77801	0.362528	4.84963	1.24e-06	4.18e-05	Slc13a3	114644	UP
ENSMUSG00000018593	541.876	2.15271	0.217345	9.89536	4.36e-23	3.68e-20	Sparc	20692	UP
ENSMUSG00000018774	28.4671	1.27015	0.395864	3.19558	0.00139549	0.0135478	Cd68	12514	UP
ENSMUSG00000018845	4.86906	1.38787	0.452632	2.90067	0.00372361	0.0283979	Unc45b	217012	UP
ENSMUSG00000019055	48.7174	1.54401	0.30746	4.98674	6.14e-07	2.26e-05	Plod1	18822	UP
ENSMUSG00000019232	38.3238	1.50277	0.369146	4.0494	5.13e-05	0.000997882	Etnppl	71760	UP
ENSMUSG00000019437	35.0762	1.504	0.325016	4.5881	4.47e-06	0.00012591	Tlcd1	68385	UP
ENSMUSG00000019577	69.2072	1.79925	0.304411	5.87269	4.29e-09	2.67e-07	Pdk4	27273	UP
ENSMUSG00000019737	7.00543	1.375	0.455514	2.99131	0.00277785	0.022967	Syne4	233066	UP
ENSMUSG00000019772	36.2655	1.6552	0.377253	4.36501	1.27e-05	0.000304719	Vip	22353	UP
ENSMUSG00000019803	84.2109	2.32112	0.290814	7.89164	2.98e-15	5.65e-13	Nr2e1	21907	UP
ENSMUSG00000019820	919.93	1.50554	0.195615	7.69514	1.41e-14	2.32e-12	Utrn	22288	UP
ENSMUSG00000019823	31.5087	1.61777	0.359459	4.45079	8.56e-06	0.000219539	Mical1	171580	UP
ENSMUSG00000019846	73.0233	1.33036	0.315211	4.21177	2.53e-05	0.0005538	Lama4	16775	UP
ENSMUSG00000019865	10.4092	1.35943	0.455135	3.11564	0.00183544	0.0166987	Nmbr	18101	UP
ENSMUSG00000019873	212.337	1.137	0.187931	6.04548	1.49e-09	1.02e-07	Reep3	28193	UP
ENSMUSG00000019874	236.746	1.61298	0.241461	6.6731	2.5e-11	2.52e-09	Fabp7	12140	UP
ENSMUSG00000019917	45.3784	1.71867	0.351884	4.85525	1.2e-06	4.11e-05	Septin10	103080	UP
ENSMUSG00000019975	48.7115	1.2196	0.337788	3.6026	0.000315053	0.00428168	Ikbip	67454	UP
ENSMUSG00000020037	85.2299	1.37579	0.255687	5.366	8.05e-08	3.78e-06	Rfx4	71137	UP
ENSMUSG00000020044	299.971	1.5152	0.21354	7.0895	1.35e-12	1.65e-10	Timp3	21859	UP
ENSMUSG00000020053	34.3542	1.27573	0.323501	3.92017	8.85e-05	0.00156114	Igf1	16000	UP
ENSMUSG00000020077	13.5686	1.41457	0.430211	3.25152	0.00114791	0.0117304	Srgn	19073	UP
ENSMUSG00000020099	39.4324	1.97887	0.349305	5.57742	2.44e-08	1.3e-06	Unc5b	107449	UP
ENSMUSG00000020101	64.9883	1.63848	0.300129	5.42938	5.65e-08	2.74e-06	Vsir	74048	UP
ENSMUSG00000020122	146.886	1.53224	0.207673	7.36141	1.82e-13	2.49e-11	Egfr	13649	UP
ENSMUSG00000020143	44.2825	1.62281	0.312528	5.14774	2.64e-07	1.09e-05	Dock2	94176	UP
ENSMUSG00000020154	232.818	2.43007	0.296326	8.17954	2.85e-16	6.16e-14	Ptprb	19263	UP
ENSMUSG00000020182	8.63472	1.62727	0.45171	3.46073	0.000538719	0.00649892	Ddc	13195	UP
ENSMUSG00000020256	41.1266	1.24469	0.346776	3.57319	0.000352663	0.0046736	Aldh1l2	216188	UP
ENSMUSG00000020263	475.945	1.45053	0.195685	7.40905	1.27e-13	1.85e-11	Appl2	216190	UP
ENSMUSG00000020282	42.3793	1.2126	0.324244	3.72583	0.000194676	0.00292377	Rhbdf1	13650	UP
ENSMUSG00000020363	31.603	1.68071	0.352283	4.71293	2.44e-06	7.47e-05	Gfpt2	14584	UP
ENSMUSG00000020399	13.0206	1.39038	0.420903	3.24961	0.00115565	0.0117782	Havcr2	171285	UP
ENSMUSG00000020422	363.705	1.54493	0.217276	7.10589	1.2e-12	1.48e-10	Tns3	319939	UP
ENSMUSG00000020432	33.958	1.0842	0.339869	3.18147	0.00146529	0.0140756	Tcn2	21452	UP
ENSMUSG00000020439	17.4263	1.81571	0.407707	4.33768	1.44e-05	0.000341217	Smtn	29856	UP
ENSMUSG00000020473	20.6429	1.22466	0.417623	2.92935	0.0033967	0.0267503	Aebp1	11568	UP
ENSMUSG00000020538	186.604	1.248	0.203174	6.13528	8.5e-10	6.23e-08	Srebf1	20787	UP
ENSMUSG00000020573	15.8485	1.90014	0.423697	4.34295	1.41e-05	0.00033355	Pik3cg	30955	UP
ENSMUSG00000020591	371.767	1.37989	0.220631	6.25128	4.07e-10	3.14e-08	Ntsr2	18217	UP
ENSMUSG00000020614	68.5417	1.49677	0.279133	5.33984	9.3e-08	4.31e-06	Fam20a	208659	UP
ENSMUSG00000020684	1117.23	1.29475	0.187897	6.89022	5.57e-12	6.27e-10	Rasl10b	276952	UP
ENSMUSG00000020695	24.7801	1.24466	0.363267	3.39906	0.000676176	0.00773522	Mrc2	17534	UP
ENSMUSG00000020703	116.681	1.05458	0.276493	3.80949	0.000139253	0.00224376	5530401A14Rik	71388	UP
ENSMUSG00000020709	26.3042	1.24326	0.358829	3.44463	0.000571846	0.00682322	Adap2	216991	UP
ENSMUSG00000020717	60.0826	1.62785	0.369333	4.40233	1.07e-05	0.000263878	Pecam1	18613	UP
ENSMUSG00000020733	290.705	1.73701	0.191199	9.0711	1.18e-19	4.66e-17	Slc9a3r1	26941	UP
ENSMUSG00000020734	168.494	1.84204	0.225677	8.13828	4.01e-16	8.46e-14	Grin2c	14813	UP
ENSMUSG00000020788	23.392	1.7073	0.409802	4.11916	3.8e-05	0.000777165	Atp2a3	53313	UP
ENSMUSG00000020805	84.3017	1.21288	0.257583	4.6972	2.64e-06	7.92e-05	Slc13a5	237831	UP
ENSMUSG00000020821	678.033	1.56833	0.21642	7.245	4.32e-13	5.54e-11	Kif1c	16562	UP
ENSMUSG00000020836	59.6334	1.68925	0.307545	5.45694	4.84e-08	2.41e-06	Coro6	216961	UP
ENSMUSG00000020844	35.1822	1.06833	0.326471	3.26062	0.00111169	0.0114548	Nxn	18230	UP
ENSMUSG00000020877	10.0145	1.41897	0.437352	3.18059	0.00146975	0.0140972	Scrn2	217140	UP
ENSMUSG00000020902	30.3877	1.75326	0.368915	4.69018	2.73e-06	8.17e-05	Ntn1	18208	UP
ENSMUSG00000020932	1210.08	1.54316	0.14318	10.775	4.52e-27	8.39e-24	Gfap	14580	UP
ENSMUSG00000020961	243.211	1.03688	0.217075	4.77496	1.8e-06	5.72e-05	Ston2	108800	UP
ENSMUSG00000021010	133.055	1.38787	0.231819	5.97498	2.3e-09	1.51e-07	Npas3	27386	UP
ENSMUSG00000021090	22.9823	1.30397	0.369637	3.50193	0.000461906	0.00579175	Lrrc9	78257	UP
ENSMUSG00000021127	172.148	1.25901	0.258244	4.87196	1.1e-06	3.81e-05	Zfp36l1	12192	UP
ENSMUSG00000021242	105.731	1.03041	0.22982	4.47812	7.53e-06	0.000197044	Npc2	67963	UP
ENSMUSG00000021294	74.2332	1.372	0.312148	4.38342	1.17e-05	0.000283355	Kif26a	668303	UP
ENSMUSG00000021318	146.392	1.72091	0.233141	7.36113	1.82e-13	2.49e-11	Gli3	14634	UP
ENSMUSG00000021340	111.057	1.24452	0.223103	5.56803	2.58e-08	1.36e-06	Gpld1	14756	UP
ENSMUSG00000021379	375.328	1.82489	0.196906	9.25725	2.1e-20	8.86e-18	Id4	15904	UP
ENSMUSG00000021417	51.953	1.14723	0.291057	3.93082	8.47e-05	0.00150647	Eci2	23986	UP
ENSMUSG00000021423	22.0858	1.43461	0.379013	3.742	0.00018256	0.00277319	Ly86	17084	UP
ENSMUSG00000021448	1613.95	1.03781	0.174029	5.96337	2.47e-09	1.61e-07	Shc3	20418	UP
ENSMUSG00000021508	291.93	1.57278	0.195089	8.0535	8.05e-16	1.68e-13	Cxcl14	57266	UP
ENSMUSG00000021556	94.0301	1.044	0.267799	3.89432	9.85e-05	0.00170146	Golm1	105348	UP
ENSMUSG00000021613	149.738	1.69308	0.23938	7.05547	1.72e-12	2.06e-10	Hapln1	12950	UP
ENSMUSG00000021614	166.65	1.3062	0.200354	6.51038	7.5e-11	6.86e-09	Vcan	13003	UP
ENSMUSG00000021624	13.6175	1.38782	0.424777	3.22824	0.00124556	0.0124811	Cd180	17079	UP
ENSMUSG00000021680	21.4048	1.64573	0.416043	3.92773	8.58e-05	0.00152015	Crhbp	12919	UP
ENSMUSG00000021709	489.001	1.38495	0.190289	7.27573	3.45e-13	4.51e-11	Erbin	59079	UP
ENSMUSG00000021750	1911.45	1.68166	0.201749	8.33577	7.7e-17	1.81e-14	Fam107a	268709	UP
ENSMUSG00000021754	94.1017	1.42422	0.293711	4.8387	1.31e-06	4.37e-05	Map3k1	26401	UP
ENSMUSG00000021794	1594.25	1.10138	0.1502	7.3324	2.26e-13	3e-11	Glud1	14661	UP
ENSMUSG00000021806	15.1464	1.34425	0.424596	3.13847	0.00169835	0.0157366	Nid2	18074	UP
ENSMUSG00000021823	177	1.12607	0.222865	5.04869	4.45e-07	1.71e-05	Vcl	22330	UP
ENSMUSG00000021835	6.0003	1.26725	0.45598	2.74139	0.00611793	0.0409434	Bmp4	12159	UP
ENSMUSG00000021876	12.9288	1.26085	0.417004	2.98662	0.0028208	0.0232188	Rnase4	58809	UP
ENSMUSG00000021948	34.4887	1.72824	0.334619	5.10067	3.38e-07	1.34e-05	Prkcd	18753	UP
ENSMUSG00000021959	55.372	1.60214	0.318588	5.00068	5.71e-07	2.13e-05	Lats2	50523	UP
ENSMUSG00000021998	41.7431	1.20267	0.308486	3.88036	0.0001043	0.00178225	Lcp1	18826	UP
ENSMUSG00000022018	44.0406	1.09277	0.362522	3.01188	0.00259639	0.0217769	Rgcc	66214	UP
ENSMUSG00000022040	108.238	1.40586	0.234278	5.98619	2.15e-09	1.43e-07	Ephx2	13850	UP
ENSMUSG00000022091	66.1946	1.49623	0.286231	5.20262	1.96e-07	8.36e-06	Sorbs3	20410	UP
ENSMUSG00000022112	185.061	1.32832	0.222045	5.97562	2.29e-09	1.5e-07	Gpc5	103978	UP
ENSMUSG00000022122	270.035	1.63352	0.242215	6.73813	1.6e-11	1.71e-09	Ednrb	13618	UP
ENSMUSG00000022132	84.7568	1.29053	0.253651	5.07405	3.89e-07	1.52e-05	Cldn10	58187	UP
ENSMUSG00000022146	33.4908	1.14499	0.329055	3.4658	0.000528653	0.00643177	Osmr	18414	UP
ENSMUSG00000022148	45.5797	1.31446	0.296501	4.40983	1.03e-05	0.000256946	Fyb	23880	UP
ENSMUSG00000022150	31.9609	2.10985	0.371443	5.55596	2.76e-08	1.45e-06	Dab2	13132	UP
ENSMUSG00000022220	12.5117	1.70569	0.454043	3.73206	0.000189917	0.00285978	Adcy4	104110	UP
ENSMUSG00000022253	246.006	1.06126	0.171796	6.17402	6.66e-10	4.95e-08	Nadk2	68646	UP
ENSMUSG00000022272	616.218	1.35646	0.197624	6.86201	6.79e-12	7.47e-10	Myo10	17909	UP
ENSMUSG00000022297	30.1727	1.67075	0.387315	4.27543	1.91e-05	0.00043433	Fzd6	14368	UP
ENSMUSG00000022358	71.6527	1.23631	0.315634	3.91076	9.2e-05	0.00161253	Fbxo32	67731	UP
ENSMUSG00000022383	18.4956	2.06769	0.412097	4.82745	1.38e-06	4.56e-05	Ppara	19013	UP
ENSMUSG00000022440	7.41421	1.23845	0.455179	2.74976	0.0059639	0.0402461	C1qtnf6	72709	UP
ENSMUSG00000022488	43.7779	1.47074	0.316569	4.61531	3.93e-06	0.000112183	Nckap1l	105855	UP
ENSMUSG00000022500	24.3325	1.37221	0.374468	3.63313	0.000280004	0.00389949	Litaf	56722	UP
ENSMUSG00000022505	165.707	1.89612	0.242578	7.79478	6.45e-15	1.14e-12	Emp2	13731	UP
ENSMUSG00000022546	44.1302	1.41854	0.319687	4.41029	1.03e-05	0.000256736	Gpt	76282	UP
ENSMUSG00000022548	40.0418	2.75006	0.345353	7.58305	3.38e-14	5.31e-12	Apod	11815	UP
ENSMUSG00000022574	8.81912	1.51019	0.447312	3.27785	0.001046	0.010948	Naprt	223646	UP
ENSMUSG00000022678	49.2565	1.22989	0.306858	3.993	6.52e-05	0.00121327	Nde1	67203	UP
ENSMUSG00000022708	1374.51	1.57655	0.183947	8.56995	1.04e-17	2.91e-15	Zbtb20	56490	UP
ENSMUSG00000022817	216.532	1.27265	0.211213	6.02075	1.74e-09	1.17e-07	Itgb5	16419	UP
ENSMUSG00000022831	25.0533	1.48762	0.384152	3.82867	0.00012884	0.00211074	Hcls1	15163	UP
ENSMUSG00000022836	47.1945	1.53334	0.343218	4.44466	8.8e-06	0.000225166	Mylk	107589	UP
ENSMUSG00000022893	60.6452	1.36305	0.282387	4.80776	1.53e-06	4.97e-05	Adamts1	11504	UP
ENSMUSG00000022899	105.297	1.76652	0.276618	6.36231	1.99e-10	1.66e-08	Slc15a2	57738	UP
ENSMUSG00000022912	53.6363	1.21736	0.320415	3.79029	0.000150472	0.00239103	Pros1	19128	UP
ENSMUSG00000022935	74.7626	1.56715	0.326789	4.77912	1.76e-06	5.62e-05	Grik1	14805	UP
ENSMUSG00000022952	11.3097	1.53337	0.430205	3.47443	0.000511931	0.00628596	Runx1	12394	UP
ENSMUSG00000022969	22.8863	1.35728	0.390582	3.44371	0.000573781	0.00684191	Il10rb	16155	UP
ENSMUSG00000023008	58.0252	1.60974	0.291741	5.48279	4.19e-08	2.13e-06	Fmnl3	22379	UP
ENSMUSG00000023022	53.0617	1.59837	0.306016	5.18573	2.15e-07	9.06e-06	Lima1	65970	UP
ENSMUSG00000023336	14.4341	1.35073	0.41995	3.18315	0.00145684	0.0140161	Wfdc1	67866	UP
ENSMUSG00000023367	30.87	1.63611	0.350588	4.6138	3.95e-06	0.000112832	Tmem176a	66058	UP
ENSMUSG00000023913	623.941	1.60089	0.170763	9.37047	7.22e-21	3.19e-18	Pla2g7	27226	UP
ENSMUSG00000023951	439.37	1.33585	0.189406	7.04957	1.79e-12	2.14e-10	Vegfa	22339	UP
ENSMUSG00000023990	20.6838	1.43047	0.387629	3.65528	0.000256904	0.00362672	Tfeb	21425	UP
ENSMUSG00000023992	21.2812	1.21412	0.377147	3.19205	0.00141269	0.0136622	Trem2	83433	UP
ENSMUSG00000024039	120.23	1.78777	0.258766	6.88482	5.79e-12	6.48e-10	Cbs	12411	UP
ENSMUSG00000024048	27.9494	1.00376	0.343416	2.91058	0.00360764	0.027766	Myl12a	67268	UP
ENSMUSG00000024055	22.1024	1.05708	0.381487	2.75692	0.00583481	0.0396776	Cyp4f13	170716	UP
ENSMUSG00000024063	105.3	1.23899	0.281195	4.40197	1.07e-05	0.000263967	Lbh	77889	UP
ENSMUSG00000024070	100.173	1.72505	0.278041	6.18314	6.28e-10	4.69e-08	Prkd3	75292	UP
ENSMUSG00000024140	1065.56	1.88378	0.196486	9.58491	9.25e-22	5.73e-19	Epas1	13819	UP
ENSMUSG00000024168	21.2627	1.06373	0.398085	2.65898	0.00783784	0.0492263	Tmem204	407831	UP
ENSMUSG00000024197	26.1364	1.0723	0.353413	3.02057	0.00252302	0.0212767	Plin3	66905	UP
ENSMUSG00000024227	14.4259	1.22401	0.420993	2.88128	0.00396069	0.0297781	Pdzph1	69239	UP
ENSMUSG00000024236	65.127	1.37137	0.319	4.28708	1.81e-05	0.000416248	Svil	225115	UP
ENSMUSG00000024238	634.937	1.09123	0.163376	6.67797	2.42e-11	2.45e-09	Zeb1	21417	UP
ENSMUSG00000024292	34.3104	1.28161	0.392892	3.26827	0.00108207	0.0111992	Cyp4f14	64385	UP
ENSMUSG00000024330	62.2846	1.28695	0.333647	3.84716	0.000119494	0.00198566	Col11a2	12815	UP
ENSMUSG00000024339	23.4177	1.07909	0.377185	2.84874	0.00438922	0.0322431	Tap2	21355	UP
ENSMUSG00000024349	8.47858	1.24543	0.446766	2.75748	0.00582485	0.0396321	Sting1	72512	UP
ENSMUSG00000024395	19.9841	1.07451	0.376908	2.83484	0.00458493	0.0331951	Lims2	225341	UP
ENSMUSG00000024397	27.4123	1.44747	0.350125	4.09371	4.25e-05	0.000847329	Aif1	11629	UP
ENSMUSG00000024411	1556.04	1.77545	0.179202	9.9062	3.91e-23	3.63e-20	Aqp4	11829	UP
ENSMUSG00000024420	77.3541	1.49858	0.280019	5.33464	9.57e-08	4.41e-06	Zfp521	225207	UP
ENSMUSG00000024486	58.5557	1.02937	0.291095	3.5311	0.000413834	0.00530953	Hbegf	15200	UP
ENSMUSG00000024538	5.39468	1.25024	0.455202	2.70537	0.00682286	0.0443976	Ppic	19038	UP
ENSMUSG00000024565	72.7048	1.50983	0.287198	5.23401	1.66e-07	7.22e-06	Sall3	20689	UP
ENSMUSG00000024593	112.476	1.74766	0.263618	6.60597	3.95e-11	3.8e-09	Megf10	70417	UP
ENSMUSG00000024610	45.6803	1.28691	0.45194	3.25389	0.00113836	0.0116392	Cd74	16149	UP
ENSMUSG00000024620	121.199	1.69202	0.289674	5.82522	5.7e-09	3.46e-07	Pdgfrb	18596	UP
ENSMUSG00000024621	227.907	1.60468	0.199234	8.04093	8.92e-16	1.84e-13	Csf1r	12978	UP
ENSMUSG00000024640	235.471	1.18726	0.206085	5.75777	8.52e-09	4.98e-07	Psat1	107272	UP
ENSMUSG00000024654	778.697	1.54461	0.194272	7.94889	1.88e-15	3.64e-13	Asrgl1	66514	UP
ENSMUSG00000024665	746.993	1.21816	0.166085	7.33315	2.25e-13	3e-11	Fads2	56473	UP
ENSMUSG00000024725	40.4817	1.47966	0.315871	4.64966	3.32e-06	9.68e-05	Ostf1	20409	UP
ENSMUSG00000024810	51.7313	2.04234	0.335835	6.01252	1.83e-09	1.23e-07	Il33	77125	UP
ENSMUSG00000024812	205.382	1.27253	0.243083	5.23051	1.69e-07	7.34e-06	Tjp2	21873	UP
ENSMUSG00000024827	192.578	1.75154	0.222756	7.84643	4.28e-15	7.87e-13	Gldc	104174	UP
ENSMUSG00000024899	93.0453	1.414	0.295284	4.78065	1.75e-06	5.6e-05	Papss2	23972	UP
ENSMUSG00000024900	118.723	1.56144	0.244971	6.35751	2.05e-10	1.7e-08	Cpt1a	12894	UP
ENSMUSG00000024913	58.3236	1.02014	0.307994	3.30665	0.000944204	0.0101103	Lrp5	16973	UP
ENSMUSG00000024940	88.47	1.55689	0.269406	5.75638	8.59e-09	5e-07	Ltbp3	16998	UP
ENSMUSG00000024960	95.4106	1.74224	0.296029	5.86187	4.58e-09	2.84e-07	Plcb3	18797	UP
ENSMUSG00000024978	535.563	1.06174	0.199516	5.32117	1.03e-07	4.72e-06	Gpam	14732	UP
ENSMUSG00000024985	83.8629	1.6126	0.278866	5.76131	8.35e-09	4.91e-07	Tcf7l2	21416	UP
ENSMUSG00000024986	6.28707	1.69433	0.455978	3.34748	0.00081551	0.008981	Hhex	15242	UP
ENSMUSG00000025083	64.9598	1.50225	0.333074	4.49735	6.88e-06	0.000182353	Afap1l2	226250	UP
ENSMUSG00000025089	156.696	1.20749	0.229227	5.26232	1.42e-07	6.31e-06	Gfra1	14585	UP
ENSMUSG00000025203	5956.46	1.04807	0.164048	6.38906	1.67e-10	1.44e-08	Scd2	20250	UP
ENSMUSG00000025225	21.258	1.31498	0.378214	3.44668	0.000567518	0.00678902	Nfkb2	18034	UP
ENSMUSG00000025283	100.082	1.28188	0.240887	5.30971	1.1e-07	4.98e-06	Sat1	20229	UP
ENSMUSG00000025324	42.2677	1.49803	0.356555	4.17737	2.95e-05	0.000627577	Atp10a	11982	UP
ENSMUSG00000025348	39.73	1.17648	0.334036	3.51227	0.0004443	0.00561129	Itga7	16404	UP
ENSMUSG00000025351	111.626	1.41236	0.228534	6.16485	7.06e-10	5.22e-08	Cd63	12512	UP
ENSMUSG00000025352	128.004	1.64861	0.235155	6.98952	2.76e-12	3.14e-10	Gdf11	14561	UP
ENSMUSG00000025584	41.0716	1.74286	0.315372	5.46432	4.65e-08	2.33e-06	Pde8a	18584	UP
ENSMUSG00000025650	12.2026	2.07073	0.451144	4.27956	1.87e-05	0.000427913	Col7a1	12836	UP
ENSMUSG00000025780	142.302	1.90699	0.27693	6.86526	6.64e-12	7.38e-10	Itih5	209378	UP
ENSMUSG00000025902	9.40448	1.18981	0.455978	2.66081	0.00779525	0.0490129	Sox17	20671	UP
ENSMUSG00000025911	50.02	1.72426	0.299678	5.70049	1.19e-08	6.77e-07	Adhfe1	76187	UP
ENSMUSG00000025931	653.701	1.03269	0.161336	6.3999	1.55e-10	1.35e-08	Paqr8	74229	UP
ENSMUSG00000025978	188.118	2.03416	0.226988	8.93126	4.21e-19	1.42e-16	Rftn2	74013	UP
ENSMUSG00000025993	35.5012	1.82592	0.385362	4.68407	2.81e-06	8.4e-05	Slc40a1	53945	UP
ENSMUSG00000026003	167.504	1.75583	0.237569	7.37284	1.67e-13	2.33e-11	Acadl	11363	UP
ENSMUSG00000026094	46.9969	1.23122	0.325839	3.77092	0.000162644	0.00253278	Stk17b	98267	UP
ENSMUSG00000026173	90.2631	1.09261	0.223852	4.87219	1.1e-06	3.81e-05	Plcd4	18802	UP
ENSMUSG00000026176	59.1451	1.31619	0.330631	3.97116	7.15e-05	0.00130657	Ctdsp1	227292	UP
ENSMUSG00000026193	299.514	1.90073	0.423043	4.59517	4.32e-06	0.000122082	Fn1	14268	UP
ENSMUSG00000026222	15.8486	1.6975	0.425159	3.91287	9.12e-05	0.00160151	Sp100	20684	UP
ENSMUSG00000026249	567.605	1.30098	0.168194	7.73274	1.05e-14	1.79e-12	Serpine2	20720	UP
ENSMUSG00000026255	44.9642	1.79703	0.304905	5.82891	5.58e-09	3.41e-07	Efhd1	98363	UP
ENSMUSG00000026365	61.3869	1.64177	0.315669	5.17333	2.3e-07	9.62e-06	Cfh	12628	UP
ENSMUSG00000026380	107.204	1.51855	0.221809	6.82463	8.82e-12	9.63e-10	Tfcp2l1	81879	UP
ENSMUSG00000026385	316.443	1.51983	0.250926	6.05409	1.41e-09	9.79e-08	Dbi	13167	UP
ENSMUSG00000026389	26.5305	1.0945	0.351231	3.10467	0.00190495	0.0171381	Steap3	68428	UP
ENSMUSG00000026395	32.9355	1.70064	0.333124	5.04	4.66e-07	1.77e-05	Ptprc	19264	UP
ENSMUSG00000026421	446.685	1.73445	0.178655	9.69965	3.03e-22	2.16e-19	Csrp1	13007	UP
ENSMUSG00000026424	306.48	1.63402	0.183855	8.87638	6.91e-19	2.25e-16	Gpr37l1	171469	UP
ENSMUSG00000026452	38.8945	1.2588	0.390274	3.22793	0.0012469	0.0124879	Syt2	20980	UP
ENSMUSG00000026458	375.173	1.09664	0.205499	5.33442	9.58e-08	4.41e-06	Ppfia4	68507	UP
ENSMUSG00000026471	24.141	1.34143	0.361648	3.67736	0.000235658	0.00339384	Mr1	15064	UP
ENSMUSG00000026473	6109.83	1.84651	0.158073	11.6815	1.59e-31	7.36e-28	Glul	14645	UP
ENSMUSG00000026519	17.6049	1.49369	0.413902	3.5614	0.00036888	0.00484247	Tmem63a	208795	UP
ENSMUSG00000026586	55.5428	1.41264	0.309274	4.55153	5.33e-06	0.000146361	Prrx1	18933	UP
ENSMUSG00000026637	11.2736	1.42742	0.434495	3.22546	0.00125772	0.0125758	Traf5	22033	UP
ENSMUSG00000026674	64.9212	1.07431	0.319763	3.3569	0.000788218	0.00878521	Ddr2	18214	UP
ENSMUSG00000026678	351.966	1.6397	0.38787	4.25947	2.05e-05	0.000463113	Rgs5	19737	UP
ENSMUSG00000026697	180.259	1.73704	0.411665	4.27305	1.93e-05	0.000437916	Myoc	17926	UP
ENSMUSG00000026701	539.529	1.03304	0.184726	5.59164	2.25e-08	1.21e-06	Prdx6	11758	UP
ENSMUSG00000026728	291.359	1.19752	0.212286	5.63864	1.71e-08	9.5e-07	Vim	22352	UP
ENSMUSG00000026778	26.0394	1.51384	0.391568	3.83899	0.000123541	0.00203832	Prkcq	18761	UP
ENSMUSG00000026787	236.594	1.9991	0.207993	9.58749	9.03e-22	5.73e-19	Gad2	14417	UP
ENSMUSG00000026814	57.465	1.59327	0.371756	4.27792	1.89e-05	0.000430023	Eng	13805	UP
ENSMUSG00000026830	63.9692	2.04584	0.351924	5.76868	7.99e-09	4.71e-07	Ermn	77767	UP
ENSMUSG00000026840	16.4389	1.52875	0.434474	3.49316	0.000477345	0.00594367	Lamc3	23928	UP
ENSMUSG00000026879	156.023	1.61874	0.241867	6.6788	2.41e-11	2.45e-09	Gsn	227753	UP
ENSMUSG00000026880	33.7575	1.39968	0.330756	4.20224	2.64e-05	0.000571576	Stom	13830	UP
ENSMUSG00000026890	48.0428	2.16238	0.337729	6.29584	3.06e-10	2.42e-08	Lhx6	16874	UP
ENSMUSG00000026923	279.359	1.55307	0.248799	6.23857	4.42e-10	3.39e-08	Notch1	18128	UP
ENSMUSG00000026932	449.558	1.66462	0.211708	7.85844	3.89e-15	7.23e-13	Nacc2	67991	UP
ENSMUSG00000026946	23.1736	1.88933	0.384138	4.81014	1.51e-06	4.92e-05	Nmi	64685	UP
ENSMUSG00000026980	12.9406	1.55507	0.432176	3.5342	0.000409016	0.00525498	Ly75	17076	UP
ENSMUSG00000027007	407.1	1.0576	0.206642	5.1167	3.11e-07	1.25e-05	Itprid2	70599	UP
ENSMUSG00000027015	29.6764	1.16763	0.372767	3.125	0.00177804	0.0163061	Cybrd1	73649	UP
ENSMUSG00000027111	182.617	1.06409	0.2617	4.06478	4.81e-05	0.0009392	Itga6	16403	UP
ENSMUSG00000027168	101.081	1.35869	0.275387	4.92398	8.48e-07	3.02e-05	Pax6	18508	UP
ENSMUSG00000027217	24.5934	1.06467	0.360071	2.94274	0.00325318	0.025839	Tspan18	241556	UP
ENSMUSG00000027230	21.8076	1.24072	0.378016	3.25577	0.00113084	0.0115815	Creb3l1	26427	UP
ENSMUSG00000027253	759.848	1.50003	0.176059	8.51725	1.63e-17	4.46e-15	Lrp4	228357	UP
ENSMUSG00000027339	311.051	1.61867	0.230238	7.0251	2.14e-12	2.5e-10	Rassf2	215653	UP
ENSMUSG00000027375	231.096	2.78661	0.244434	11.3226	1.01e-29	2.69e-26	Mal	17153	UP
ENSMUSG00000027434	15.3267	1.11585	0.406433	2.72145	0.0064996	0.0428798	Nkx2-2	18088	UP
ENSMUSG00000027435	61.0549	2.62419	0.354033	7.25217	4.1e-13	5.29e-11	Cd93	17064	UP
ENSMUSG00000027447	1589.59	1.32811	0.15335	8.65983	4.72e-18	1.37e-15	Cst3	13010	UP
ENSMUSG00000027452	124.484	1.81149	0.256278	7.04265	1.89e-12	2.22e-10	Acss1	68738	UP
ENSMUSG00000027474	5.56564	1.41446	0.451901	3.01026	0.00261026	0.0218537	Ccm2l	228788	UP
ENSMUSG00000027524	8.67565	1.72345	0.455159	3.6156	0.000299649	0.00412489	Edn3	13616	UP
ENSMUSG00000027562	343.491	1.70724	0.189793	8.98512	2.58e-19	9.06e-17	Car2	12349	UP
ENSMUSG00000027570	41.0326	1.09063	0.348699	3.11936	0.00181242	0.0165454	Col9a3	12841	UP
ENSMUSG00000027574	64.6499	1.15367	0.28914	3.9808	6.87e-05	0.00126965	Nkain4	58237	UP
ENSMUSG00000027684	17.743	1.18147	0.447139	2.68044	0.00735253	0.0470207	Mecom	14013	UP
ENSMUSG00000027695	40.2285	1.08326	0.346975	3.11682	0.00182814	0.016662	Pld1	18805	UP
ENSMUSG00000027712	113.221	1.13262	0.240127	4.71095	2.47e-06	7.52e-05	Anxa5	11747	UP
ENSMUSG00000027737	533.159	1.30957	0.224661	5.82873	5.59e-09	3.41e-07	Slc7a11	26570	UP
ENSMUSG00000027800	10.9451	1.6709	0.444523	3.66432	0.000247994	0.00351966	Tm4sf1	17112	UP
ENSMUSG00000027803	132.327	1.79127	0.268269	6.65765	2.78e-11	2.76e-09	Wwtr1	97064	UP
ENSMUSG00000027848	50.8051	1.5041	0.299791	4.98786	6.11e-07	2.25e-05	Olfml3	99543	UP
ENSMUSG00000027858	175.824	1.46487	0.229826	6.36462	1.96e-10	1.65e-08	Tspan2	70747	UP
ENSMUSG00000027878	196.512	1.29358	0.243058	5.31772	1.05e-07	4.8e-06	Notch2	18129	UP
ENSMUSG00000027882	81.3378	1.14475	0.260451	4.388	1.14e-05	0.000278915	Stxbp3	20912	UP
ENSMUSG00000027935	19.9412	1.12572	0.393085	2.84849	0.00439272	0.0322434	Rab13	68328	UP
ENSMUSG00000027962	152.459	1.35233	0.263176	5.13439	2.83e-07	1.16e-05	Vcam1	22329	UP
ENSMUSG00000027984	84.0351	1.50315	0.245838	6.09107	1.12e-09	7.92e-08	Hadh	15107	UP
ENSMUSG00000027985	32.4342	2.36963	0.361614	6.3261	2.51e-10	2.06e-08	Lef1	16842	UP
ENSMUSG00000028015	110.985	1.23072	0.253902	4.84132	1.29e-06	4.32e-05	Ctso	229445	UP
ENSMUSG00000028042	38.4345	1.30873	0.364802	3.57316	0.000352696	0.0046736	Zbtb7b	22724	UP
ENSMUSG00000028073	9.61027	1.40873	0.453656	3.09924	0.00194015	0.0173915	Pear1	73182	UP
ENSMUSG00000028128	132.373	1.26371	0.249047	5.06821	4.02e-07	1.56e-05	F3	14066	UP
ENSMUSG00000028159	44.1608	1.05693	0.309048	3.41122	0.000646731	0.00748758	Dapp1	26377	UP
ENSMUSG00000028188	32.1514	1.20747	0.347043	3.4627	0.000534794	0.00647682	Spata1	70951	UP
ENSMUSG00000028194	573.097	1.44241	0.192381	7.4954	6.61e-14	9.98e-12	Ddah1	69219	UP
ENSMUSG00000028197	20.7882	1.31319	0.425377	3.0783	0.00208186	0.0183912	Col24a1	71355	UP
ENSMUSG00000028214	16.8134	1.64467	0.416985	3.87997	0.000104471	0.00178225	Gem	14579	UP
ENSMUSG00000028223	58.2182	1.31172	0.300938	4.34482	1.39e-05	0.000332001	Decr1	67460	UP
ENSMUSG00000028273	141.553	1.76603	0.258686	6.80912	9.82e-12	1.06e-09	Pdlim5	56376	UP
ENSMUSG00000028339	18.0205	1.82748	0.431054	4.14998	3.33e-05	0.000701977	Col15a1	12819	UP
ENSMUSG00000028364	69.4303	1.08264	0.256219	4.2152	2.5e-05	0.000546093	Tnc	21923	UP
ENSMUSG00000028465	297.299	1.38526	0.210634	6.57194	4.97e-11	4.73e-09	Tln1	21894	UP
ENSMUSG00000028480	24.8484	1.40125	0.3745	3.71274	0.00020503	0.00304724	Glipr2	384009	UP
ENSMUSG00000028517	1288.93	1.62304	0.180583	8.98646	2.55e-19	9.06e-17	Plpp3	67916	UP
ENSMUSG00000028565	696.028	1.21086	0.223571	5.41619	6.09e-08	2.94e-06	Nfia	18027	UP
ENSMUSG00000028581	80.8692	1.28103	0.250726	5.09624	3.46e-07	1.37e-05	Laptm5	16792	UP
ENSMUSG00000028583	46.948	1.54896	0.315391	4.88286	1.05e-06	3.64e-05	Pdpn	14726	UP
ENSMUSG00000028599	13.0539	1.12162	0.416355	2.67512	0.00747032	0.0476429	Tnfrsf1b	21938	UP
ENSMUSG00000028644	6.84283	1.3703	0.455757	2.9917	0.00277432	0.022948	Ermap	27028	UP
ENSMUSG00000028655	50.2387	1.8442	0.328148	5.56596	2.61e-08	1.38e-06	Mfsd2a	76574	UP
ENSMUSG00000028766	33.7885	1.13567	0.395536	2.87744	0.00400913	0.0300693	Alpl	11647	UP
ENSMUSG00000028864	70.8083	1.19715	0.316107	3.78226	0.000155408	0.00245574	Hgf	15234	UP
ENSMUSG00000028919	58.8811	2.04263	0.312978	6.45328	1.09e-10	9.82e-09	Arhgef19	213649	UP
ENSMUSG00000028927	68.7184	1.12581	0.267929	4.19368	2.74e-05	0.000587436	Padi2	18600	UP
ENSMUSG00000028971	15.7384	1.6834	0.435416	3.82166	0.000132555	0.00216398	Cort	12854	UP
ENSMUSG00000029007	32.5616	1.03314	0.335299	3.07225	0.00212452	0.0186528	Agtrap	11610	UP
ENSMUSG00000029084	16.2877	1.78114	0.406248	4.25651	2.08e-05	0.000468722	Cd38	12494	UP
ENSMUSG00000029086	47.7004	2.06613	0.3449	5.91131	3.39e-09	2.16e-07	Prom1	19126	UP
ENSMUSG00000029094	169.055	1.51245	0.215274	7.0128	2.34e-12	2.68e-10	Afap1	70292	UP
ENSMUSG00000029177	5.43828	1.22402	0.455103	2.67254	0.00752783	0.0478848	Cenpa	12615	UP
ENSMUSG00000029185	27.4625	1.5804	0.368782	4.23819	2.25e-05	0.000500146	Fam114a1	68303	UP
ENSMUSG00000029231	207.506	1.98994	0.267288	7.42884	1.1e-13	1.6e-11	Pdgfra	18595	UP
ENSMUSG00000029249	56.4781	1.41018	0.325167	4.32404	1.53e-05	0.00035996	Rest	19712	UP
ENSMUSG00000029298	31.7341	1.37461	0.392131	3.50167	0.000462353	0.00579175	Gbp9	236573	UP
ENSMUSG00000029307	49.0662	1.44294	0.310843	4.61324	3.96e-06	0.000112959	Dmp1	13406	UP
ENSMUSG00000029413	118.442	1.17872	0.271101	4.34349	1.4e-05	0.00033355	Naaa	67111	UP
ENSMUSG00000029417	8.86931	1.65884	0.455784	3.55527	0.00037759	0.00493658	Cxcl9	17329	UP
ENSMUSG00000029428	108.709	1.02185	0.240415	4.24487	2.19e-05	0.000488201	Stx2	13852	UP
ENSMUSG00000029468	34.3794	1.01475	0.33521	3.01474	0.00257197	0.0215928	P2rx7	18439	UP
ENSMUSG00000029484	27.8087	1.32051	0.377762	3.47864	0.000503964	0.00622103	Anxa3	11745	UP
ENSMUSG00000029528	101.338	1.11863	0.270204	4.13304	3.58e-05	0.000738995	Pxn	19303	UP
ENSMUSG00000029545	22.4591	1.36243	0.377556	3.57958	0.000344144	0.00458974	Acads	11409	UP
ENSMUSG00000029570	65.0922	1.38927	0.294074	4.70727	2.51e-06	7.63e-05	Lfng	16848	UP
ENSMUSG00000029648	297.578	2.48226	0.377139	6.63227	3.31e-11	3.23e-09	Flt1	14254	UP
ENSMUSG00000029661	80.099	1.65742	0.281937	5.85183	4.86e-09	3e-07	Col1a2	12843	UP
ENSMUSG00000029669	66.3006	1.07204	0.272197	3.93123	8.45e-05	0.00150531	Tspan12	269831	UP
ENSMUSG00000029675	18.3229	1.38224	0.421574	3.25993	0.00111439	0.0114698	Eln	13717	UP
ENSMUSG00000029687	74.3436	1.13179	0.298899	3.7785	0.000157774	0.00248611	Ezh2	14056	UP
ENSMUSG00000029695	22.4992	1.32906	0.38562	3.42335	0.000618553	0.0072228	Aass	30956	UP
ENSMUSG00000029710	24.5897	1.46759	0.371555	3.9081	9.3e-05	0.00162729	Ephb4	13846	UP
ENSMUSG00000029723	196.784	1.15915	0.193564	5.98318	2.19e-09	1.45e-07	Tsc22d4	78829	UP
ENSMUSG00000029810	110.422	1.80384	0.232711	7.71639	1.2e-14	2.02e-12	Tmem176b	65963	UP
ENSMUSG00000029816	36.7645	1.86792	0.392708	4.71861	2.37e-06	7.29e-05	Gpnmb	93695	UP
ENSMUSG00000029819	66.2266	1.78781	0.335264	5.30139	1.15e-07	5.19e-06	Npy	109648	UP
ENSMUSG00000029826	31.0805	1.06732	0.352496	3.0206	0.00252272	0.0212767	Zc3hav1	78781	UP
ENSMUSG00000029838	2508.26	1.0846	0.17027	6.36997	1.89e-10	1.6e-08	Ptn	19242	UP
ENSMUSG00000029913	23.494	1.20393	0.365166	3.27418	0.00105967	0.0110537	Prdm5	70779	UP
ENSMUSG00000029994	17.4951	1.27653	0.400268	3.15431	0.00160881	0.0150951	Anxa4	11746	UP
ENSMUSG00000029999	47.743	1.41052	0.316361	4.43874	9.05e-06	0.000229027	Tgfa	21802	UP
ENSMUSG00000030022	48.4504	1.28464	0.373248	3.43744	0.000587237	0.00695369	Adamts9	101401	UP
ENSMUSG00000030064	80.4694	1.06176	0.288216	3.67818	0.000234906	0.00338564	Frmd4b	232288	UP
ENSMUSG00000030088	349.131	1.41565	0.215718	6.55925	5.41e-11	5.05e-09	Aldh1l1	107747	UP
ENSMUSG00000030093	50.9062	1.26578	0.279582	4.50819	6.54e-06	0.00017453	Wnt7a	22421	UP
ENSMUSG00000030157	19.9827	2.11347	0.423208	4.8351	1.33e-06	4.44e-05	Clec2d	93694	UP
ENSMUSG00000030235	158.822	2.26703	0.266659	8.46021	2.67e-17	6.79e-15	Slco1c1	58807	UP
ENSMUSG00000030237	112.58	2.57583	0.339511	7.52827	5.14e-14	7.96e-12	Slco1a4	28250	UP
ENSMUSG00000030249	45.7394	1.98959	0.352604	5.57911	2.42e-08	1.29e-06	Abcc9	20928	UP
ENSMUSG00000030255	32.3564	1.59779	0.327901	4.81733	1.45e-06	4.78e-05	Sspn	16651	UP
ENSMUSG00000030287	234.781	1.97668	0.212975	9.25865	2.07e-20	8.86e-18	Itpr2	16439	UP
ENSMUSG00000030307	602.683	1.07944	0.163867	6.58594	4.52e-11	4.33e-09	Slc6a11	243616	UP
ENSMUSG00000030310	823.206	1.85733	0.195921	9.47621	2.64e-21	1.32e-18	Slc6a1	232333	UP
ENSMUSG00000030339	23.8706	1.75103	0.384964	4.47273	7.72e-06	0.000201509	Ltbr	17000	UP
ENSMUSG00000030342	50.6967	1.32266	0.294123	4.47855	7.52e-06	0.000196924	Cd9	12527	UP
ENSMUSG00000030352	87.3586	1.1717	0.279834	4.17942	2.92e-05	0.000622653	Tspan9	109246	UP
ENSMUSG00000030413	9.79065	1.39712	0.452463	3.06801	0.00215491	0.0188393	Pglyrp1	21946	UP
ENSMUSG00000030495	87.3946	1.52206	0.296826	5.11241	3.18e-07	1.28e-05	Slc7a10	53896	UP
ENSMUSG00000030513	95.9559	1.84429	0.290517	6.32165	2.59e-10	2.09e-08	Pcsk6	18553	UP
ENSMUSG00000030541	127.612	1.3786	0.215234	6.39192	1.64e-10	1.42e-08	Idh2	269951	UP
ENSMUSG00000030551	40.7108	1.41646	0.344683	4.09139	4.29e-05	0.000852892	Nr2f2	11819	UP
ENSMUSG00000030560	25.5243	1.39384	0.362275	3.80869	0.000139707	0.00224531	Ctsc	13032	UP
ENSMUSG00000030605	747.638	1.87186	0.178351	10.4892	9.69e-26	1.2e-22	Mfge8	17304	UP
ENSMUSG00000030701	396.368	1.61013	0.206838	7.77929	7.29e-15	1.28e-12	Plekhb1	27276	UP
ENSMUSG00000030717	13.1586	1.45582	0.443095	3.26996	0.00107564	0.0111576	Nupr1	56312	UP
ENSMUSG00000030737	49.4512	1.73731	0.319973	5.38101	7.41e-08	3.51e-06	Slco2b1	101488	UP
ENSMUSG00000030739	285.126	1.95198	0.259233	7.51968	5.49e-14	8.43e-12	Myh14	71960	UP
ENSMUSG00000030745	6.80358	1.32669	0.455439	2.85773	0.00426688	0.0315943	Il21r	60504	UP
ENSMUSG00000030786	47.7212	1.50753	0.32254	4.6491	3.33e-06	9.69e-05	Itgam	16409	UP
ENSMUSG00000030844	70.7814	1.02078	0.255223	3.99325	6.52e-05	0.00121322	Rgs10	67865	UP
ENSMUSG00000030849	220.722	1.80779	0.233939	7.71381	1.22e-14	2.04e-12	Fgfr2	14183	UP
ENSMUSG00000030994	11.1652	1.94489	0.446067	4.10088	4.12e-05	0.000829327	D7Ertd443e	71007	UP
ENSMUSG00000031015	53.9172	1.73985	0.328896	5.2484	1.53e-07	6.72e-06	Swap70	20947	UP
ENSMUSG00000031093	60.4531	1.43279	0.307611	4.64339	3.43e-06	9.9e-05	Dock11	75974	UP
ENSMUSG00000031133	33.1945	2.07931	0.381703	5.347	8.94e-08	4.15e-06	Arhgef6	73341	UP
ENSMUSG00000031207	159.929	1.77449	0.220702	8.01706	1.08e-15	2.21e-13	Msn	17698	UP
ENSMUSG00000031232	83.4177	1.08737	0.261877	4.14632	3.38e-05	0.000708444	Magt1	67075	UP
ENSMUSG00000031239	77.5385	2.078	0.332167	6.21572	5.11e-10	3.87e-08	Itm2a	16431	UP
ENSMUSG00000031274	22.8432	1.15774	0.403095	2.8692	0.00411515	0.0306418	Col4a5	12830	UP
ENSMUSG00000031283	132.709	1.60087	0.213545	7.47538	7.7e-14	1.15e-11	Chrdl1	83453	UP
ENSMUSG00000031328	299.509	1.04138	0.235991	4.4113	1.03e-05	0.000255884	Flna	192176	UP
ENSMUSG00000031375	17.4575	1.47211	0.434209	3.37833	0.00072927	0.0082012	Bgn	12111	UP
ENSMUSG00000031385	25.4433	1.96275	0.398276	4.82908	1.37e-06	4.54e-05	Plxnb3	140571	UP
ENSMUSG00000031425	1815.8	2.71898	0.236008	11.5216	1.03e-30	3.18e-27	Plp1	18823	UP
ENSMUSG00000031488	13.9517	1.21419	0.450309	2.72716	0.00638825	0.0422653	Rab11fip1	75767	UP
ENSMUSG00000031565	367.031	1.33973	0.200385	6.68218	2.35e-11	2.4e-09	Fgfr1	14182	UP
ENSMUSG00000031596	198.831	1.69495	0.205238	8.24178	1.7e-16	3.94e-14	Slc7a2	11988	UP
ENSMUSG00000031610	41.4254	1.28933	0.363901	3.54093	0.000398713	0.00513548	Scrg1	20284	UP
ENSMUSG00000031616	31.5557	1.22249	0.345322	3.52535	0.000422922	0.00539262	Ednra	13617	UP
ENSMUSG00000031665	102.65	1.31618	0.280886	4.68032	2.86e-06	8.49e-05	Sall1	58198	UP
ENSMUSG00000031714	123.403	1.62498	0.249431	6.49696	8.2e-11	7.46e-09	Gab1	14388	UP
ENSMUSG00000031765	429.74	1.70118	0.228038	7.45621	8.9e-14	1.32e-11	Mt1	17748	UP
ENSMUSG00000031775	11.6275	1.25316	0.436029	2.85603	0.0042898	0.0317261	Pllp	67801	UP
ENSMUSG00000031785	309.724	1.13463	0.180734	6.27511	3.49e-10	2.74e-08	Adgrg1	14766	UP
ENSMUSG00000031871	61.5994	2.89476	0.390881	7.20719	5.71e-13	7.27e-11	Cdh5	12562	UP
ENSMUSG00000031925	119.535	1.15126	0.218941	5.25135	1.51e-07	6.63e-06	Maml2	270118	UP
ENSMUSG00000031938	110.344	1.06795	0.245577	4.34302	1.41e-05	0.00033355	4931406C07Rik	70984	UP
ENSMUSG00000031983	241.918	1.32468	0.205253	6.44885	1.13e-10	1e-08	2310022B05Rik	69551	UP
ENSMUSG00000032014	55.4526	1.63964	0.316484	5.14565	2.67e-07	1.1e-05	Oaf	102644	UP
ENSMUSG00000032028	14.763	1.39004	0.421891	3.25671	0.0011271	0.0115495	Nxpe2	78252	UP
ENSMUSG00000032035	68.9248	2.04898	0.319346	6.35719	2.05e-10	1.7e-08	Ets1	23871	UP
ENSMUSG00000032038	82.0521	1.09937	0.262154	4.1856	2.84e-05	0.000608048	St3gal4	20443	UP
ENSMUSG00000032125	23.8183	1.76931	0.417328	4.1971	2.7e-05	0.000582009	Robo4	74144	UP
ENSMUSG00000032135	29.3088	1.58004	0.371797	4.20544	2.61e-05	0.00056486	Mcam	84004	UP
ENSMUSG00000032193	134.936	1.00635	0.223604	4.49622	6.92e-06	0.000183057	Ldlr	16835	UP
ENSMUSG00000032194	61.175	1.7084	0.297031	5.71011	1.13e-08	6.41e-07	Kank2	235041	UP
ENSMUSG00000032198	72.9672	1.80319	0.353108	5.08806	3.62e-07	1.42e-05	Dock6	319899	UP
ENSMUSG00000032232	109.849	1.93101	0.331266	5.81091	6.21e-09	3.72e-07	Cgnl1	68178	UP
ENSMUSG00000032281	509.333	1.56825	0.163891	9.56292	1.14e-21	6.65e-19	Acsbg1	94180	UP
ENSMUSG00000032334	12.2305	1.51316	0.437943	3.40655	0.00065789	0.00759148	Loxl1	16949	UP
ENSMUSG00000032349	253.546	1.04021	0.217207	4.78764	1.69e-06	5.42e-05	Elovl5	68801	UP
ENSMUSG00000032368	84.2608	1.44585	0.298757	4.82788	1.38e-06	4.56e-05	Zic1	22771	UP
ENSMUSG00000032374	42.8485	1.18258	0.308872	3.81452	0.000136447	0.00221389	Plod2	26432	UP
ENSMUSG00000032440	71.3297	1.88779	0.280325	6.68388	2.33e-11	2.4e-09	Tgfbr2	21813	UP
ENSMUSG00000032456	8.48579	1.29588	0.452913	2.83091	0.0046416	0.0335271	Nmnat3	74080	UP
ENSMUSG00000032517	665.104	2.20868	0.235444	9.37575	6.87e-21	3.11e-18	Mobp	17433	UP
ENSMUSG00000032554	141.397	1.69042	0.275706	6.11949	9.39e-10	6.71e-08	Trf	22041	UP
ENSMUSG00000032648	74.6396	1.54883	0.275434	5.6002	2.14e-08	1.15e-06	Pygm	19309	UP
ENSMUSG00000032667	143.934	1.55428	0.243063	6.38236	1.74e-10	1.49e-08	Pon2	330260	UP
ENSMUSG00000032698	40.4029	1.1209	0.322257	3.46713	0.000526048	0.00640847	Lmo2	16909	UP
ENSMUSG00000032702	145.976	1.68161	0.273935	6.12651	8.98e-10	6.49e-08	Kank1	107351	UP
ENSMUSG00000032714	26.7445	1.89208	0.375682	4.93667	7.95e-07	2.84e-05	Syde1	71709	UP
ENSMUSG00000032724	45.6136	1.17473	0.323355	3.62352	0.00029062	0.00401721	Abtb2	99382	UP
ENSMUSG00000032733	37.7545	1.27498	0.369902	3.43969	0.000582386	0.00690904	Snx33	235406	UP
ENSMUSG00000032737	134.665	1.02972	0.230573	4.46215	8.11e-06	0.000210539	Inppl1	16332	UP
ENSMUSG00000032796	14.1761	1.29748	0.423098	3.04285	0.00234351	0.0200745	Lama1	16772	UP
ENSMUSG00000032812	83.717	1.54881	0.243609	6.33099	2.44e-10	2.01e-08	Arap1	69710	UP
ENSMUSG00000032816	403.724	1.07091	0.161223	6.64002	3.14e-11	3.08e-09	Igdcc4	56741	UP
ENSMUSG00000032841	14.1093	1.3177	0.428198	3.0493	0.00229372	0.0197854	Prr5l	72446	UP
ENSMUSG00000032854	67.8428	1.39176	0.317545	4.37373	1.22e-05	0.00029508	Ugt8a	22239	UP
ENSMUSG00000032902	204.083	1.16878	0.205138	5.69316	1.25e-08	7.04e-07	Slc16a1	20501	UP
ENSMUSG00000032911	89.4193	1.46785	0.324707	4.51373	6.37e-06	0.000171258	Cspg4	121021	UP
ENSMUSG00000032942	15.4289	1.77948	0.423108	4.10548	4.03e-05	0.000816548	Ucp3	22229	UP
ENSMUSG00000032946	29.9681	1.18012	0.350015	3.35446	0.000795193	0.00880924	Rasgrp2	19395	UP
ENSMUSG00000033006	66.1275	1.79744	0.335748	5.32489	1.01e-07	4.63e-06	Sox10	20665	UP
ENSMUSG00000033063	32.9956	1.48888	0.341885	4.31743	1.58e-05	0.000367957	Cntnap3	238680	UP
ENSMUSG00000033088	95.3305	1.03186	0.260872	3.9501	7.81e-05	0.00140491	Triobp	110253	UP
ENSMUSG00000033149	42.4147	1.37028	0.363744	3.75385	0.000174136	0.00267585	Phldb2	208177	UP
ENSMUSG00000033174	854.971	1.20163	0.13414	8.95624	3.36e-19	1.16e-16	Mgll	23945	UP
ENSMUSG00000033191	20.9259	3.04041	0.421356	5.88069	4.09e-09	2.56e-07	Tie1	21846	UP
ENSMUSG00000033192	41.4917	1.0081	0.357248	2.8163	0.004858	0.0346457	Lpcat2	270084	UP
ENSMUSG00000033208	223.8	1.48875	0.230264	6.45773	1.06e-10	9.59e-09	S100b	20203	UP
ENSMUSG00000033278	267.112	1.06366	0.193744	5.48766	4.07e-08	2.08e-06	Ptprm	19274	UP
ENSMUSG00000033306	145.805	1.41904	0.247924	5.71471	1.1e-08	6.28e-07	Lpp	210126	UP
ENSMUSG00000033350	1917.53	1.22727	0.173595	7.06966	1.55e-12	1.87e-10	Chst2	54371	UP
ENSMUSG00000033502	25.8662	1.52137	0.392028	3.86133	0.000112771	0.00189942	Cdc14a	229776	UP
ENSMUSG00000033577	1139.87	1.84107	0.180132	10.2179	1.65e-24	1.61e-21	Myo6	17920	UP
ENSMUSG00000033579	28.6383	1.86051	0.389231	4.71203	2.45e-06	7.49e-05	Faah	338521	UP
ENSMUSG00000033685	47.0786	1.24988	0.301796	4.12554	3.7e-05	0.000760386	Ucp2	22228	UP
ENSMUSG00000033720	852.532	1.41096	0.166428	8.47583	2.33e-17	6.19e-15	Sfxn5	94282	UP
ENSMUSG00000033722	40.8342	1.23005	0.340959	3.59633	0.000322742	0.00436166	BC034090	207792	UP
ENSMUSG00000033740	13.8683	1.38519	0.42093	3.25705	0.00112578	0.0115487	St18	240690	UP
ENSMUSG00000033763	1945.27	1.17458	0.163437	7.18647	6.65e-13	8.4e-11	Mtss2	244654	UP
ENSMUSG00000033777	6.59661	1.5093	0.455888	3.20213	0.00136417	0.0133176	Tlr13	279572	UP
ENSMUSG00000034037	32.9035	1.88797	0.399952	4.67667	2.92e-06	8.63e-05	Fgd5	232237	UP
ENSMUSG00000034109	209.312	1.5343	0.223299	6.86181	6.8e-12	7.47e-10	Golim4	73124	UP
ENSMUSG00000034258	11.1024	1.22538	0.45077	2.72547	0.00642109	0.0424523	Flvcr2	217721	UP
ENSMUSG00000034324	37.2764	2.0894	0.371633	5.52436	3.31e-08	1.73e-06	Tmem132c	208213	UP
ENSMUSG00000034330	25.5208	1.54455	0.35522	4.29414	1.75e-05	0.000404733	Plcg2	234779	UP
ENSMUSG00000034463	151.275	1.46842	0.206716	7.08985	1.34e-12	1.65e-10	Scara3	219151	UP
ENSMUSG00000034471	90.7548	1.34563	0.254245	5.27849	1.3e-07	5.82e-06	Caskin2	140721	UP
ENSMUSG00000034485	71.762	1.48938	0.329646	4.50418	6.66e-06	0.000177341	Uaca	72565	UP
ENSMUSG00000034595	48.8545	1.23949	0.298344	4.13745	3.51e-05	0.00073142	Ppp1r18	76448	UP
ENSMUSG00000034663	117.901	1.21984	0.22656	5.37631	7.6e-08	3.59e-06	Bmp2k	140780	UP
ENSMUSG00000034714	58.4432	1.48635	0.321969	4.59993	4.23e-06	0.000119688	Ttyh2	117160	UP
ENSMUSG00000034738	15.9454	1.54398	0.440103	3.50987	0.000448334	0.00564688	Nostrin	329416	UP
ENSMUSG00000034795	11.4344	1.31948	0.436996	2.98945	0.00279476	0.0230565	Ccdc122	108811	UP
ENSMUSG00000034853	133.038	1.2899	0.266023	4.84318	1.28e-06	4.29e-05	Acot11	329910	UP
ENSMUSG00000034903	49.1028	1.53461	0.342202	4.46386	8.05e-06	0.000209152	Cobll1	319876	UP
ENSMUSG00000035104	26.2422	1.70649	0.377401	4.45505	8.39e-06	0.000215519	Eva1a	232146	UP
ENSMUSG00000035168	138.966	1.10807	0.294764	3.75729	0.000171761	0.00264373	Tanc1	66860	UP
ENSMUSG00000035237	80.6982	1.68864	0.273934	6.13492	8.52e-10	6.23e-08	Lcat	16816	UP
ENSMUSG00000035277	87.1792	1.49784	0.264094	5.65356	1.57e-08	8.74e-07	Arx	11878	UP
ENSMUSG00000035615	90.8211	1.38937	0.280622	4.94058	7.79e-07	2.8e-05	Frmpd1	666060	UP
ENSMUSG00000035686	66.3384	1.91911	0.290998	6.53599	6.32e-11	5.84e-09	Thrsp	21835	UP
ENSMUSG00000035697	24.3074	1.1348	0.413025	2.74844	0.00598798	0.0403939	Arhgap45	70719	UP
ENSMUSG00000035805	515.948	1.68455	0.178836	9.41284	4.83e-21	2.24e-18	Mlc1	170790	UP
ENSMUSG00000036098	74.189	2.00528	0.329265	6.04552	1.49e-09	1.02e-07	Myrf	225908	UP
ENSMUSG00000036103	23.9048	1.2682	0.377941	3.33602	0.000849875	0.00930574	Colec12	140792	UP
ENSMUSG00000036106	20.1208	1.45682	0.395978	3.63314	0.000279998	0.00389949	Prr5	109270	UP
ENSMUSG00000036256	54.5924	1.41979	0.387154	3.67293	0.000239789	0.00343205	Igfbp7	29817	UP
ENSMUSG00000036353	81.2855	1.36201	0.248711	5.45943	4.78e-08	2.39e-06	P2ry12	70839	UP
ENSMUSG00000036362	36.4566	1.13352	0.318729	3.54082	0.000398886	0.00513548	P2ry13	74191	UP
ENSMUSG00000036523	15.4594	1.76464	0.435203	3.96227	7.42e-05	0.00134822	Greb1	268527	UP
ENSMUSG00000036560	70.7947	1.44713	0.284438	5.0693	3.99e-07	1.56e-05	Lgi4	243914	UP
ENSMUSG00000036570	91.1195	1.0473	0.236139	4.42867	9.48e-06	0.00023933	Fxyd1	56188	UP
ENSMUSG00000036585	265.136	1.55655	0.207261	7.5022	6.28e-14	9.56e-12	Fgf1	14164	UP
ENSMUSG00000036634	108.947	2.3813	0.322248	7.34084	2.12e-13	2.88e-11	Mag	17136	UP
ENSMUSG00000036718	18.4527	1.41407	0.399314	3.51037	0.000447485	0.00564222	Micall2	231830	UP
ENSMUSG00000036862	98.8499	1.08684	0.240042	4.51975	6.19e-06	0.000167637	Dchs1	233651	UP
ENSMUSG00000036880	59.8229	1.61213	0.285285	5.61715	1.94e-08	1.06e-06	Acaa2	52538	UP
ENSMUSG00000036887	79.1058	1.61575	0.274855	5.8508	4.89e-09	3.01e-07	C1qa	12259	UP
ENSMUSG00000036896	75.9798	1.24874	0.301445	4.13378	3.57e-05	0.000737418	C1qc	12262	UP
ENSMUSG00000036905	69.943	1.53784	0.273147	5.60328	2.1e-08	1.14e-06	C1qb	12260	UP
ENSMUSG00000036908	57.2507	1.52383	0.294401	5.14618	2.66e-07	1.1e-05	Unc93b1	54445	UP
ENSMUSG00000036915	34.8794	1.46342	0.329309	4.40847	1.04e-05	0.000257182	Kirrel2	243911	UP
ENSMUSG00000036949	182.178	1.33484	0.248256	5.37277	7.75e-08	3.66e-06	Slc39a12	277468	UP
ENSMUSG00000036995	17.7006	1.20305	0.391853	3.04146	0.00235432	0.0201467	Asap3	230837	UP
ENSMUSG00000037003	56.5527	1.20508	0.34991	3.43743	0.000587272	0.00695369	Tns2	209039	UP
ENSMUSG00000037010	91.8353	1.76452	0.293614	5.98395	2.18e-09	1.45e-07	Apln	30878	UP
ENSMUSG00000037016	45.7411	1.05396	0.35618	2.95584	0.00311824	0.0249959	Frem2	242022	UP
ENSMUSG00000037071	1171.17	2.00709	0.210008	9.55566	1.23e-21	6.71e-19	Scd1	20249	UP
ENSMUSG00000037139	20.1509	2.18587	0.400485	5.21304	1.86e-07	7.93e-06	Myom3	242702	UP
ENSMUSG00000037166	21.9122	2.23799	0.413502	5.19607	2.04e-07	8.61e-06	Ppp1r14a	68458	UP
ENSMUSG00000037225	34.3697	1.09712	0.362212	3.02447	0.00249072	0.0210905	Fgf2	14173	UP
ENSMUSG00000037242	206.014	2.00153	0.233232	8.55932	1.14e-17	3.15e-15	Clic4	29876	UP
ENSMUSG00000037280	14.4792	1.64721	0.428271	3.76627	0.000165703	0.0025675	Galnt6	207839	UP
ENSMUSG00000037358	6.10724	1.56001	0.451533	3.4523	0.000555826	0.00666632	Dipk2b	75905	UP
ENSMUSG00000037405	13.0604	1.87546	0.427305	4.20083	2.66e-05	0.000573827	Icam1	15894	UP
ENSMUSG00000037552	28.3892	1.26977	0.392563	3.22704	0.00125079	0.01252	Plekhg2	101497	UP
ENSMUSG00000037625	75.2338	2.26079	0.293144	7.61978	2.54e-14	4.1e-12	Cldn11	18417	UP
ENSMUSG00000037712	528.341	1.06935	0.178168	6.00093	1.96e-09	1.32e-07	Fermt2	218952	UP
ENSMUSG00000037731	7.84798	1.36493	0.454202	2.96411	0.00303558	0.024573	Themis2	230787	UP
ENSMUSG00000037771	65.9282	1.84917	0.338346	5.43637	5.44e-08	2.65e-06	Slc32a1	22348	UP
ENSMUSG00000037820	19.3834	1.17689	0.40262	2.90693	0.00364998	0.0280436	Tgm2	21817	UP
ENSMUSG00000038058	12.8923	1.25645	0.415113	2.9899	0.0027907	0.0230565	Nod1	107607	UP
ENSMUSG00000038094	67.6121	1.89761	0.291816	6.44912	1.12e-10	1e-08	Atp13a4	224079	UP
ENSMUSG00000038146	97.3022	1.55039	0.257956	5.98938	2.11e-09	1.41e-07	Notch3	18131	UP
ENSMUSG00000038147	12.3797	1.24458	0.439557	2.82346	0.00475086	0.034091	Cd84	12523	UP
ENSMUSG00000038370	69.5181	1.57994	0.334864	4.70342	2.56e-06	7.77e-05	Pcp4l1	66425	UP
ENSMUSG00000038387	20.5662	1.34966	0.40166	3.33871	0.000841675	0.00924151	Rras	20130	UP
ENSMUSG00000038393	20.7206	1.36316	0.38861	3.47801	0.000505148	0.0062315	Txnip	56338	UP
ENSMUSG00000038402	14.8378	1.81876	0.444314	4.03516	5.46e-05	0.00104587	Foxf2	14238	UP
ENSMUSG00000038517	251.865	1.0408	0.20766	5.00941	5.46e-07	2.05e-05	Tbkbp1	73174	UP
ENSMUSG00000038526	9.18887	1.28764	0.453277	2.82164	0.00477782	0.0342315	Car14	23831	UP
ENSMUSG00000038587	261.534	1.57838	0.250075	6.30593	2.86e-10	2.29e-08	Akap12	83397	UP
ENSMUSG00000038642	319.547	1.59069	0.2093	7.59278	3.13e-14	4.97e-12	Ctss	13040	UP
ENSMUSG00000038668	69.4203	1.17995	0.303293	3.88275	0.000103282	0.00176683	Lpar1	14745	UP
ENSMUSG00000038718	27.1551	1.14248	0.34428	3.30081	0.000964066	0.0102873	Pbx3	18516	UP
ENSMUSG00000038872	126.938	1.21676	0.241235	5.03707	4.73e-07	1.79e-05	Zfhx3	11906	UP
ENSMUSG00000038976	8096.78	1.06748	0.193568	5.51538	3.48e-08	1.81e-06	Ppp1r9b	217124	UP
ENSMUSG00000039007	36.5863	1.36879	0.33201	4.10045	4.12e-05	0.00082996	Cpq	54381	UP
ENSMUSG00000039031	51.5017	1.47274	0.292683	5.00273	5.65e-07	2.12e-05	Arhgap18	73910	UP
ENSMUSG00000039046	216.559	1.08589	0.202703	5.35394	8.61e-08	4.01e-06	Usp6nl	98910	UP
ENSMUSG00000039062	12.1998	1.58581	0.439022	3.54704	0.000389584	0.00503667	Anpep	16790	UP
ENSMUSG00000039115	37.4241	1.17233	0.333311	3.5015	0.000462642	0.00579175	Itga9	104099	UP
ENSMUSG00000039158	30.3279	1.23294	0.357049	3.43772	0.000586637	0.00695369	Akna	100182	UP
ENSMUSG00000039167	50.3019	2.38344	0.402127	5.87386	4.26e-09	2.66e-07	Adgrl4	170757	UP
ENSMUSG00000039194	79.474	1.42176	0.284434	4.98612	6.16e-07	2.27e-05	Rlbp1	19771	UP
ENSMUSG00000039217	44.9276	1.60108	0.343352	4.63875	3.51e-06	0.000100961	Il18	16173	UP
ENSMUSG00000039239	100.952	1.1999	0.252466	4.74541	2.08e-06	6.53e-05	Tgfb2	21808	UP
ENSMUSG00000039263	34.7252	1.41897	0.332673	4.23286	2.31e-05	0.000509109	Npepl1	228961	UP
ENSMUSG00000039304	12.68	1.21648	0.454587	2.74371	0.00607483	0.040802	Tnfsf10	22035	UP
ENSMUSG00000039384	14.3228	1.32414	0.440011	3.01583	0.00256279	0.0215632	Dusp10	63953	UP
ENSMUSG00000039405	20.3891	1.04202	0.38815	2.66872	0.00761416	0.0482455	Prss23	76453	UP
ENSMUSG00000039410	119.982	1.47963	0.23525	6.27419	3.51e-10	2.74e-08	Prdm16	70673	UP
ENSMUSG00000039607	53.8491	1.5595	0.282355	5.48768	4.07e-08	2.08e-06	Rbms3	207181	UP
ENSMUSG00000039682	187.613	1.26242	0.197516	6.38414	1.72e-10	1.48e-08	Lap3	66988	UP
ENSMUSG00000039714	23.5124	1.12373	0.363585	3.07359	0.00211502	0.0185957	Cplx3	235415	UP
ENSMUSG00000039830	48.698	1.51407	0.323957	4.64645	3.38e-06	9.79e-05	Olig2	50913	UP
ENSMUSG00000039883	11.6466	1.31378	0.439792	2.96548	0.00302209	0.0244958	Lrrc17	74511	UP
ENSMUSG00000039904	125.887	1.56352	0.242414	6.43431	1.24e-10	1.1e-08	Gpr37	14763	UP
ENSMUSG00000039976	191.232	1.31478	0.22172	5.92272	3.17e-09	2.04e-07	Tbc1d16	207592	UP
ENSMUSG00000039985	9.91183	1.27561	0.445758	2.83384	0.00459926	0.0332725	Sinhcaf	56306	UP
ENSMUSG00000039997	6.38424	1.31734	0.455751	2.89331	0.00381207	0.02893	Ifi203	15950	UP
ENSMUSG00000040055	99.2482	1.56148	0.272278	5.71963	1.07e-08	6.14e-07	Gjb6	14623	UP
ENSMUSG00000040146	14.1761	1.38868	0.414484	3.30065	0.000964604	0.0102873	Rgl3	71746	UP
ENSMUSG00000040181	43.8056	1.35674	0.345139	3.91866	8.9e-05	0.00156796	Fmo1	14261	UP
ENSMUSG00000040189	5.69584	1.46819	0.455957	3.07673	0.00209285	0.0184532	Ccdc114	211535	UP
ENSMUSG00000040253	66.6448	1.14786	0.361663	3.17674	0.00148939	0.0142261	Gbp7	229900	UP
ENSMUSG00000040260	521.7	1.87488	0.192116	9.75022	1.84e-22	1.42e-19	Daam2	76441	UP
ENSMUSG00000040287	11.1035	1.6065	0.45053	3.51864	0.000433763	0.00550289	Stac3	237611	UP
ENSMUSG00000040584	103.997	2.89455	0.348054	8.19256	2.56e-16	5.59e-14	Abcb1a	18671	UP
ENSMUSG00000040616	14.2867	1.45005	0.420508	3.40273	0.000667162	0.0076668	Tmem51	214359	UP
ENSMUSG00000040624	106.55	1.41303	0.278702	5.06094	4.17e-07	1.61e-05	Plekhg1	213783	UP
ENSMUSG00000040690	74.5661	1.48183	0.312892	4.71993	2.36e-06	7.26e-05	Col16a1	107581	UP
ENSMUSG00000040723	20.8246	1.43461	0.410512	3.46447	0.00053128	0.00644684	Rcsd1	226594	UP
ENSMUSG00000040732	12.3933	1.47649	0.453563	3.27298	0.00106421	0.0110823	Erg	13876	UP
ENSMUSG00000040740	29.6042	1.91071	0.396037	4.74495	2.09e-06	6.53e-05	Slc25a34	384071	UP
ENSMUSG00000040759	48.2367	1.98908	0.337207	5.82838	5.6e-09	3.41e-07	Cmtm5	67272	UP
ENSMUSG00000040935	6.76165	1.61079	0.45559	3.33087	0.00086576	0.00944457	Padi6	242726	UP
ENSMUSG00000040987	15.9149	1.22271	0.434924	2.80322	0.00505948	0.035726	Mill2	243864	UP
ENSMUSG00000041117	25.5823	1.61794	0.366129	4.36304	1.28e-05	0.000306687	Ccdc8	434130	UP
ENSMUSG00000041134	32.7793	2.08937	0.39908	5.15485	2.54e-07	1.05e-05	Cyyr1	224405	UP
ENSMUSG00000041187	26.4434	1.12017	0.377434	2.95314	0.00314562	0.0251352	Prkd2	101540	UP
ENSMUSG00000041235	162.868	1.27462	0.202465	6.28679	3.24e-10	2.55e-08	Chd7	320790	UP
ENSMUSG00000041261	69.1743	1.28992	0.312444	4.12358	3.73e-05	0.000764911	Car8	12319	UP
ENSMUSG00000041309	9.33166	1.74632	0.453202	3.68345	0.000230099	0.00334327	Nkx6-2	14912	UP
ENSMUSG00000041378	52.3329	2.33669	0.400906	5.77385	7.75e-09	4.58e-07	Cldn5	12741	UP
ENSMUSG00000041390	12.6289	1.3812	0.441107	3.11187	0.00185909	0.016851	Mdfic	16543	UP
ENSMUSG00000041445	17.5127	1.63729	0.432221	3.75773	0.000171461	0.0026413	Mmrn2	105450	UP
ENSMUSG00000041548	61.0005	1.11954	0.284177	3.93042	8.48e-05	0.00150755	Hspb8	80888	UP
ENSMUSG00000041556	164.926	1.24357	0.218836	5.67589	1.38e-08	7.7e-07	Fbxo2	230904	UP
ENSMUSG00000041565	36.2189	1.54423	0.335505	4.55851	5.15e-06	0.000142214	L3mbtl4	320858	UP
ENSMUSG00000041577	37.399	1.14609	0.356455	3.20566	0.00134752	0.0131941	Prelp	116847	UP
ENSMUSG00000041598	132.074	1.22634	0.228533	5.35925	8.36e-08	3.91e-06	Cdc42ep4	56699	UP
ENSMUSG00000041605	7.84183	1.26147	0.452288	2.77096	0.00558918	0.0384583	Inava	67313	UP
ENSMUSG00000041607	1923.17	1.42433	0.198297	7.1832	6.81e-13	8.55e-11	Mbp	17196	UP
ENSMUSG00000041703	18.85	1.82771	0.40438	4.41732	9.99e-06	0.000250207	Zic5	65100	UP
ENSMUSG00000041731	9.78623	1.55271	0.455873	3.42362	0.00061792	0.00721995	Pgm5	226041	UP
ENSMUSG00000041797	43.7664	1.15226	0.306908	3.74108	0.000183232	0.00277658	Abca9	217262	UP
ENSMUSG00000041911	59.1087	2.15071	0.339782	6.26155	3.81e-10	2.95e-08	Dlx1	13390	UP
ENSMUSG00000041954	21.1933	1.04279	0.387743	2.6794	0.0073755	0.0471352	Tnfrsf18	21936	UP
ENSMUSG00000042010	17.6748	1.24666	0.421289	2.95039	0.00317375	0.0253178	Acacb	100705	UP
ENSMUSG00000042066	1052.33	1.00511	0.169278	5.93724	2.9e-09	1.87e-07	Tmcc2	68875	UP
ENSMUSG00000042156	584.27	1.01711	0.179135	5.6769	1.37e-08	7.68e-07	Dzip1	66573	UP
ENSMUSG00000042228	52.7784	1.00795	0.273992	3.6697	0.000242838	0.0034668	Lyn	17096	UP
ENSMUSG00000042251	15.9073	1.39773	0.407101	3.39327	0.000690643	0.00786199	Pm20d1	212933	UP
ENSMUSG00000042256	48.2216	1.44245	0.295601	4.85075	1.23e-06	4.16e-05	Ptchd4	627626	UP
ENSMUSG00000042284	72.6391	1.90048	0.343226	5.51031	3.58e-08	1.85e-06	Itga1	109700	UP
ENSMUSG00000042286	40.2044	1.31622	0.382648	3.43007	0.000603437	0.00711787	Stab1	192187	UP
ENSMUSG00000042312	56.9343	1.96882	0.281014	6.92378	4.4e-12	4.98e-10	S100a13	20196	UP
ENSMUSG00000042613	253.971	1.59793	0.202291	7.88854	3.06e-15	5.74e-13	Pbxip1	229534	UP
ENSMUSG00000042745	17.2494	1.63857	0.422127	3.83039	0.000127941	0.00209897	Id1	15901	UP
ENSMUSG00000042816	12.9795	1.20101	0.419139	2.83572	0.00457219	0.0331546	Gpr151	240239	UP
ENSMUSG00000042826	56.6397	1.22526	0.293836	4.1566	3.23e-05	0.000683482	Fgf11	14166	UP
ENSMUSG00000043008	6.49472	1.58087	0.45555	3.2691	0.00107889	0.0111788	Klhl6	239743	UP
ENSMUSG00000043279	84.1973	1.6873	0.266458	6.30351	2.91e-10	2.32e-08	Trim56	384309	UP
ENSMUSG00000043456	123.801	1.22544	0.426293	2.91119	0.00360057	0.0277442	Zfp536	243937	UP
ENSMUSG00000043496	247.212	1.91784	0.248333	7.71059	1.25e-14	2.08e-12	Tril	66873	UP
ENSMUSG00000043631	12.9265	1.20592	0.438109	2.74084	0.00612815	0.0409675	Ecm2	407800	UP
ENSMUSG00000043969	186.063	1.67638	0.254702	6.57133	4.99e-11	4.73e-09	Emx2	13797	UP
ENSMUSG00000044033	102.356	2.33252	0.272966	8.46062	2.66e-17	6.79e-15	Ccdc141	545428	UP
ENSMUSG00000044037	24.6324	1.45994	0.39796	3.64223	0.000270286	0.00378686	Als2cl	235633	UP
ENSMUSG00000044080	123.264	1.79116	0.239952	7.43728	1.03e-13	1.52e-11	S100a1	20193	UP
ENSMUSG00000044122	14.9297	1.37507	0.428572	3.17937	0.00147598	0.0141271	Proca1	216974	UP
ENSMUSG00000044197	75.5591	1.22004	0.250006	4.86778	1.13e-06	3.88e-05	Gpr146	80290	UP
ENSMUSG00000044468	19.3628	1.38076	0.386616	3.52765	0.000419263	0.00536068	Tent5c	74645	UP
ENSMUSG00000044519	10.4163	1.26666	0.45002	2.82328	0.00475351	0.0340968	Zfp488	382867	UP
ENSMUSG00000044576	55.945	1.63861	0.283844	5.73262	9.89e-09	5.72e-07	Garem2	242915	UP
ENSMUSG00000044708	841.392	1.80364	0.188657	9.55691	1.21e-21	6.71e-19	Kcnj10	16513	UP
ENSMUSG00000044921	14.4413	1.55872	0.453272	3.46269	0.000534796	0.00647682	Rassf9	237504	UP
ENSMUSG00000044986	69.8352	1.86374	0.289047	6.40155	1.54e-10	1.34e-08	Tst	22117	UP
ENSMUSG00000045092	721.815	1.96733	0.186366	10.5497	5.09e-26	6.76e-23	S1pr1	13609	UP
ENSMUSG00000045136	360.378	1.29949	0.181733	7.14667	8.89e-13	1.11e-10	Tubb2b	73710	UP
ENSMUSG00000045294	276.754	1.03708	0.184668	5.61369	1.98e-08	1.08e-06	Insig1	231070	UP
ENSMUSG00000045532	16.8859	1.82885	0.439172	4.1167	3.84e-05	0.00078291	C1ql1	23829	UP
ENSMUSG00000045608	60.5011	1.3164	0.303632	4.32319	1.54e-05	0.000360737	Dbx2	223843	UP
ENSMUSG00000045672	22.0269	1.16709	0.382725	3.02873	0.00245581	0.0208519	Col27a1	373864	UP
ENSMUSG00000046160	155.259	1.88446	0.28669	6.55918	5.41e-11	5.05e-09	Olig1	50914	UP
ENSMUSG00000046169	25.2113	1.23199	0.368843	3.32341	0.000889255	0.00962177	Adamts6	108154	UP
ENSMUSG00000046178	64.7767	1.30643	0.328077	3.97368	7.08e-05	0.00129782	Nxph1	18231	UP
ENSMUSG00000046240	452.6	1.57286	0.174037	9.03129	1.7e-19	6.43e-17	Hepacam	72927	UP
ENSMUSG00000046280	19.9128	1.54984	0.432828	3.58475	0.000337403	0.00451605	She	214547	UP
ENSMUSG00000046312	193.002	1.8077	0.212309	8.49334	2.01e-17	5.41e-15	Myorg	329828	UP
ENSMUSG00000046352	14.5611	1.52595	0.426521	3.5237	0.000425562	0.00541884	Gjb2	14619	UP
ENSMUSG00000046402	45.4343	1.50565	0.35021	4.2798	1.87e-05	0.000427913	Rbp1	19659	UP
ENSMUSG00000046470	13.2801	1.64485	0.44683	3.64417	0.000268258	0.00376412	Sox18	20672	UP
ENSMUSG00000046618	29.2381	1.90005	0.390171	4.78833	1.68e-06	5.41e-05	Olfml2a	241327	UP
ENSMUSG00000046805	124.51	1.25237	0.257886	4.84939	1.24e-06	4.18e-05	Mpeg1	17476	UP
ENSMUSG00000046997	9.43526	1.64622	0.445922	3.56672	0.00036148	0.00477342	Spsb4	211949	UP
ENSMUSG00000047143	10.3319	1.69969	0.446647	3.68768	0.000226312	0.00330017	Dmrta2	242620	UP
ENSMUSG00000047361	67.5935	1.37331	0.293493	4.66511	3.08e-06	9.02e-05	Gm973	381260	UP
ENSMUSG00000047935	45.0865	2.01863	0.337483	5.8978	3.68e-09	2.32e-07	Sox1ot	434280	UP
ENSMUSG00000047992	27.6296	1.46949	0.402231	3.65047	0.000261764	0.00368412	Dipk1c	240479	UP
ENSMUSG00000048001	19.7771	1.38939	0.407811	3.38738	0.000705624	0.00798538	Hes5	15208	UP
ENSMUSG00000048022	341.393	1.33474	0.198256	6.72927	1.71e-11	1.81e-09	Tmem229a	319832	UP
ENSMUSG00000048120	57.2329	1.31692	0.303881	4.31864	1.57e-05	0.000366411	Entpd1	12495	UP
ENSMUSG00000048148	670.013	1.68872	0.174867	9.65212	4.81e-22	3.31e-19	Nwd1	319555	UP
ENSMUSG00000048163	50.3981	1.57057	0.325818	4.79275	1.65e-06	5.32e-05	Selplg	20345	UP
ENSMUSG00000048191	87.5565	1.29885	0.316828	4.09147	4.29e-05	0.000852892	Muc6	NA	UP
ENSMUSG00000048402	45.6591	1.23079	0.3	4.08565	4.4e-05	0.000871455	Gli2	14633	UP
ENSMUSG00000048406	8.77432	1.46774	0.445238	3.22079	0.00127838	0.0127276	B330016D10Rik	NA	UP
ENSMUSG00000048424	42.2883	1.89344	0.333023	5.61874	1.92e-08	1.05e-06	Ranbp3l	223332	UP
ENSMUSG00000048450	9.93916	1.31453	0.44981	2.91926	0.00350861	0.0273189	Msx1	17701	UP
ENSMUSG00000048572	5.12476	1.26056	0.447875	2.81757	0.00483885	0.0345371	Tmem252	226040	UP
ENSMUSG00000048747	20.795	1.46735	0.38944	3.72008	0.000199156	0.00297901	E130114P18Rik	NA	UP
ENSMUSG00000048865	23.6501	1.62919	0.377658	4.24712	2.17e-05	0.000485269	Arhgap30	226652	UP
ENSMUSG00000048939	40.7994	1.85997	0.363355	5.066	4.06e-07	1.57e-05	Atp13a5	268878	UP
ENSMUSG00000048960	1315.5	1.96404	0.185965	10.5587	4.63e-26	6.61e-23	Prex2	109294	UP
ENSMUSG00000049001	144.602	1.46315	0.452197	3.40229	0.00066823	0.007668	Ndnf	68169	UP
ENSMUSG00000049044	2433.33	1.38893	0.164439	8.44636	3.01e-17	7.54e-15	Rapgef4	56508	UP
ENSMUSG00000049521	17.2385	1.35782	0.419216	3.22332	0.00126714	0.0126429	Cdc42ep1	104445	UP
ENSMUSG00000049571	50.2136	1.02391	0.340814	2.99745	0.00272249	0.0226504	Cfap46	212124	UP
ENSMUSG00000049690	171.725	1.19055	0.261802	4.54313	5.54e-06	0.000151428	Nckap5	210356	UP
ENSMUSG00000049985	6.62957	1.37913	0.455318	2.96586	0.00301838	0.0244958	Ankrd55	77318	UP
ENSMUSG00000050121	15.6979	1.52095	0.415408	3.60887	0.000307532	0.00420717	Opalin	226115	UP
ENSMUSG00000050288	20.9593	1.10879	0.379345	2.91081	0.00360498	0.027766	Fzd2	57265	UP
ENSMUSG00000050295	24.6954	1.14561	0.40879	2.80021	0.00510686	0.0359922	Foxc1	17300	UP
ENSMUSG00000050382	18.4497	1.49935	0.394871	3.74221	0.000182409	0.00277316	Kif7	16576	UP
ENSMUSG00000050423	30.1165	1.35824	0.357902	3.77449	0.000160337	0.00251371	Ppp1r3g	76487	UP
ENSMUSG00000050447	87.0846	1.79555	0.269368	6.63061	3.34e-11	3.23e-09	Lypd6	320343	UP
ENSMUSG00000050503	10.6113	1.37687	0.431022	3.13396	0.00172463	0.0159404	Fbxl22	74165	UP
ENSMUSG00000050545	61.5613	1.00863	0.284132	3.54175	0.000397478	0.00512747	Fam228b	207921	UP
ENSMUSG00000050721	85.4982	1.49722	0.26598	5.61057	2.02e-08	1.09e-06	Plekho2	102595	UP
ENSMUSG00000050783	49.2547	1.07625	0.338807	3.16944	0.00152735	0.0145215	Htr1f	15557	UP
ENSMUSG00000050912	35.4176	1.09822	0.345617	3.16841	0.00153274	0.0145653	Tmem123	71929	UP
ENSMUSG00000050919	44.8942	2.11612	0.385702	5.43519	5.47e-08	2.66e-06	Zfp366	238803	UP
ENSMUSG00000050953	1322.18	1.84947	0.213555	8.66042	4.7e-18	1.37e-15	Gja1	14609	UP
ENSMUSG00000051041	35.1591	1.97912	0.357317	5.44046	5.31e-08	2.61e-06	Olfml1	244198	UP
ENSMUSG00000051497	243.906	1.88843	0.216018	8.72521	2.66e-18	8.2e-16	Kcnj16	16517	UP
ENSMUSG00000051504	53.0981	1.39408	0.307862	4.50801	6.54e-06	0.00017453	Siglech	233274	UP
ENSMUSG00000051515	33.9626	1.48663	0.341464	4.32215	1.55e-05	0.000361995	Fam181b	58238	UP
ENSMUSG00000051669	8.98563	1.74928	0.455963	3.6686	0.000243887	0.00347197	AU021092	239691	UP
ENSMUSG00000051811	6.04989	1.23576	0.455882	2.69333	0.00707417	0.0457445	Cox6b2	333182	UP
ENSMUSG00000051910	169.867	1.7555	0.249727	7.0134	2.33e-12	2.68e-10	Sox6	20679	UP
ENSMUSG00000052056	29.4222	1.28153	0.380422	3.35671	0.000788768	0.00878521	Zfp217	228913	UP
ENSMUSG00000052062	40.4665	1.43569	0.359805	3.97346	7.08e-05	0.00129782	Pard3b	72823	UP
ENSMUSG00000052085	40.0204	1.01521	0.30149	3.35615	0.000790359	0.00878863	Dock8	76088	UP
ENSMUSG00000052160	20.1751	1.39709	0.375473	3.67571	0.000237189	0.00340981	Pld4	104759	UP
ENSMUSG00000052229	160.932	2.23175	0.284055	7.82358	5.13e-15	9.26e-13	Gpr17	574402	UP
ENSMUSG00000052336	157.803	1.56875	0.247578	6.32391	2.55e-10	2.08e-08	Cx3cr1	13051	UP
ENSMUSG00000052397	549.699	1.71244	0.21443	7.98236	1.44e-15	2.84e-13	Ezr	22350	UP
ENSMUSG00000052430	212.715	1.69984	0.240893	7.04518	1.85e-12	2.19e-10	Bmpr1b	12167	UP
ENSMUSG00000052551	107.473	1.65068	0.272497	6.03829	1.56e-09	1.06e-07	Adarb2	94191	UP
ENSMUSG00000052609	41.9353	1.58729	0.325994	4.83331	1.34e-06	4.46e-05	Plekhg3	263406	UP
ENSMUSG00000052911	136.526	1.69698	0.252711	6.69673	2.13e-11	2.22e-09	Lamb2	16779	UP
ENSMUSG00000052914	86.0662	1.14229	0.277449	4.11209	3.92e-05	0.000795222	Cyp2j6	13110	UP
ENSMUSG00000052957	25.5286	1.44259	0.380455	3.76054	0.000169548	0.00261759	Gas1	14451	UP
ENSMUSG00000053007	25.0928	1.92326	0.403398	4.68122	2.85e-06	8.47e-05	Creb5	231991	UP
ENSMUSG00000053110	127.527	1.24664	0.229983	5.41145	6.25e-08	3.01e-06	Yap1	22601	UP
ENSMUSG00000053158	11.5786	1.53746	0.431553	3.48079	0.000499929	0.00617942	Fes	14159	UP
ENSMUSG00000053398	144.479	1.62734	0.243357	6.67098	2.54e-11	2.54e-09	Phgdh	236539	UP
ENSMUSG00000053646	463.728	1.38072	0.186773	7.38911	1.48e-13	2.08e-11	Plxnb1	235611	UP
ENSMUSG00000053897	13.3959	1.95111	0.430012	4.32525	1.52e-05	0.000358741	Slc39a8	67547	UP
ENSMUSG00000053931	177.29	1.40498	0.198402	7.07075	1.54e-12	1.87e-10	Cnn3	71994	UP
ENSMUSG00000053980	17.5886	1.25918	0.409263	3.04735	0.00230869	0.0198756	Gm9930	NA	UP
ENSMUSG00000054252	393.873	1.64421	0.188315	8.72369	2.69e-18	8.2e-16	Fgfr3	14184	UP
ENSMUSG00000054256	176.246	1.38008	0.233483	5.90287	3.57e-09	2.26e-07	Msi1	17690	UP
ENSMUSG00000054404	35.6177	1.93815	0.377588	5.06814	4.02e-07	1.56e-05	Slfn5	327978	UP
ENSMUSG00000054453	54.0906	1.42656	0.319836	4.44399	8.83e-06	0.000225166	Sytl5	236643	UP
ENSMUSG00000054555	19.2826	1.50693	0.405162	3.67557	0.000237318	0.00340981	Adam12	11489	UP
ENSMUSG00000054675	27.0378	1.21797	0.365141	3.31585	0.000913657	0.00983426	Tmem119	231633	UP
ENSMUSG00000054690	13.1656	2.13811	0.450952	4.39541	1.11e-05	0.000270629	Emcn	59308	UP
ENSMUSG00000055322	224.643	1.47688	0.231715	6.36673	1.93e-10	1.63e-08	Tns1	21961	UP
ENSMUSG00000055435	93.5236	1.72463	0.255294	6.72366	1.77e-11	1.87e-09	Maf	17132	UP
ENSMUSG00000055538	282.556	1.94532	0.205362	9.45452	3.25e-21	1.59e-18	Zcchc24	71918	UP
ENSMUSG00000055541	49.5881	1.11352	0.302884	3.66918	0.000243328	0.00346933	Lair1	52855	UP
ENSMUSG00000055799	28.3197	1.40176	0.34945	3.97938	6.91e-05	0.00127344	Tcf7l1	21415	UP
ENSMUSG00000055912	17.918	1.09151	0.383039	2.82856	0.00467583	0.0337082	Tmem150a	232086	UP
ENSMUSG00000055972	13.923	2.23674	0.441996	4.65394	3.26e-06	9.51e-05	2810407A14Rik	NA	UP
ENSMUSG00000056492	160.896	2.01465	0.425256	4.85072	1.23e-06	4.16e-05	Adgrf5	224792	UP
ENSMUSG00000056529	8.92721	1.22893	0.451993	2.71181	0.00669162	0.0438157	Ptafr	19204	UP
ENSMUSG00000056612	45.5739	1.06702	0.31417	3.38732	0.000705781	0.00798538	Ppp1r14b	18938	UP
ENSMUSG00000056870	12.4229	1.1723	0.437901	2.67515	0.0074695	0.0476429	Gulp1	70676	UP
ENSMUSG00000056966	54.0469	1.79914	0.310202	5.74924	8.96e-09	5.2e-07	Gjc3	118446	UP
ENSMUSG00000057098	19.841	1.57773	0.416771	3.74742	0.000178663	0.00272736	Ebf1	13591	UP
ENSMUSG00000057315	35.865	1.28881	0.342015	3.7532	0.000174591	0.00268063	Arhgap24	231532	UP
ENSMUSG00000057337	15.4167	1.76535	0.43051	4.0248	5.7e-05	0.0010834	Chst3	53374	UP
ENSMUSG00000057604	38.4606	1.0919	0.339459	3.20857	0.00133395	0.0131192	Lmcd1	30937	UP
ENSMUSG00000058056	48.2512	1.26127	0.312487	4.02249	5.76e-05	0.00108946	Palld	72333	UP
ENSMUSG00000058135	547.039	1.57369	0.178	8.8364	9.89e-19	3.17e-16	Gstm1	14862	UP
ENSMUSG00000058325	366.096	1.8011	0.19465	9.24199	2.42e-20	9.99e-18	Dock1	330662	UP
ENSMUSG00000058715	20.4178	1.49756	0.378096	3.90417	9.45e-05	0.00164881	Fcer1g	14127	UP
ENSMUSG00000059022	5.59491	1.57075	0.453049	3.42732	0.000609564	0.00715833	Kcp	333088	UP
ENSMUSG00000059325	73.3509	1.81714	0.339462	5.33518	9.54e-08	4.41e-06	Hopx	74318	UP
ENSMUSG00000059336	87.0388	1.71466	0.285872	5.97269	2.33e-09	1.52e-07	Slc14a1	108052	UP
ENSMUSG00000059498	30.2906	1.34789	0.365154	3.66865	0.000243837	0.00347197	Fcgr3	14131	UP
ENSMUSG00000059588	36.2945	1.78084	0.347669	5.06432	4.1e-07	1.58e-05	Calcrl	54598	UP
ENSMUSG00000059674	19.8321	1.07359	0.384599	2.77203	0.00557085	0.0384027	Cdh24	239096	UP
ENSMUSG00000059713	84.9847	1.15108	0.284856	4.03498	5.46e-05	0.00104587	Rcan3	53902	UP
ENSMUSG00000060002	297.585	1.0671	0.225137	4.73882	2.15e-06	6.71e-05	Chpt1	212862	UP
ENSMUSG00000060675	66.2854	1.75935	0.26778	6.52284	6.9e-11	6.34e-09	Plaat3	225845	UP
ENSMUSG00000060716	60.7868	1.59015	0.314824	5.02247	5.1e-07	1.93e-05	Plekhh1	211945	UP
ENSMUSG00000060961	1329.66	1.50355	0.171749	8.75327	2.07e-18	6.53e-16	Slc4a4	54403	UP
ENSMUSG00000061353	315.598	1.02883	0.254326	4.04567	5.22e-05	0.00100864	Cxcl12	20315	UP
ENSMUSG00000061436	1102.95	1.03684	0.184586	5.61692	1.94e-08	1.06e-06	Hipk2	15258	UP
ENSMUSG00000061517	78.591	1.494	0.298213	4.9987	5.77e-07	2.14e-05	Sox21	223227	UP
ENSMUSG00000061524	41.4805	1.63086	0.329466	4.90885	9.16e-07	3.25e-05	Zic2	22772	UP
ENSMUSG00000061740	58.2803	1.65537	0.317721	5.18527	2.16e-07	9.07e-06	Cyp2d22	56448	UP
ENSMUSG00000061762	7.64287	1.67641	0.453564	3.50545	0.000455833	0.0057258	Tac1	21333	UP
ENSMUSG00000061838	54.4189	1.80079	0.307072	5.81426	6.09e-09	3.67e-07	Suclg2	20917	UP
ENSMUSG00000061983	179.868	1.1261	0.243414	4.62427	3.76e-06	0.000107775	Rps12	20042	UP
ENSMUSG00000062078	3004.76	1.82754	0.190819	9.57792	9.9e-22	5.93e-19	Qk	19317	UP
ENSMUSG00000062151	316.513	1.61114	0.169613	9.48814	2.35e-21	1.21e-18	Unc13c	208898	UP
ENSMUSG00000062209	334.87	2.32109	0.238457	9.713	2.65e-22	1.97e-19	Erbb4	13869	UP
ENSMUSG00000062210	50.7683	1.5933	0.303183	5.2202	1.79e-07	7.65e-06	Tnfaip8	106869	UP
ENSMUSG00000062319	85.5928	1.29103	0.247673	5.19884	2.01e-07	8.51e-06	Gm10115	NA	UP
ENSMUSG00000062896	5.30813	1.28074	0.453656	2.78457	0.00535989	0.0374487	Rpl31-ps11	NA	UP
ENSMUSG00000062960	98.4518	2.89273	0.346816	8.20195	2.37e-16	5.23e-14	Kdr	16542	UP
ENSMUSG00000062980	11.9284	1.32006	0.436581	2.99255	0.00276654	0.0229246	Cped1	214642	UP
ENSMUSG00000063060	8.84945	1.34268	0.450678	2.94434	0.00323649	0.0257285	Sox7	20680	UP
ENSMUSG00000063286	25.2353	2.40707	0.39101	5.86141	4.59e-09	2.84e-07	Gm8995	668139	UP
ENSMUSG00000063297	1346.04	1.56502	0.172909	9.04989	1.43e-19	5.54e-17	Luzp2	233271	UP
ENSMUSG00000063558	34.118	1.46714	0.343947	4.23504	2.29e-05	0.000505394	Aox1	11761	UP
ENSMUSG00000063605	11.5234	1.63765	0.44412	3.61211	0.00030372	0.00416729	Ccdc102a	234582	UP
ENSMUSG00000063796	33.9898	1.64769	0.408926	4.01773	5.88e-05	0.00110944	Slc22a8	19879	UP
ENSMUSG00000064036	56.729	1.59318	0.29563	5.35364	8.62e-08	4.01e-06	Mro	71263	UP
ENSMUSG00000064262	5.63666	1.37951	0.455142	2.96025	0.00307387	0.0247782	Gimap8	243374	UP
ENSMUSG00000064337	621876	1.78734	0.206826	8.64439	5.41e-18	1.55e-15	mt-Rnr1	NA	UP
ENSMUSG00000064339	1.13549e+06	1.70068	0.206862	8.22368	1.97e-16	4.53e-14	mt-Rnr2	NA	UP
ENSMUSG00000064341	22208.6	1.17172	0.158336	7.40063	1.36e-13	1.94e-11	mt-Nd1	17716	UP
ENSMUSG00000064345	15081.3	1.3212	0.167017	7.91114	2.55e-15	4.88e-13	mt-Nd2	17717	UP
ENSMUSG00000064349	32.6143	1.04523	0.376926	2.76748	0.00564912	0.038741	mt-Tc	NA	UP
ENSMUSG00000064351	43228.1	1.22284	0.157273	7.77571	7.5e-15	1.3e-12	mt-Co1	17708	UP
ENSMUSG00000064354	169.402	1.27049	0.255166	4.97616	6.49e-07	2.36e-05	mt-Co2	17709	UP
ENSMUSG00000064357	56.6896	1.05238	0.317436	3.31144	0.000928172	0.00996739	mt-Atp6	17705	UP
ENSMUSG00000064363	12458.9	1.22679	0.183009	6.70412	2.03e-11	2.13e-09	mt-Nd4	17719	UP
ENSMUSG00000064364	10.1386	1.63033	0.452626	3.51516	0.000439483	0.00555801	mt-Th	NA	UP
ENSMUSG00000064367	34507.3	1.1069	0.169075	6.54726	5.86e-11	5.44e-09	mt-Nd5	17721	UP
ENSMUSG00000064368	10285.8	1.39378	0.166022	8.39567	4.63e-17	1.12e-14	mt-Nd6	17722	UP
ENSMUSG00000064370	37752.6	1.34217	0.150939	8.89258	5.97e-19	1.98e-16	mt-Cytb	17711	UP
ENSMUSG00000064372	323.536	1.59051	0.255557	6.22116	4.93e-10	3.77e-08	mt-Tp	NA	UP
ENSMUSG00000064373	502.546	1.58348	0.202905	7.80072	6.16e-15	1.1e-12	Selenop	20363	UP
ENSMUSG00000065738	22.5524	1.62115	0.410558	3.90402	9.46e-05	0.00164881	Gm24494	115489817	UP
ENSMUSG00000066026	38.9868	1.42864	0.343484	4.1341	3.56e-05	0.000737212	Dhrs3	20148	UP
ENSMUSG00000066043	74.2349	1.02764	0.282194	3.63672	0.000276136	0.00386009	Phactr4	100169	UP
ENSMUSG00000066842	52.713	2.3038	0.358701	6.32612	2.51e-10	2.06e-08	Hmcn1	545370	UP
ENSMUSG00000067279	163.113	1.76421	0.227304	7.74173	9.81e-15	1.69e-12	Ppp1r3c	53412	UP
ENSMUSG00000067818	20.5479	1.86495	0.409437	4.45856	8.25e-06	0.0002129	Myl9	98932	UP
ENSMUSG00000067860	19.3415	1.20442	0.407123	2.9468	0.00321084	0.025558	Zic3	22773	UP
ENSMUSG00000068270	43.6809	1.17494	0.342268	3.42583	0.000612926	0.00718419	Shroom4	208431	UP
ENSMUSG00000068299	38.8876	1.18694	0.326444	3.6217	0.000292674	0.00403959	Nat8f4	75541	UP
ENSMUSG00000068523	42.1957	1.33591	0.325667	4.08407	4.43e-05	0.000876502	Gng5	14707	UP
ENSMUSG00000068748	2269.38	1.73971	0.158312	10.988	4.36e-28	9.01e-25	Ptprz1	19283	UP
ENSMUSG00000068859	10.9872	1.77573	0.439804	3.86606	0.000110606	0.00187143	Sp9	381373	UP
ENSMUSG00000069516	67.2557	2.34896	0.362623	6.41639	1.4e-10	1.23e-08	Lyz2	17105	UP
ENSMUSG00000069763	44.3096	1.88145	0.34005	5.47307	4.42e-08	2.23e-06	Tmem100	67888	UP
ENSMUSG00000069769	765.405	1.11206	0.166059	6.69591	2.14e-11	2.22e-09	Msi2	76626	UP
ENSMUSG00000069804	22.7678	1.32919	0.382338	3.44164	0.000578193	0.00687766	Gm10277	791303	UP
ENSMUSG00000069874	41.7858	2.45758	0.380662	6.29923	2.99e-10	2.37e-08	Irgm2	54396	UP
ENSMUSG00000069892	22.4146	1.88542	0.378851	4.8475	1.25e-06	4.21e-05	9930111J21Rik2	245240	UP
ENSMUSG00000069893	5.80729	1.55816	0.455693	3.18567	0.00144417	0.0139231	9930111J21Rik1	667214	UP
ENSMUSG00000070034	7.71638	1.23073	0.45595	2.71627	0.00660216	0.0433895	Sp110	109032	UP
ENSMUSG00000070407	16.3863	1.71226	0.448626	3.84169	0.00012219	0.00201962	Hs3st3b1	54710	UP
ENSMUSG00000070436	67.0636	1.75307	0.333632	5.2297	1.7e-07	7.34e-06	Serpinh1	12406	UP
ENSMUSG00000070509	313.829	1.07242	0.229733	4.66739	3.05e-06	8.95e-05	Rgma	244058	UP
ENSMUSG00000070643	39.409	1.37604	0.319611	4.28011	1.87e-05	0.000427913	Sox13	20668	UP
ENSMUSG00000070880	259.42	2.02766	0.196748	10.2797	8.7e-25	8.98e-22	Gad1	14415	UP
ENSMUSG00000071036	20.5443	1.29215	0.41615	3.08573	0.00203054	0.0179978	Gm10309	NA	UP
ENSMUSG00000071042	35.2098	1.70354	0.343647	4.89967	9.6e-07	3.39e-05	Rasgrp3	240168	UP
ENSMUSG00000071531	18.9047	1.79666	0.39877	4.39277	1.12e-05	0.00027358	Gprin2	432839	UP
ENSMUSG00000071547	9.97416	1.38074	0.448883	3.04694	0.00231184	0.0198839	Nt5dc2	70021	UP
ENSMUSG00000071847	175.739	1.35038	0.27663	4.87671	1.08e-06	3.73e-05	Apcdd1	494504	UP
ENSMUSG00000072878	25.0316	1.10806	0.378031	2.91972	0.0035035	0.0272948	1700123L14Rik	78482	UP
ENSMUSG00000072941	61.605	1.60975	0.344926	4.64977	3.32e-06	9.68e-05	Sod3	20657	UP
ENSMUSG00000072972	20.2724	1.2001	0.418437	2.8512	0.00435543	0.0321162	Adam4	11498	UP
ENSMUSG00000073409	8.59133	1.22741	0.449953	2.70917	0.00674512	0.044077	H2-Q6	110557	UP
ENSMUSG00000073421	22.5446	2.77343	0.437677	5.56932	2.56e-08	1.36e-06	H2-Ab1	14961	UP
ENSMUSG00000073424	50.5429	1.63046	0.299213	5.40989	6.31e-08	3.02e-06	Cyp4f15	106648	UP
ENSMUSG00000073437	11.0075	1.51845	0.449421	3.32469	0.000885177	0.00958768	D330041H03Rik	654822	UP
ENSMUSG00000073528	47.3823	1.30648	0.393034	3.32184	0.000894247	0.00966453	Gm10530	NA	UP
ENSMUSG00000073599	6.935	1.37626	0.455042	3.0183	0.00254194	0.0214072	Ecscr	68545	UP
ENSMUSG00000073988	19.2501	1.79506	0.412636	4.27176	1.94e-05	0.000439916	Ttpa	50500	UP
ENSMUSG00000074113	13.9755	1.35672	0.411197	3.25493	0.00113421	0.0116095	Gm10629	NA	UP
ENSMUSG00000074364	20.6366	1.36293	0.415385	3.27154	0.00106962	0.0111013	Ehd2	259300	UP
ENSMUSG00000074457	102.981	2.28572	0.269204	8.41866	3.81e-17	9.31e-15	S100a16	67860	UP
ENSMUSG00000074622	71.8729	1.44262	0.25087	5.72593	1.03e-08	5.93e-07	Mafb	16658	UP
ENSMUSG00000074637	197.851	1.85477	0.252617	7.32653	2.36e-13	3.11e-11	Sox2	20674	UP
ENSMUSG00000074657	22506.6	1.56207	0.157863	9.89576	4.34e-23	3.68e-20	Kif5a	16572	UP
ENSMUSG00000074793	21.4682	1.51344	0.396655	3.77631	0.00015917	0.00249963	Hspa12b	72630	UP
ENSMUSG00000074892	70.5244	1.07118	0.262934	4.06562	4.79e-05	0.000936803	B3galt5	93961	UP
ENSMUSG00000075284	63.1442	1.84166	0.328152	5.58023	2.4e-08	1.29e-06	Wipf1	215280	UP
ENSMUSG00000075538	182.018	1.44668	0.223107	6.47406	9.54e-11	8.65e-09	Gm10855	NA	UP
ENSMUSG00000075602	14.5195	1.87303	0.415597	4.33654	1.45e-05	0.000342556	Ly6a	110454	UP
ENSMUSG00000076435	103.476	1.40075	0.258218	5.41115	6.26e-08	3.01e-06	Acsf2	264895	UP
ENSMUSG00000076439	32.0829	1.8773	0.380246	4.87173	1.11e-06	3.81e-05	Mog	17441	UP
ENSMUSG00000076617	31.6902	1.21162	0.361049	3.34732	0.000815972	0.008981	Ighm	16019	UP
ENSMUSG00000078234	64.5208	1.86292	0.294783	6.27002	3.61e-10	2.81e-08	Klhdc7a	242721	UP
ENSMUSG00000078813	42.1647	1.0396	0.327902	3.15926	0.00158168	0.0148933	Leng1	69757	UP
ENSMUSG00000078921	6.50771	1.49901	0.450169	3.45568	0.000548897	0.00659599	Tgtp2	100039796	UP
ENSMUSG00000079018	26.4406	2.40062	0.403342	5.71075	1.12e-08	6.41e-07	Ly6c1	17067	UP
ENSMUSG00000079057	42.4468	1.1973	0.363427	3.29234	0.000993559	0.0105176	Cyp4v3	102294	UP
ENSMUSG00000079227	19.8537	1.60472	0.411962	3.84833	0.000118926	0.00198124	Ccr5	12774	UP
ENSMUSG00000079363	25.6176	2.08296	0.390246	5.20259	1.97e-07	8.36e-06	Gbp4	17472	UP
ENSMUSG00000079470	331.003	1.22295	0.199636	6.12281	9.19e-10	6.59e-08	Utp14b	195434	UP
ENSMUSG00000079494	5.51019	1.23147	0.454761	2.68641	0.00722234	0.0463552	Nat8f5	69049	UP
ENSMUSG00000079580	5.34834	1.66241	0.45092	3.99903	6.36e-05	0.00118638	Tmem217	71138	UP
ENSMUSG00000080242	102.919	3.99588	0.356054	10.3637	3.63e-25	4.21e-22	Atp6v0c-ps2	NA	UP
ENSMUSG00000081016	36.6948	1.14588	0.367089	3.1095	0.00187403	0.0169173	Olfr1397-ps1	258193	UP
ENSMUSG00000081068	12.961	1.45645	0.44418	3.25797	0.00112214	0.0115241	Gm12804	100417659	UP
ENSMUSG00000081208	8.98507	1.28974	0.451358	2.83001	0.00465466	0.0336015	Gm11400	NA	UP
ENSMUSG00000081968	5.20321	1.33104	0.454541	2.84947	0.00437917	0.0322075	Rpl23a-ps2	668461	UP
ENSMUSG00000082100	39.3935	1.15209	0.31442	3.65149	0.000260719	0.00367221	Glns-ps1	14646	UP
ENSMUSG00000082148	12.0844	1.26246	0.431904	2.88922	0.00386195	0.0291776	Gm12266	667892	UP
ENSMUSG00000083421	95.1012	1.52336	0.279858	5.42554	5.78e-08	2.8e-06	Gm14776	NA	UP
ENSMUSG00000083563	147.17	1.69409	0.223152	7.57023	3.73e-14	5.82e-12	Gm13340	NA	UP
ENSMUSG00000083777	19.5341	1.19626	0.39712	2.98944	0.00279488	0.0230565	Gm13361	NA	UP
ENSMUSG00000083877	16.6735	1.56799	0.409334	3.75942	0.000170307	0.0026257	Gm14740	NA	UP
ENSMUSG00000083992	25.4399	1.07258	0.390799	2.73438	0.00624975	0.0415116	Gm11478	100504632	UP
ENSMUSG00000084029	37.1568	1.03543	0.348395	2.96346	0.003042	0.0246134	Gm8855	667876	UP
ENSMUSG00000084347	21.7131	1.24549	0.376768	3.27994	0.0010383	0.0108917	Akt2-ps	NA	UP
ENSMUSG00000084390	41.88	1.19783	0.336251	3.55217	0.000382069	0.00497337	Gm15425	NA	UP
ENSMUSG00000084431	5.17944	1.20443	0.446251	2.76717	0.00565449	0.0387581	n-R5s48	NA	UP
ENSMUSG00000084722	10.2448	1.42847	0.440593	3.1827	0.00145909	0.0140306	Gm24140	NA	UP
ENSMUSG00000084887	8.23901	1.32318	0.44784	2.90361	0.00368885	0.0282255	Gm11749	NA	UP
ENSMUSG00000085029	29.0299	1.14345	0.377429	3.01954	0.00253157	0.0213392	Gm13569	NA	UP
ENSMUSG00000085058	16.059	1.08195	0.403667	2.66163	0.00777623	0.0489386	8030453O22Rik	77209	UP
ENSMUSG00000085059	19.8261	1.19187	0.427828	2.77927	0.0054481	0.037809	Gm11750	NA	UP
ENSMUSG00000085069	52.2269	1.34544	0.327511	4.09429	4.23e-05	0.00084683	Prdm16os	100042178	UP
ENSMUSG00000085174	6.01366	1.24409	0.453115	2.7547	0.00587464	0.0398639	Gm16206	NA	UP
ENSMUSG00000085247	29.8659	1.1193	0.348987	3.19295	0.00140829	0.0136338	4930545L23Rik	78805	UP
ENSMUSG00000085371	34.0072	1.43582	0.405619	3.52839	0.0004181	0.00535318	Gm3160	NA	UP
ENSMUSG00000085417	8.77014	1.32303	0.454037	2.91178	0.00359377	0.0277132	Gm13919	NA	UP
ENSMUSG00000085449	22.461	1.28872	0.383796	3.33123	0.000864617	0.00943764	Gm15520	NA	UP
ENSMUSG00000085791	6.35643	1.25338	0.455971	2.74459	0.00605872	0.0407419	Rpl30-ps9	NA	UP
ENSMUSG00000086496	10.7981	1.70306	0.435012	3.76776	0.000164719	0.00255865	Gm14204	100045469	UP
ENSMUSG00000086614	25.8196	1.27059	0.36106	3.49446	0.000475023	0.00592678	Gm14330	NA	UP
ENSMUSG00000086675	52.0933	1.1241	0.340585	3.29152	0.000996489	0.0105366	Plxna4os2	NA	UP
ENSMUSG00000086682	17.4778	1.13141	0.411692	2.73471	0.00624345	0.0414994	Gm16023	100502734	UP
ENSMUSG00000086992	15.6629	1.17439	0.423218	2.75178	0.00592729	0.0400864	Gm15941	100503538	UP
ENSMUSG00000086999	4.99585	1.45941	0.450086	3.23621	0.00121128	0.012177	Bcas1os2	73303	UP
ENSMUSG00000087095	26.5836	1.15621	0.364979	3.15679	0.00159519	0.0150053	Emx2os	329078	UP
ENSMUSG00000087185	27.7905	1.72464	0.364054	4.66754	3.05e-06	8.95e-05	Gm13872	102637542	UP
ENSMUSG00000087307	14.4644	1.26278	0.416503	2.99701	0.00272643	0.0226629	Gm12925	NA	UP
ENSMUSG00000087381	19.6864	1.49343	0.401056	3.6815	0.000231867	0.00335747	Gm16008	NA	UP
ENSMUSG00000087514	11.3323	1.71284	0.452133	3.7412	0.000183142	0.00277658	Gm16076	NA	UP
ENSMUSG00000087531	70.3116	1.68716	0.325219	5.16494	2.41e-07	1e-05	Gm15606	NA	UP
ENSMUSG00000087574	28.2364	1.22389	0.357477	3.40412	0.000663782	0.00764997	C030037D09Rik	NA	UP
ENSMUSG00000088311	10.7247	1.45014	0.453324	3.19233	0.00141128	0.0136556	Gm26184	115485673	UP
ENSMUSG00000089710	63.6004	1.25193	0.331617	3.76482	0.000166668	0.00258029	Gm15810	NA	UP
ENSMUSG00000089842	19.8728	1.1744	0.390122	2.98972	0.00279235	0.0230565	Pitpnm2os2	100047482	UP
ENSMUSG00000089941	12.1025	1.50868	0.449401	3.34803	0.000813881	0.00897716	Gm16168	NA	UP
ENSMUSG00000090035	23.5193	1.41844	0.378427	3.70906	0.000208032	0.00307974	Galnt4	14426	UP
ENSMUSG00000090063	54.4777	1.54318	0.339062	4.5354	5.75e-06	0.000156158	Dlx6os1	320038	UP
ENSMUSG00000090163	14.3603	1.26361	0.40816	3.05799	0.00222828	0.0193535	Gm16231	NA	UP
ENSMUSG00000090255	46.482	1.51527	0.31988	4.70252	2.57e-06	7.79e-05	4921534H16Rik	66737	UP
ENSMUSG00000090451	11.5834	1.30307	0.430235	2.98189	0.00286477	0.0234974	Gm6133	NA	UP
ENSMUSG00000091457	26.7139	1.13099	0.387021	2.90854	0.00363123	0.0279342	Gm17171	NA	UP
ENSMUSG00000091586	6.89032	1.30551	0.454829	2.84131	0.00449283	0.0327581	Cyp4f17	208285	UP
ENSMUSG00000092009	14.7123	1.15412	0.421786	2.71635	0.00660064	0.0433895	Myh15	667772	UP
ENSMUSG00000092090	26.5248	1.0737	0.353307	3.02321	0.0025011	0.0211688	Gm3294	NA	UP
ENSMUSG00000092274	101.285	1.08419	0.269157	4.02283	5.75e-05	0.00108898	Neat1	66961	UP
ENSMUSG00000092341	63546.5	1.1923	0.210018	5.67831	1.36e-08	7.64e-07	Malat1	72289	UP
ENSMUSG00000093751	8.73616	1.29568	0.449929	2.83909	0.0045243	0.0329101	Gm3307	100041386	UP
ENSMUSG00000093880	25.7441	1.13136	0.392396	2.88206	0.0039508	0.0297278	Tmem181c-ps	NA	UP
ENSMUSG00000095115	38.4038	1.48527	0.334018	4.41627	1e-05	0.000251093	Itpripl2	319622	UP
ENSMUSG00000096014	67.4864	1.61697	0.291173	5.52643	3.27e-08	1.71e-06	Sox1	20664	UP
ENSMUSG00000096255	16.0388	1.1869	0.407994	2.89194	0.00382873	0.0290208	Dynlt1b	21648	UP
ENSMUSG00000096403	34.1556	2.91347	0.368517	7.33256	2.26e-13	3e-11	Rnps1-ps	NA	UP
ENSMUSG00000096727	5.14632	1.38336	0.451976	2.92639	0.00342924	0.0269266	Psmb9	16912	UP
ENSMUSG00000096887	61.5256	1.35975	0.360375	3.77459	0.000160268	0.00251371	Gm20594	100463512	UP
ENSMUSG00000096999	9.05956	1.79646	0.453871	3.74911	0.000177462	0.00271349	Gm26793	NA	UP
ENSMUSG00000097006	10.9903	1.43945	0.443909	3.20439	0.00135348	0.0132342	9530082P21Rik	638247	UP
ENSMUSG00000097157	10.3871	1.56326	0.437507	3.47178	0.000517012	0.0063316	Gm26512	NA	UP
ENSMUSG00000097282	52.4095	1.19358	0.366438	3.24925	0.0011571	0.0117854	5031415H12Rik	NA	UP
ENSMUSG00000097391	167.645	1.14665	0.234869	4.87701	1.08e-06	3.73e-05	Mirg	100040724	UP
ENSMUSG00000097428	34.2507	1.39769	0.363939	3.8173	0.000134921	0.00219488	AW047730	NA	UP
ENSMUSG00000097730	14.0501	1.41081	0.432975	3.22263	0.00127021	0.0126598	Gm26588	NA	UP
ENSMUSG00000097806	7.00114	1.35465	0.454774	2.92514	0.00344299	0.026977	Gm6556	NA	UP
ENSMUSG00000097881	16.0837	1.63794	0.403855	3.96457	7.35e-05	0.0013366	Celrr	98452	UP
ENSMUSG00000097960	17.2002	1.31353	0.413244	3.15575	0.00160084	0.0150463	A330074K22Rik	434353	UP
ENSMUSG00000098112	41.3432	1.20406	0.324375	3.69986	0.000215717	0.00316556	Bin2	668218	UP
ENSMUSG00000098132	16.6538	1.46768	0.407435	3.55427	0.000379031	0.00494497	Rassf10	78748	UP
ENSMUSG00000098805	32.4976	1.10488	0.340216	3.23749	0.00120584	0.0121355	Gm27470	NA	UP
ENSMUSG00000098889	9.91246	1.43884	0.44985	3.1652	0.00154976	0.014697	Gm27206	NA	UP
ENSMUSG00000099696	150.007	2.18112	0.27107	8.00749	1.17e-15	2.34e-13	2900052N01Rik	73040	UP
ENSMUSG00000100009	7.3456	1.42941	0.453556	3.06852	0.00215124	0.0188162	Gm7967	NA	UP
ENSMUSG00000100131	40.9909	1.10289	0.336503	3.26778	0.00108395	0.0112125	Gm28439	NA	UP
ENSMUSG00000100147	6.49173	1.66569	0.455835	3.35337	0.000798348	0.00883892	1700047M11Rik	67330	UP
ENSMUSG00000100402	5.18723	1.2507	0.455447	2.68976	0.00715027	0.0460283	Gm28505	NA	UP
ENSMUSG00000100801	669.677	1.20271	0.455242	2.88766	0.00388121	0.0292855	Gm15459	727711	UP
ENSMUSG00000100862	78.0311	1.0875	0.296082	3.67053	0.000242046	0.00345903	Gm10925	100503946	UP
ENSMUSG00000101111	45.7805	1.11331	0.332872	3.34106	0.000834597	0.00917464	Gm28437	NA	UP
ENSMUSG00000101249	57.9671	1.44483	0.279544	5.14494	2.68e-07	1.1e-05	Gm29216	NA	UP
ENSMUSG00000102070	117.262	1.31182	0.232431	5.63484	1.75e-08	9.69e-07	Gm28661	NA	UP
ENSMUSG00000102136	62.1809	1.13573	0.312324	3.62704	0.000286688	0.00397469	Gm37107	NA	UP
ENSMUSG00000102153	6.18308	1.72702	0.45539	3.59841	0.000320171	0.00433854	Gm37474	NA	UP
ENSMUSG00000102240	154.348	1.14059	0.229904	4.95625	7.19e-07	2.6e-05	Gm37717	NA	UP
ENSMUSG00000102357	50.3882	1.27363	0.354563	3.58055	0.000342875	0.0045761	Gm38348	NA	UP
ENSMUSG00000102386	88.9233	1.35576	0.309835	4.36567	1.27e-05	0.000304189	2900022M07Rik	NA	UP
ENSMUSG00000102494	55.3269	1.3866	0.345022	4.00368	6.24e-05	0.00116623	Gm36988	NA	UP
ENSMUSG00000102517	79.5468	1.04701	0.306665	3.40817	0.000654005	0.00755134	Gm38085	NA	UP
ENSMUSG00000102521	15.7823	1.15362	0.406174	2.81466	0.00488281	0.0347418	Gm37781	NA	UP
ENSMUSG00000102752	35.1738	1.0176	0.317993	3.1902	0.00142174	0.0137353	Gm7694	665574	UP
ENSMUSG00000102816	102.895	1.32214	0.263082	5.01362	5.34e-07	2.01e-05	Gm37814	NA	UP
ENSMUSG00000102871	16.2902	1.32743	0.415088	3.16792	0.00153531	0.0145823	Gm37143	NA	UP
ENSMUSG00000102918	139.843	1.31951	0.230384	5.71908	1.07e-08	6.14e-07	Pcdhgc3	93706	UP
ENSMUSG00000102963	14.2062	1.30225	0.439715	2.94134	0.00326792	0.025934	Gm37945	NA	UP
ENSMUSG00000103047	25.05	1.14318	0.381755	2.97935	0.0028886	0.0236476	Gm37310	NA	UP
ENSMUSG00000103147	29.7258	1.00837	0.376378	2.66969	0.00759211	0.0481386	Gm7341	664792	UP
ENSMUSG00000103209	65.1702	1.00132	0.264874	3.77243	0.000161663	0.00252597	Gm37331	NA	UP
ENSMUSG00000103214	100.233	1.11233	0.264068	4.20594	2.6e-05	0.000564722	Gm38286	NA	UP
ENSMUSG00000103382	15.6117	1.1339	0.400797	2.80483	0.00503425	0.035602	Gm37755	NA	UP
ENSMUSG00000103412	20.7187	1.04679	0.375111	2.77679	0.00548978	0.0380415	Gm37340	NA	UP
ENSMUSG00000103544	127.501	1.2541	0.244594	5.11851	3.08e-07	1.24e-05	Gm10048	NA	UP
ENSMUSG00000103889	57.5013	1.24294	0.34399	3.60529	0.0003118	0.00425615	Gm37011	NA	UP
ENSMUSG00000103907	8.39957	1.22995	0.451297	2.71947	0.00653875	0.0430922	Gm37498	NA	UP
ENSMUSG00000103914	183.698	1.38618	0.23431	5.90819	3.46e-09	2.19e-07	Gm38073	NA	UP
ENSMUSG00000104027	75.3962	1.18653	0.30608	3.86779	0.000109825	0.00186161	Gm37211	NA	UP
ENSMUSG00000104205	14.0168	1.41105	0.428529	3.24443	0.00117686	0.0119272	Gm37396	NA	UP
ENSMUSG00000104240	30.3696	1.2383	0.357361	3.44161	0.000578259	0.00687766	Gm36858	NA	UP
ENSMUSG00000104257	56.8378	1.46965	0.361463	4.05226	5.07e-05	0.0009878	Gm20172	100504323	UP
ENSMUSG00000104562	57.2856	1.08651	0.321698	3.36848	0.000755838	0.00847433	Gm42767	NA	UP
ENSMUSG00000104871	26.4442	1.05683	0.384576	2.74211	0.00610456	0.0408981	Gm42639	NA	UP
ENSMUSG00000104936	43.7266	1.08956	0.342551	3.17229	0.00151243	0.0144033	2610011E03Rik	NA	UP
ENSMUSG00000104963	45.1622	1.01966	0.294196	3.45767	0.000544871	0.0065561	Gm42974	NA	UP
ENSMUSG00000105096	7.47478	1.65052	0.455537	3.43657	0.000589137	0.00697133	Gbp10	626578	UP
ENSMUSG00000105265	75.3804	1.69274	0.291006	5.78732	7.15e-09	4.27e-07	Sox2ot	320478	UP
ENSMUSG00000105352	23.055	1.59262	0.396156	3.97833	6.94e-05	0.00127783	C030018K13Rik	77382	UP
ENSMUSG00000105504	43.3757	1.45693	0.455747	3.4283	0.000607365	0.00715058	Gbp5	229898	UP
ENSMUSG00000105568	67.7713	1.19563	0.319779	3.72975	0.000191668	0.00288287	Gm42971	NA	UP
ENSMUSG00000105620	171.123	1.05295	0.261444	4.02502	5.7e-05	0.0010834	Gm43047	NA	UP
ENSMUSG00000105663	61.2227	1.07734	0.311453	3.45107	0.000558378	0.00669261	Gm43606	NA	UP
ENSMUSG00000105711	19.2236	1.8802	0.407296	4.49435	6.98e-06	0.000183891	Gm42598	NA	UP
ENSMUSG00000105822	51.8381	1.1962	0.322689	3.69437	0.000220431	0.00322708	Gm42969	NA	UP
ENSMUSG00000105828	72.9982	1.33349	0.301485	4.40897	1.04e-05	0.000257182	Gm43048	NA	UP
ENSMUSG00000105950	22.4265	1.02447	0.366565	2.78109	0.00541763	0.0376982	Gm43679	NA	UP
ENSMUSG00000105974	138.725	1.00748	0.255154	3.94452	8e-05	0.00143386	Gm43318	NA	UP
ENSMUSG00000106291	4.78942	1.25678	0.453931	2.70552	0.00681981	0.0443933	1110003F10Rik	NA	UP
ENSMUSG00000106292	60.0064	1.46969	0.347883	4.20883	2.57e-05	0.000559083	Gm43174	NA	UP
ENSMUSG00000106337	26.9118	1.04064	0.375996	2.75825	0.00581116	0.0396037	Gm42478	NA	UP
ENSMUSG00000106404	67.7846	1.01848	0.269685	3.76835	0.000164333	0.00255694	Gm42919	NA	UP
ENSMUSG00000106408	81.085	1.1052	0.281329	3.92124	8.81e-05	0.00155572	Gm43321	NA	UP
ENSMUSG00000106446	96.5501	1.33627	0.337737	3.95116	7.78e-05	0.00140008	Gm42970	NA	UP
ENSMUSG00000106469	37.1748	1.24092	0.318087	3.88	0.000104458	0.00178225	C030015E24Rik	NA	UP
ENSMUSG00000106472	22.8796	1.08847	0.381923	2.83505	0.00458188	0.033186	Gm43111	NA	UP
ENSMUSG00000106894	8.08926	1.3865	0.451296	3.03259	0.00242466	0.0206251	Gm17130	NA	UP
ENSMUSG00000107118	39.6776	1.06557	0.318974	3.32847	0.000873244	0.00950389	Gm42986	NA	UP
ENSMUSG00000107364	12.8677	1.13325	0.423006	2.65526	0.00792462	0.0496539	Gm43051	NA	UP
ENSMUSG00000107414	31.7694	1.0871	0.342155	3.16268	0.00156324	0.0147796	6330419E04Rik	NA	UP
ENSMUSG00000107643	48.3479	1.21911	0.328252	3.70083	0.000214892	0.00315888	Gm43885	NA	UP
ENSMUSG00000107815	34.4254	1.09254	0.353613	3.07728	0.00208901	0.0184282	Gm44257	NA	UP
ENSMUSG00000107835	19.5116	1.26769	0.425187	2.96437	0.00303305	0.0245632	Gm43999	NA	UP
ENSMUSG00000107886	28.3068	1.35609	0.376432	3.58252	0.000340298	0.00454497	Gm43880	NA	UP
ENSMUSG00000107905	88.7787	1.2806	0.28759	4.44275	8.88e-06	0.000226028	Gm44230	NA	UP
ENSMUSG00000108008	23.5379	1.23276	0.379807	3.2264	0.00125359	0.0125413	Gm43869	NA	UP
ENSMUSG00000108057	20.7338	1.48371	0.401312	3.65834	0.000253858	0.00359191	Gm44234	NA	UP
ENSMUSG00000108076	24.2784	1.15934	0.414841	2.7852	0.0053495	0.0373902	9530086O07Rik	NA	UP
ENSMUSG00000108102	24.9928	1.00984	0.367171	2.74356	0.00607771	0.0408065	Gm44437	NA	UP
ENSMUSG00000108173	20.2004	1.35279	0.41083	3.26261	0.00110391	0.011381	Gm44231	NA	UP
ENSMUSG00000108489	4.98949	1.36275	0.453255	2.90219	0.00370566	0.0282959	Gm45025	NA	UP
ENSMUSG00000108601	14.733	1.5757	0.440848	3.55202	0.000382279	0.00497337	Gm44645	NA	UP
ENSMUSG00000108693	26.535	1.23273	0.37819	3.23823	0.00120273	0.0121173	Gm45153	NA	UP
ENSMUSG00000108778	5.58318	1.51148	0.4512	3.33586	0.000850366	0.00930574	Gm20083	NA	UP
ENSMUSG00000108811	14.0059	1.10873	0.407808	2.69654	0.00700641	0.0453537	4933432K03Rik	NA	UP
ENSMUSG00000108826	12.6448	1.16202	0.429599	2.68837	0.00718028	0.0461735	4931412I15Rik	NA	UP
ENSMUSG00000108943	71.8647	1.03616	0.271622	3.80688	0.000140733	0.00225975	Gm44559	NA	UP
ENSMUSG00000109059	9.32325	1.21992	0.450182	2.70018	0.00693023	0.0449702	Gm9354	668779	UP
ENSMUSG00000109095	77.4667	1.11185	0.291072	3.8125	0.00013757	0.00222709	Gm44799	NA	UP
ENSMUSG00000109203	20.3181	1.15132	0.395744	2.88949	0.00385861	0.0291759	Gm32849	NA	UP
ENSMUSG00000109217	66.5367	1.23605	0.266108	4.63033	3.65e-06	0.00010483	Gm44676	NA	UP
ENSMUSG00000109256	16.7955	1.21954	0.426895	2.84464	0.0044462	0.0324819	Gm44681	NA	UP
ENSMUSG00000109385	61.3533	1.0627	0.301969	3.51091	0.000446584	0.0056363	Gm44518	NA	UP
ENSMUSG00000109418	155.304	1.05103	0.297779	3.52799	0.000418725	0.00535749	Gm44800	NA	UP
ENSMUSG00000109529	145.128	1.05959	0.319459	3.31595	0.000913328	0.00983426	Gm44801	NA	UP
ENSMUSG00000109600	18.4575	1.17477	0.413638	2.82083	0.00478999	0.0342923	Gm18212	100416715	UP
ENSMUSG00000109679	22.3162	1.34473	0.389749	3.42528	0.000614175	0.00718684	Gm45342	NA	UP
ENSMUSG00000109709	42.3452	1.04436	0.327246	3.18058	0.00146982	0.0140972	Gm45290	NA	UP
ENSMUSG00000109963	6.74599	1.25642	0.453258	2.72734	0.00638481	0.0422576	Gm45635	NA	UP
ENSMUSG00000110027	6.04474	1.52071	0.45443	3.17458	0.00150056	0.0143181	C030029H02Rik	77383	UP
ENSMUSG00000110080	84.0382	1.35206	0.313813	4.30457	1.67e-05	0.000387564	Gm6145	620376	UP
ENSMUSG00000111107	22.8683	1.08924	0.388274	2.78803	0.00530291	0.0371465	Gm48737	NA	UP
ENSMUSG00000111593	14.7159	1.38788	0.41322	3.31011	0.000932588	0.0100032	Gm48742	NA	UP
ENSMUSG00000111765	14.3389	1.15799	0.425893	2.71593	0.00660906	0.0434016	Gm10635	100038575	UP
ENSMUSG00000111854	28.7916	1.20084	0.346894	3.44063	0.000580358	0.0068938	Gm48740	NA	UP
ENSMUSG00000112054	9.50586	1.28064	0.445016	2.85192	0.00434565	0.0320626	Gm33680	102636677	UP
ENSMUSG00000112106	28.9899	1.36104	0.351118	3.84437	0.000120861	0.00200478	Gm47026	NA	UP
ENSMUSG00000112197	83.1689	1.14145	0.283736	4.01458	5.96e-05	0.00112091	Gm47337	NA	UP
ENSMUSG00000112287	25.5043	1.04152	0.355901	2.91322	0.00357718	0.0276673	Gm47024	NA	UP
ENSMUSG00000112307	40.5062	1.1093	0.33568	3.29199	0.000994809	0.0105248	Gm48751	NA	UP
ENSMUSG00000112409	9.15376	1.44115	0.447801	3.17443	0.00150133	0.0143181	C030006N10Rik	NA	UP
ENSMUSG00000112427	5.1248	1.32189	0.454634	2.82696	0.00469917	0.0338245	Gm19168	NA	UP
ENSMUSG00000112576	50.6267	1.24755	0.342677	3.62852	0.000285052	0.00395791	Gm47621	NA	UP
ENSMUSG00000112866	23.0401	1.03624	0.381049	2.70851	0.00675866	0.0441499	Gm47704	NA	UP
ENSMUSG00000112906	8.39772	1.3805	0.44932	3.0258	0.00247979	0.0210076	Gm18189	100416680	UP
ENSMUSG00000112967	21.8738	1.09225	0.368642	2.94609	0.00321821	0.0256051	4930428E07Rik	73867	UP
ENSMUSG00000113029	12.4066	1.22906	0.44648	2.76198	0.00574529	0.0392556	Gm40578	NA	UP
ENSMUSG00000113055	66.7677	1.20726	0.304309	3.95895	7.53e-05	0.00136312	Gm48700	NA	UP
ENSMUSG00000113073	12.41	1.38909	0.428402	3.19974	0.00137551	0.0134002	Gm48261	NA	UP
ENSMUSG00000113502	19.5451	1.10003	0.406928	2.69172	0.00710841	0.045886	Gm47411	NA	UP
ENSMUSG00000113511	20.916	1.26489	0.404098	3.10501	0.00190273	0.0171264	Gm19046	100418164	UP
ENSMUSG00000113645	8.43774	1.23481	0.45419	2.84886	0.00438758	0.0322431	Gm47076	NA	UP
ENSMUSG00000114081	29.5528	1.13922	0.389205	2.91653	0.0035395	0.0274673	Gm48904	NA	UP
ENSMUSG00000114267	23.5279	1.28547	0.438903	2.93974	0.00328491	0.0260577	Gm48600	NA	UP
ENSMUSG00000114501	66.3433	1.152	0.275971	4.16276	3.14e-05	0.000666834	Gm48582	NA	UP
ENSMUSG00000114653	19.1861	1.38251	0.426066	3.22837	0.00124499	0.0124811	Gm18398	100417103	UP
ENSMUSG00000114970	112.585	1.00838	0.289025	3.48492	0.000492275	0.006097	Gm49069	NA	UP
ENSMUSG00000115337	37.8509	1.85147	0.35615	5.13086	2.88e-07	1.18e-05	4930570B17Rik	NA	UP
ENSMUSG00000115505	23.8075	1.07084	0.384445	2.77001	0.00560545	0.0385126	Gm9247	NA	UP
ENSMUSG00000115543	33.2086	1.19945	0.346567	3.44089	0.000579811	0.0068917	B230362B09Rik	NA	UP
ENSMUSG00000115674	15.1068	1.12436	0.413718	2.70049	0.00692381	0.0449443	Gm49297	NA	UP
ENSMUSG00000115783	4959.55	1.37207	0.225039	6.09881	1.07e-09	7.58e-08	Bc1	100568459	UP
ENSMUSG00000115818	14.8853	1.67544	0.423886	3.85739	0.000114606	0.00192335	Gm18580	100417381	UP
ENSMUSG00000116114	7.09883	1.30261	0.454886	2.8452	0.0044383	0.0324625	Gm35853	NA	UP
ENSMUSG00000116226	21.2064	1.25919	0.372163	3.35492	0.00079388	0.00879994	Gm49502	NA	UP
ENSMUSG00000116610	59.0483	1.37778	0.331982	4.1353	3.54e-05	0.00073528	Gm49678	NA	UP
ENSMUSG00000116867	104.102	1.31642	0.289357	4.53995	5.63e-06	0.000153498	Gm49677	NA	UP
ENSMUSG00000117000	17.0295	1.12108	0.405974	2.7464	0.00602525	0.0405569	Gm32509	NA	UP
ENSMUSG00000117546	39.2083	1.21019	0.306217	3.93227	8.41e-05	0.00150026	AC154542.1	NA	UP
ENSMUSG00000117896	22.2182	1.33612	0.394241	3.36297	0.000771081	0.00862441	AA387883	100043450	UP
ENSMUSG00000118140	6.33212	1.31899	0.455786	2.88334	0.00393481	0.0296435	Gm4949	240219	UP
ENSMUSG00000118494	59.79	1.11674	0.296959	3.75134	0.000175893	0.00269616	AC183097.1	NA	UP
ENSMUSG00000003469	4292.08	-1.09215	0.203466	-5.36687	8.01e-08	3.77e-06	Phyhip	105653	DOWN
ENSMUSG00000004035	107.057	-1.05789	0.249298	-4.24037	2.23e-05	0.000496498	Gstm7	68312	DOWN
ENSMUSG00000005483	332.319	-1.01775	0.20465	-4.97172	6.64e-07	2.41e-05	Dnajb1	81489	DOWN
ENSMUSG00000007564	1571.72	-1.5459	0.178138	-8.67631	4.09e-18	1.23e-15	Ppp2r1a	51792	DOWN
ENSMUSG00000014813	19.1476	-1.08785	0.389536	-2.77238	0.0055648	0.0383752	Stc1	20855	DOWN
ENSMUSG00000015134	70.173	-1.22553	0.282161	-4.33503	1.46e-05	0.000344478	Aldh1a3	56847	DOWN
ENSMUSG00000015656	9004.22	-1.00149	0.161548	-6.19902	5.68e-10	4.26e-08	Hspa8	15481	DOWN
ENSMUSG00000018648	308.401	-1.09677	0.25714	-4.2628	2.02e-05	0.000456823	Dusp14	56405	DOWN
ENSMUSG00000020173	2903.54	-1.03974	0.158299	-6.56776	5.11e-11	4.82e-09	Cobl	12808	DOWN
ENSMUSG00000020423	136.723	-1.0516	0.243302	-4.31897	1.57e-05	0.000366317	Btg2	12227	DOWN
ENSMUSG00000020935	203.503	-1.41777	0.213605	-6.63113	3.33e-11	3.23e-09	Dcakd	68087	DOWN
ENSMUSG00000021250	183.672	-1.13024	0.237633	-4.75342	2e-06	6.32e-05	Fos	14281	DOWN
ENSMUSG00000021866	63.803	-1.0524	0.30718	-3.41826	0.000630234	0.00733156	Anxa11	11744	DOWN
ENSMUSG00000024121	1111.42	-1.09451	0.231943	-4.71752	2.39e-06	7.32e-05	Atp6v0c	11984	DOWN
ENSMUSG00000025013	70.132	-1.19473	0.270351	-4.41194	1.02e-05	0.000255481	Tll2	24087	DOWN
ENSMUSG00000025742	188.732	-1.33196	0.250401	-5.3159	1.06e-07	4.82e-06	Prps2	110639	DOWN
ENSMUSG00000025789	116.282	-1.1446	0.257571	-4.4395	9.02e-06	0.000228535	St8sia2	20450	DOWN
ENSMUSG00000026167	26.2357	-1.0988	0.393625	-2.78206	0.00540147	0.037626	Wnt10a	22409	DOWN
ENSMUSG00000027327	135.738	-1.02777	0.278806	-3.68259	0.000230877	0.00334784	1700037H04Rik	67326	DOWN
ENSMUSG00000027636	8.66093	-1.35835	0.454018	-2.92764	0.00341547	0.0268639	Sla2	77799	DOWN
ENSMUSG00000028222	1094.71	-1.09884	0.227963	-4.81907	1.44e-06	4.74e-05	Calb1	12307	DOWN
ENSMUSG00000028602	40.7613	-1.49018	0.33303	-4.44843	8.65e-06	0.000221659	Tnfrsf8	21941	DOWN
ENSMUSG00000029392	727.013	-1.04041	0.218602	-4.7582	1.95e-06	6.18e-05	Rilpl1	75695	DOWN
ENSMUSG00000030137	20.6976	-1.10995	0.391662	-2.81176	0.00492709	0.0349906	Tuba8	53857	DOWN
ENSMUSG00000031355	69.4298	-1.19555	0.257042	-4.64312	3.43e-06	9.9e-05	Arhgap6	11856	DOWN
ENSMUSG00000031358	151.538	-1.15387	0.191317	-6.02733	1.67e-09	1.13e-07	Msl3	17692	DOWN
ENSMUSG00000032402	793.257	-1.05756	0.14295	-7.39734	1.39e-13	1.97e-11	Smad3	17127	DOWN
ENSMUSG00000032807	52.8741	-1.63679	0.32261	-5.04608	4.51e-07	1.73e-05	Alox12b	11686	DOWN
ENSMUSG00000033585	776.504	-1.05623	0.192725	-5.47952	4.26e-08	2.16e-06	Ndn	17984	DOWN
ENSMUSG00000033594	293.337	-1.09777	0.201576	-5.44352	5.22e-08	2.58e-06	Spata2l	78779	DOWN
ENSMUSG00000034209	199.51	-1.06771	0.202151	-5.27923	1.3e-07	5.81e-06	Rasl10a	75668	DOWN
ENSMUSG00000035456	216.302	-1.09547	0.263935	-4.14774	3.36e-05	0.000705663	Prdm8	77630	DOWN
ENSMUSG00000035486	40.661	-1.44674	0.318565	-4.51701	6.27e-06	0.000168867	Plk5	216166	DOWN
ENSMUSG00000037868	124.293	-1.39322	0.420249	-3.29693	0.000977492	0.0103949	Egr2	13654	DOWN
ENSMUSG00000038418	2058.55	-1.53304	0.199581	-7.67934	1.6e-14	2.61e-12	Egr1	13653	DOWN
ENSMUSG00000039552	69.1774	-1.15152	0.284855	-4.03573	5.44e-05	0.00104574	Rsph4a	212892	DOWN
ENSMUSG00000041695	288.137	-1.05154	0.197732	-5.31639	1.06e-07	4.82e-06	Kcnj2	16518	DOWN
ENSMUSG00000041773	8087.19	-1.05008	0.153975	-6.81943	9.14e-12	9.93e-10	Enc1	13803	DOWN
ENSMUSG00000045648	97.485	-1.03376	0.255596	-4.04199	5.3e-05	0.00102033	Vwc2l	320460	DOWN
ENSMUSG00000045903	346.326	-1.15626	0.238208	-4.85111	1.23e-06	4.16e-05	Npas4	225872	DOWN
ENSMUSG00000046341	49.918	-1.4049	0.314148	-4.45654	8.33e-06	0.000214323	Gm11223	NA	DOWN
ENSMUSG00000046550	22.9222	-1.19594	0.36377	-3.26889	0.00107972	0.0111812	Spin2c	278240	DOWN
ENSMUSG00000046593	39.9568	-1.12675	0.361736	-3.10329	0.00191382	0.0172012	Tmem215	320500	DOWN
ENSMUSG00000048485	36.4168	-1.08311	0.328931	-3.28308	0.00102681	0.0107957	Zbtb8b	215627	DOWN
ENSMUSG00000049176	1651.3	-1.51065	0.163615	-9.23156	2.67e-20	1.08e-17	Frmpd4	333605	DOWN
ENSMUSG00000049225	1067.54	-1.10085	0.22133	-4.97272	6.6e-07	2.4e-05	Pdp1	381511	DOWN
ENSMUSG00000049892	27.4544	-1.31487	0.371038	-3.51838	0.000434194	0.00550289	Rasd1	19416	DOWN
ENSMUSG00000050271	829.968	-1.36906	0.227284	-6.02094	1.73e-09	1.17e-07	Prag1	244418	DOWN
ENSMUSG00000051007	63.3381	-1.00697	0.290136	-3.46736	0.00052559	0.00640847	Gatd1	213350	DOWN
ENSMUSG00000052031	34.7217	-1.53566	0.333922	-4.56635	4.96e-06	0.000137408	Tagap1	380608	DOWN
ENSMUSG00000052837	352.252	-1.01493	0.208624	-4.86389	1.15e-06	3.94e-05	Junb	16477	DOWN
ENSMUSG00000058581	5.40479	-1.34584	0.455695	-2.87032	0.00410058	0.0305466	Gm5801	NA	DOWN
ENSMUSG00000059040	84.6826	-3.10113	0.319505	-9.497	2.16e-21	1.15e-18	Eno1b	433182	DOWN
ENSMUSG00000062933	62.5889	-1.01963	0.374335	-2.71405	0.00664656	0.043617	Gm10123	NA	DOWN
ENSMUSG00000064193	75.7581	-3.44962	0.30902	-10.757	5.49e-27	9.27e-24	Gm4735	NA	DOWN
ENSMUSG00000065259	45.5988	-1.43831	0.312651	-4.58365	4.57e-06	0.00012823	Snora30	100217442	DOWN
ENSMUSG00000065944	8.02422	-1.53813	0.455374	-3.32862	0.000872765	0.00950389	Rnu2-10	NA	DOWN
ENSMUSG00000070336	7.13257	-1.25952	0.454696	-2.72793	0.00637326	0.0422112	Fbxo47	72973	DOWN
ENSMUSG00000071265	585.12	-1.02708	0.165554	-6.20321	5.53e-10	4.16e-08	1700086L19Rik	74284	DOWN
ENSMUSG00000071341	168.475	-1.30103	0.269902	-4.81465	1.47e-06	4.83e-05	Egr4	13656	DOWN
ENSMUSG00000075707	36.766	-1.68937	0.317868	-5.27188	1.35e-07	6.02e-06	Dio3	107585	DOWN
ENSMUSG00000078546	51.2955	-1.03812	0.316083	-3.27842	0.00104389	0.010932	Zfp995	70081	DOWN
ENSMUSG00000078958	53.7794	-1.25076	0.31412	-3.97425	7.06e-05	0.00129611	Atp6ap1l	435376	DOWN
ENSMUSG00000081137	41.9405	-1.31476	0.340328	-3.84766	0.000119254	0.00198343	BC022960	NA	DOWN
ENSMUSG00000081824	61.1316	-4.37571	0.347722	-10.7318	7.22e-27	1.12e-23	Ndufs5-ps	NA	DOWN
ENSMUSG00000086843	17.7671	-1.25732	0.402295	-3.0957	0.00196351	0.0175038	E030013I19Rik	338535	DOWN
ENSMUSG00000089698	5.13739	-1.23266	0.44956	-2.70833	0.00676235	0.0441585	Gm2541	100039994	DOWN
ENSMUSG00000090877	56.2046	-1.25875	0.334557	-3.74809	0.000178184	0.00272228	Hspa1b	15511	DOWN
ENSMUSG00000095969	358.175	-1.96757	0.455978	-4.44438	8.81e-06	0.000225166	Rnu1a1	NA	DOWN
ENSMUSG00000096037	13.3508	-1.17188	0.431821	-2.68162	0.00732676	0.0468882	n-R5s136	NA	DOWN
ENSMUSG00000096205	69.5081	-2.72725	0.4474	-6.07658	1.23e-09	8.64e-08	Gm22068	NA	DOWN
ENSMUSG00000101188	80.9457	-1.05591	0.284245	-3.71104	0.000206408	0.00306527	Eif4a-ps4	NA	DOWN
ENSMUSG00000109511	146.591	-1.01662	0.220343	-4.61093	4.01e-06	0.000113875	Nup62	18226	DOWN

## Sheet: SORTED_upDEGs_enrichment
ID	Description	GeneRatio	BgRatio	pvalue	p.adjust	qvalue	geneID	Count	Ontology
GO:0042063	gliogenesis	69/918	323/23210	3.35709e-31	1.73528e-27	9.92286e-28	Sox9/Smo/Metrn/Tgfb1/Cnp/Vtn/Erbb3/Nr2e1/Igf1/Egfr/Gfap/Gli3/Id4/Vcan/Bmp4/Trem2/Csf1r/Il33/Tcf7l2/Fn1/Serpine2/Dbi/Gpr37l1/Myoc/Vim/Lamc3/Notch1/Pax6/Nkx2-2/Tspan2/Lef1/Plpp3/Tnfrsf1b/Ezh2/Ptn/Idh2/Itgam/Plp1/Adgrg1/Ldlr/Trf/Cspg4/Sox10/Fa2h/Myrf/P2ry12/Lgi4/Mag/C1qa/Fgf2/Tgfb2/Dusp10/Olig2/Daam2/Nkx6-2/Dlx1/Lyn/Zfp488/Kcnj10/Olig1/Hes5/Sox6/Lamb2/Phgdh/Fgfr3/Zcchc24/Qk/Ptprz1/Apcdd1	69	BP
GO:0010001	glial cell differentiation	54/918	239/23210	6.71938e-26	1.73662e-22	9.93054e-23	Sox9/Smo/Metrn/Tgfb1/Cnp/Vtn/Erbb3/Nr2e1/Igf1/Egfr/Gfap/Gli3/Id4/Bmp4/Trem2/Tcf7l2/Serpine2/Gpr37l1/Myoc/Vim/Lamc3/Notch1/Pax6/Nkx2-2/Tspan2/Lef1/Plpp3/Tnfrsf1b/Ptn/Itgam/Plp1/Ldlr/Sox10/Fa2h/Myrf/Lgi4/Mag/C1qa/Fgf2/Dusp10/Olig2/Daam2/Nkx6-2/Dlx1/Zfp488/Kcnj10/Olig1/Hes5/Sox6/Lamb2/Phgdh/Fgfr3/Qk/Ptprz1	54	BP
GO:0001667	ameboidal-type cell migration	69/918	407/23210	6.96913e-25	1.20078e-21	6.86643e-22	Acvrl1/Sox9/Smo/Tgfb1/Apoe/Klf4/Stat5a/Tek/Tgfbr1/Bmp7/Prox1/Gata2/Sash1/Nfe2l2/Sdc4/Sparc/Nr2e1/Igf1/Appl2/Pecam1/Gpld1/Bmp4/Rgcc/Ednrb/Emp2/Vegfa/Hbegf/Lrp5/Cd63/Sox17/Fn1/Glul/Ddr2/Notch1/Pax6/Edn3/Rab13/Glipr2/Plpp3/Anxa3/Pxn/Ephb4/Adamts9/Wnt7a/Nr2f2/Fgfr1/Ets1/Kank2/Tgfbr2/Kank1/Syde1/Prr5l/Sox10/Ptprm/P2ry12/Fgf1/Fgf2/Akap12/Tgfb2/Dusp10/Prkd2/Mmrn2/Tns1/Dock1/Cxcl12/Tac1/Erbb4/Kdr/Phactr4	69	BP
GO:0009611	response to wounding	73/918	496/23210	1.86826e-22	2.41426e-19	1.38054e-19	Acvrl1/Vwf/Axl/Tgfb1/Apoe/Klf4/Slc1a2/Slc1a3/P2rx5/Cav1/Mertk/Nfe2l2/Celsr1/Matn4/Sdc4/Igf1/Egfr/Pecam1/Grin2c/Gfap/Zfp36l1/Map3k1/Prkcd/Lcp1/Fzd6/Ppara/Mylk/Pros1/Wfdc1/Hbegf/Papss2/Fn1/Serpine2/Prkcq/Eng/Ccm2l/Anxa5/Slc7a11/Notch2/Stxbp3/Pear1/F3/Tnc/Plpp3/Pdpn/Arhgef19/Pdgfra/Ezh2/Ptn/Wnt7a/Cd9/Flna/Nmnat3/Kank1/Phldb2/P2ry12/Mag/Fgf2/Tgfb2/Dusp10/Lyn/Entpd1/Ndnf/Gja1/Lamb2/Yap1/Fgfr3/Arhgap24…	73	BP
GO:0045785	positive regulation of cell adhesion	65/918	411/23210	8.31755e-22	8.59868e-19	4.91699e-19	Lgals9/Tgfb1/Stat5a/Nid1/Tek/Cav1/Bmp7/Sdc4/Vtn/Ada/Utrn/Igf1/Vsir/Havcr2/Gli3/Dab2/Myo10/Nckap1l/Emp2/Runx1/Vegfa/Lims2/Aif1/Cd74/Gpam/Cd63/Fn1/Ptprc/Myoc/Prkcq/Itga6/Vcam1/Lef1/Zbtb7b/Plpp3/Pdpn/Dmp1/Ephb4/Ptn/Flna/Adgrg1/Ets1/Tgfbr2/Triobp/P2ry12/Icam1/Tgm2/Zfhx3/Il18/Tgfb2/Dusp10/Col16a1/Prkd2/Mmrn2/Tnfrsf18/Ecm2/Ndnf/Dock8/Ptafr/Dock1/Cxcl12/Kdr/H2-Ab1/Sox2/Ccr5	65	BP
GO:0050678	regulation of epithelial cell proliferation	60/918	358/23210	1.63717e-21	1.41042e-18	8.06521e-19	Acvrl1/Sox9/Smo/Tgfb1/Apoe/Stat5a/Htra1/Tek/Cyba/Tgfbr1/Cav1/Prox1/Gata2/Etv4/Sparc/Vip/Igf1/Egfr/Zfp36l1/Bmp4/Rgcc/Ednrb/Dab2/Wfdc1/Vegfa/Lims2/Tcf7l2/Glul/Eng/Notch1/Pax6/Notch2/F3/Flt1/Ptn/Tgfa/Wnt7a/Nr2f2/Nupr1/Fgfr2/Plxnb3/Fgfr1/Ednra/Ptprm/Fgf1/Apln/Fgf2/Tgfb2/Dusp10/Prkd2/Id1/Hes5/Gja1/Gas1/Yap1/Fgfr3/Cxcl12/Erbb4/Kdr/Sox2	60	BP
GO:0061351	neural precursor cell proliferation	42/918	186/23210	2.087e-20	1.48808e-17	8.50927e-18	Smo/Tgfb1/Prox1/Gata2/Ctsz/Nr2e1/Fabp7/Igf1/Appl2/Gli3/Id4/Fzd6/Nde1/Vegfa/Lims2/Hhex/Gpr37l1/Notch1/Pax6/Lef1/Ptn/Wnt7a/Fgfr2/Flna/Fgfr1/Sall1/Adgrg1/Trf/Sox10/Arx/Fgf2/Akna/Lyn/Emx2/Dmrta2/Gli2/Cx3cr1/Gng5/Ptprz1/Sox2/Ccr5/Rassf10	42	BP
GO:0048709	oligodendrocyte differentiation	32/918	103/23210	2.30308e-20	1.48808e-17	8.50927e-18	Sox9/Tgfb1/Cnp/Vtn/Gli3/Id4/Bmp4/Tcf7l2/Notch1/Pax6/Nkx2-2/Tspan2/Tnfrsf1b/Ptn/Plp1/Sox10/Fa2h/Myrf/Mag/Dusp10/Olig2/Daam2/Nkx6-2/Dlx1/Zfp488/Kcnj10/Olig1/Hes5/Sox6/Fgfr3/Qk/Ptprz1	32	BP
GO:0042060	wound healing	58/918	361/23210	6.46813e-20	3.71487e-17	2.12427e-17	Acvrl1/Vwf/Axl/Tgfb1/Apoe/P2rx5/Cav1/Mertk/Nfe2l2/Celsr1/Sdc4/Igf1/Egfr/Pecam1/Map3k1/Prkcd/Fzd6/Ppara/Mylk/Pros1/Wfdc1/Hbegf/Papss2/Fn1/Serpine2/Prkcq/Eng/Ccm2l/Anxa5/Slc7a11/Notch2/Stxbp3/Pear1/F3/Plpp3/Pdpn/Arhgef19/Pdgfra/Ezh2/Ptn/Wnt7a/Cd9/Flna/Kank1/Phldb2/P2ry12/Fgf2/Tgfb2/Dusp10/Lyn/Entpd1/Ndnf/Gja1/Yap1/Arhgap24/Fcer1g/Hopx/Erbb4	58	BP
GO:0051961	negative regulation of nervous system development	58/918	362/23210	7.41845e-20	3.8346e-17	2.19274e-17	Sox9/Tgfb1/Apoe/Cav1/Id3/Bmp7/Ctsz/Nr2e1/Rfx4/Appl2/Ntn1/Gfap/Gli3/Id4/Bmp4/Ednrb/Dab2/Gdf11/Ctdsp1/Gpr37l1/Vim/Notch1/Pax6/Lrp4/Nkx2-2/Cd38/Rest/Ptn/Wnt7a/Idh2/Ctsc/Flna/Adgrg1/Ldlr/Kank1/Inppl1/Cspg4/Sox10/Mag/Notch3/Lpar1/Dusp10/Olig2/Daam2/Nkx6-2/Dlx1/Id1/Zfp536/Hes5/Fgfr3/Sox21/Erbb4/Ptprz1/Rgma/Ttpa/Sox2/Ccr5/Dynlt1b	58	BP
GO:0010721	negative regulation of cell development	60/918	387/23210	8.95393e-20	4.20753e-17	2.40599e-17	Sox9/Tgfb1/Apoe/Cav1/Id3/Bmp7/Ctsz/Nr2e1/Igf1/Appl2/Ntn1/Gfap/Gli3/Id4/Bmp4/Ednrb/Dab2/Ppara/Vegfa/Tjp2/Gdf11/Ctdsp1/Gpr37l1/Vim/Notch1/Pax6/Lrp4/Nkx2-2/Cd38/Rest/Ptn/Wnt7a/Idh2/Flna/Adgrg1/Ldlr/Kank1/Inppl1/Cspg4/Sox10/Mag/Notch3/Lpar1/Dusp10/Olig2/Daam2/Nkx6-2/Dlx1/Id1/Zfp536/Hes5/Fgfr3/Sox21/Erbb4/Ptprz1/Rgma/Ttpa/Sox2/Ccr5/Dynlt1b	60	BP
GO:0050768	negative regulation of neurogenesis	55/918	337/23210	2.87818e-19	1.23977e-16	7.0894e-17	Sox9/Tgfb1/Apoe/Cav1/Id3/Bmp7/Ctsz/Nr2e1/Appl2/Ntn1/Gfap/Gli3/Id4/Bmp4/Ednrb/Dab2/Gdf11/Ctdsp1/Gpr37l1/Vim/Notch1/Pax6/Lrp4/Nkx2-2/Cd38/Rest/Ptn/Wnt7a/Idh2/Flna/Adgrg1/Ldlr/Kank1/Inppl1/Cspg4/Sox10/Mag/Notch3/Lpar1/Dusp10/Olig2/Daam2/Nkx6-2/Dlx1/Id1/Zfp536/Hes5/Fgfr3/Sox21/Erbb4/Ptprz1/Rgma/Sox2/Ccr5/Dynlt1b	55	BP
GO:0050673	epithelial cell proliferation	62/918	425/23210	4.96128e-19	1.97268e-16	1.12804e-16	Acvrl1/Sox9/Smo/Tgfb1/Apoe/Stat5a/Htra1/Tek/Cyba/Tgfbr1/Cav1/Prox1/Gata2/Etv4/Sparc/Vip/Fabp7/Igf1/Egfr/Zfp36l1/Bmp4/Rgcc/Ednrb/Dab2/Wfdc1/Vegfa/Lims2/Tcf7l2/Glul/Eng/Notch1/Pax6/Notch2/F3/Hgf/Flt1/Ptn/Tgfa/Wnt7a/Nr2f2/Nupr1/Fgfr2/Plxnb3/Fgfr1/Ednra/Ptprm/Fgf1/Apln/Fgf2/Tgfb2/Dusp10/Prkd2/Id1/Hes5/Gja1/Gas1/Yap1/Fgfr3/Cxcl12/Erbb4/Kdr/Sox2	62	BP
GO:0010631	epithelial cell migration	49/918	281/23210	1.59005e-18	5.87069e-16	3.35703e-16	Acvrl1/Sox9/Tgfb1/Apoe/Klf4/Stat5a/Tek/Tgfbr1/Prox1/Gata2/Sash1/Nfe2l2/Sparc/Nr2e1/Igf1/Pecam1/Gpld1/Bmp4/Rgcc/Emp2/Vegfa/Hbegf/Cd63/Glul/Notch1/Rab13/Glipr2/Plpp3/Anxa3/Pxn/Ephb4/Adamts9/Wnt7a/Nr2f2/Fgfr1/Ets1/Kank2/Tgfbr2/Kank1/Ptprm/Fgf1/Fgf2/Tgfb2/Dusp10/Prkd2/Mmrn2/Dock1/Tac1/Kdr	49	BP
GO:0090132	epithelium migration	49/918	283/23210	2.15849e-18	7.43817e-16	4.25337e-16	Acvrl1/Sox9/Tgfb1/Apoe/Klf4/Stat5a/Tek/Tgfbr1/Prox1/Gata2/Sash1/Nfe2l2/Sparc/Nr2e1/Igf1/Pecam1/Gpld1/Bmp4/Rgcc/Emp2/Vegfa/Hbegf/Cd63/Glul/Notch1/Rab13/Glipr2/Plpp3/Anxa3/Pxn/Ephb4/Adamts9/Wnt7a/Nr2f2/Fgfr1/Ets1/Kank2/Tgfbr2/Kank1/Ptprm/Fgf1/Fgf2/Tgfb2/Dusp10/Prkd2/Mmrn2/Dock1/Tac1/Kdr	49	BP
GO:1901342	regulation of vasculature development	54/918	341/23210	2.46505e-18	7.96364e-16	4.55385e-16	Acvrl1/Klf4/Tek/Bmp7/Gata2/Sash1/Cybb/Notch4/Nfe2l2/Sparc/Nr2e1/Bmp4/Rgcc/Emp2/Adamts1/Runx1/Vegfa/Hhex/Glul/Eng/Notch1/Creb3l1/F3/Ddah1/Hgf/Anxa3/Pxn/Flt1/Tspan12/Ephb4/Ptn/Adamts9/Gab1/Cdh5/Ets1/Tgfbr2/Tie1/Ptprm/Fgf1/Fgf2/Rras/Tgfb2/Prkd2/Mmrn2/Stab1/Id1/S100a1/Foxc1/Cx3cr1/Adam12/Hipk2/Kdr/Tmem100/Ecscr	54	BP
GO:0045165	cell fate commitment	49/918	285/23210	2.92152e-18	8.38964e-16	4.79745e-16	Sox9/Loxl3/Smo/Tgfb1/Tgfbr1/Prox1/Gata2/Nr2e1/Gli3/Bmp4/Lats2/Runx1/Epas1/Zfp521/Tcf7l2/Sox17/Prrx1/Lhx6/Notch1/Pax6/Nkx2-2/Notch2/Zbtb7b/Pdpn/Wnt7a/Nr2f2/Fgfr2/Chrdl1/Fgfr1/Arx/Fgf2/Notch3/Tgfb2/Olig2/Nkx6-2/Dlx1/Olig1/Sox18/Dmrta2/Hes5/Gli2/Sox6/Gas1/Fgfr3/Erbb4/Kdr/Sox13/Sox2/Sox1	49	BP
GO:0090130	tissue migration	49/918	285/23210	2.92152e-18	8.38964e-16	4.79745e-16	Acvrl1/Sox9/Tgfb1/Apoe/Klf4/Stat5a/Tek/Tgfbr1/Prox1/Gata2/Sash1/Nfe2l2/Sparc/Nr2e1/Igf1/Pecam1/Gpld1/Bmp4/Rgcc/Emp2/Vegfa/Hbegf/Cd63/Glul/Notch1/Rab13/Glipr2/Plpp3/Anxa3/Pxn/Ephb4/Adamts9/Wnt7a/Nr2f2/Fgfr1/Ets1/Kank2/Tgfbr2/Kank1/Ptprm/Fgf1/Fgf2/Tgfb2/Dusp10/Prkd2/Mmrn2/Dock1/Tac1/Kdr	49	BP
GO:0048568	embryonic organ development	66/918	493/23210	3.37011e-18	9.16848e-16	5.24281e-16	Sox9/Mmp14/Smo/Tgfb1/Tgfbr1/Id3/Bmp7/Prox1/Gata2/Celsr1/Ada/Egfr/Slc9a3r1/Ntn1/Zfp36l1/Gli3/Bmp4/Fzd6/Runx1/Vegfa/Tfeb/Epas1/Zeb1/Pdgfrb/Tcf7l2/Hhex/Sox17/Prrx1/Eng/Notch1/Pax6/Notch2/Vcam1/Lef1/Pdgfra/Rest/Nr2f2/Fgfr2/Fgfr1/Sall1/Gab1/Tgfbr2/Lmo2/Triobp/Myo6/Foxf2/Tgfb2/Gjb6/Chd7/Tubb2b/Insig1/Sox18/Gli2/Msx1/Fzd2/Foxc1/Gja1/Gas1/Yap1/Hipk2/Kdr/Phactr4/Zic3/Ttpa/Mafb/Sox2	66	BP
GO:0030198	extracellular matrix organization	47/918	271/23210	1.00825e-17	2.60581e-15	1.49008e-15	Sox9/Loxl3/Mmp14/Tgfb1/Hapln2/Nid1/Tgfbr1/Vtn/Plod1/Nr2e1/Aebp1/Gfap/Lcp1/Rgcc/Col11a2/Nfkb2/Fn1/Ddr2/Eng/Notch1/Creb3l1/Col9a3/Col24a1/Col15a1/Pdpn/Tnfrsf1b/Pdgfra/Dmp1/Col1a2/Eln/Adamts9/Col4a5/Ets1/Plod2/Phldb2/Scara3/Foxf2/Ctss/Tgfb2/Col16a1/Ecm2/Col27a1/Olfml2a/Ndnf/Foxc1/Lamb2/Serpinh1	47	BP
GO:0043062	extracellular structure organization	47/918	272/23210	1.17376e-17	2.88912e-15	1.65208e-15	Sox9/Loxl3/Mmp14/Tgfb1/Hapln2/Nid1/Tgfbr1/Vtn/Plod1/Nr2e1/Aebp1/Gfap/Lcp1/Rgcc/Col11a2/Nfkb2/Fn1/Ddr2/Eng/Notch1/Creb3l1/Col9a3/Col24a1/Col15a1/Pdpn/Tnfrsf1b/Pdgfra/Dmp1/Col1a2/Eln/Adamts9/Col4a5/Ets1/Plod2/Phldb2/Scara3/Foxf2/Ctss/Tgfb2/Col16a1/Ecm2/Col27a1/Olfml2a/Ndnf/Foxc1/Lamb2/Serpinh1	47	BP
GO:0048017	inositol lipid-mediated signaling	36/918	160/23210	1.25716e-17	2.95376e-15	1.68905e-15	Sox9/Klf4/Tek/Ncf1/Erbb3/Igf1/Unc5b/Egfr/Pik3cg/Adap2/Slc9a3r1/Zfp36l1/Hcls1/Pdgfrb/Csf1r/Plcb3/Serpine2/Myoc/Gsn/Pld1/Pear1/Hgf/Pdgfra/Flt1/Prr5l/Plcg2/Prr5/Il18/Tgfb2/Car8/Prex2/Ezr/Plxnb1/Ptafr/Erbb4/Kdr	36	BP
GO:0045765	regulation of angiogenesis	50/918	307/23210	1.37493e-17	3.09001e-15	1.76696e-15	Acvrl1/Klf4/Tek/Gata2/Sash1/Cybb/Notch4/Nfe2l2/Sparc/Nr2e1/Rgcc/Emp2/Adamts1/Runx1/Vegfa/Hhex/Glul/Eng/Notch1/Creb3l1/F3/Ddah1/Hgf/Anxa3/Pxn/Flt1/Tspan12/Ptn/Adamts9/Gab1/Cdh5/Ets1/Tgfbr2/Tie1/Ptprm/Fgf1/Fgf2/Rras/Tgfb2/Prkd2/Mmrn2/Stab1/Id1/S100a1/Foxc1/Cx3cr1/Adam12/Hipk2/Kdr/Ecscr	50	BP
GO:0061138	morphogenesis of a branching epithelium	42/918	221/23210	1.82322e-17	3.92676e-15	2.24544e-15	Sox9/Mmp14/Smo/Tgfb1/Tek/Bmp7/Prox1/Notch4/Celsr1/Ctsz/Etv4/Igf1/Gli3/Bmp4/Vegfa/Lrp5/Hhex/Eng/Notch1/Lef1/Tnc/Hgf/Pdgfra/Pxn/Flt1/Fgfr2/Fgfr1/Ednra/Sall1/Tgfbr2/Lama1/Sox10/Fgf1/Dchs1/Fgf2/Clic4/Tgm2/Gli2/Yap1/Cxcl12/Kdr/Sox2	42	BP
GO:0010632	regulation of epithelial cell migration	42/918	225/23210	3.60472e-17	7.45312e-15	4.26192e-15	Acvrl1/Sox9/Tgfb1/Apoe/Klf4/Stat5a/Tek/Prox1/Gata2/Sash1/Nfe2l2/Sparc/Nr2e1/Igf1/Gpld1/Bmp4/Rgcc/Emp2/Vegfa/Hbegf/Cd63/Glul/Notch1/Glipr2/Plpp3/Anxa3/Adamts9/Wnt7a/Nr2f2/Fgfr1/Ets1/Tgfbr2/Ptprm/Fgf1/Fgf2/Tgfb2/Dusp10/Prkd2/Mmrn2/Dock1/Tac1/Kdr	42	BP
GO:2000177	regulation of neural precursor cell proliferation	30/918	113/23210	4.81082e-17	9.56428e-15	5.46915e-15	Smo/Tgfb1/Prox1/Gata2/Ctsz/Nr2e1/Igf1/Appl2/Gli3/Vegfa/Lims2/Gpr37l1/Notch1/Pax6/Ptn/Flna/Sall1/Adgrg1/Trf/Sox10/Fgf2/Lyn/Dmrta2/Gli2/Cx3cr1/Gng5/Ptprz1/Sox2/Ccr5/Rassf10	30	BP
GO:0001763	morphogenesis of a branching structure	43/918	240/23210	7.32768e-17	1.40284e-14	8.02188e-15	Sox9/Mmp14/Smo/Tgfb1/Tek/Bmp7/Prox1/Notch4/Celsr1/Ctsz/Etv4/Igf1/Gli3/Bmp4/Vegfa/Lrp5/Hhex/Eng/Ermn/Notch1/Lef1/Tnc/Hgf/Pdgfra/Pxn/Flt1/Fgfr2/Fgfr1/Ednra/Sall1/Tgfbr2/Lama1/Sox10/Fgf1/Dchs1/Fgf2/Clic4/Tgm2/Gli2/Yap1/Cxcl12/Kdr/Sox2	43	BP
GO:0014013	regulation of gliogenesis	34/918	150/23210	7.91877e-17	1.46186e-14	8.35937e-15	Tgfb1/Nr2e1/Igf1/Gfap/Id4/Bmp4/Trem2/Tcf7l2/Serpine2/Gpr37l1/Vim/Notch1/Nkx2-2/Tnfrsf1b/Ezh2/Ptn/Idh2/Ldlr/Trf/Sox10/P2ry12/Mag/Dusp10/Olig2/Daam2/Nkx6-2/Dlx1/Lyn/Zfp488/Hes5/Fgfr3/Zcchc24/Qk/Ptprz1	34	BP
GO:0007272	ensheathment of neurons	35/918	162/23210	1.38152e-16	2.38036e-14	1.36116e-14	Tgfb1/Bcas1/Igf1/Id4/Tcf7l2/Myoc/Mal/Tspan2/Tnfrsf1b/Hgf/Ptn/Cd9/Ctsc/Plp1/Pllp/Trf/Ugt8a/Sox10/S100b/Fa2h/Myrf/Lgi4/Mag/Cldn11/Olig2/Nkx6-2/Cldn5/Mbp/Zfp488/Kcnj10/Hes5/Fgfr3/Gjc3/Qk/Ptprz1	35	BP
GO:0008366	axon ensheathment	35/918	162/23210	1.38152e-16	2.38036e-14	1.36116e-14	Tgfb1/Bcas1/Igf1/Id4/Tcf7l2/Myoc/Mal/Tspan2/Tnfrsf1b/Hgf/Ptn/Cd9/Ctsc/Plp1/Pllp/Trf/Ugt8a/Sox10/S100b/Fa2h/Myrf/Lgi4/Mag/Cldn11/Olig2/Nkx6-2/Cldn5/Mbp/Zfp488/Kcnj10/Hes5/Fgfr3/Gjc3/Qk/Ptprz1	35	BP
GO:0048732	gland development	61/918	467/23210	2.1602e-16	3.60196e-14	2.05971e-14	Sox9/Lsr/Smo/Vwf/Tgfb1/Stat5a/Tgfbr1/Cav1/Bmp7/Prox1/Gata2/Notch4/Vtn/Ada/Etv4/Igf1/Egfr/Slc9a3r1/Ntn1/Gli3/Id4/Bmp4/Runx1/Vegfa/Lbh/Lims2/Pdgfrb/Lrp5/Tcf7l2/Hhex/Serpine2/Tfcp2l1/Notch1/Pax6/Notch2/Lef1/Zbtb7b/Tnc/Hgf/Pdgfra/Ezh2/Ptn/Tgfa/Fgfr2/Msn/Fgfr1/Tgfbr2/Lama1/Sox10/Fa2h/Scd1/Fgf2/Tgm2/Gli2/Msx1/Foxc1/Gja1/Erbb4/Zic3/Mafb/Sox2	61	BP
GO:0048754	branching morphogenesis of an epithelial tube	37/918	184/23210	2.23804e-16	3.61513e-14	2.06724e-14	Sox9/Mmp14/Smo/Tgfb1/Tek/Bmp7/Notch4/Celsr1/Ctsz/Etv4/Igf1/Gli3/Bmp4/Vegfa/Lrp5/Hhex/Eng/Notch1/Lef1/Tnc/Pdgfra/Pxn/Flt1/Fgfr2/Ednra/Sall1/Tgfbr2/Lama1/Fgf1/Dchs1/Fgf2/Clic4/Gli2/Yap1/Cxcl12/Kdr/Sox2	37	BP
GO:0048015	phosphatidylinositol-mediated signaling	34/918	157/23210	3.48605e-16	5.46043e-14	3.12244e-14	Sox9/Klf4/Tek/Ncf1/Erbb3/Igf1/Unc5b/Egfr/Pik3cg/Slc9a3r1/Zfp36l1/Hcls1/Pdgfrb/Csf1r/Plcb3/Serpine2/Myoc/Gsn/Pear1/Hgf/Pdgfra/Flt1/Prr5l/Plcg2/Prr5/Il18/Tgfb2/Car8/Prex2/Ezr/Plxnb1/Ptafr/Erbb4/Kdr	34	BP
GO:0060485	mesenchyme development	45/918	273/23210	3.69367e-16	5.61546e-14	3.21109e-14	Acvrl1/Sox9/Loxl3/Smo/Tgfb1/Tgfbr1/Bmp7/Erbb3/Zfp36l1/Bmp4/Rgcc/Ednrb/Dab2/Vegfa/Tcf7l2/Fn1/Eng/Notch1/Pax6/Edn3/Wwtr1/Lef1/Glipr2/Pdpn/Ezh2/Fgfr2/Flna/Fgfr1/Ednra/Tgfbr2/Sox10/Phldb2/Dchs1/Akna/Tgfb2/Erg/Ranbp3l/Msx1/Foxc1/Gja1/Yap1/Zic2/Erbb4/Phactr4/Tmem100	45	BP
GO:0042552	myelination	34/918	159/23210	5.23887e-16	7.64045e-14	4.36904e-14	Tgfb1/Bcas1/Igf1/Id4/Tcf7l2/Myoc/Mal/Tspan2/Tnfrsf1b/Hgf/Ptn/Cd9/Ctsc/Plp1/Pllp/Trf/Ugt8a/Sox10/S100b/Fa2h/Myrf/Lgi4/Mag/Olig2/Nkx6-2/Cldn5/Mbp/Zfp488/Kcnj10/Hes5/Fgfr3/Gjc3/Qk/Ptprz1	34	BP
GO:0043542	endothelial cell migration	38/918	199/23210	5.32127e-16	7.64045e-14	4.36904e-14	Acvrl1/Tgfb1/Apoe/Klf4/Stat5a/Tek/Tgfbr1/Prox1/Gata2/Sash1/Nfe2l2/Sparc/Nr2e1/Igf1/Pecam1/Gpld1/Bmp4/Rgcc/Emp2/Vegfa/Glul/Notch1/Rab13/Plpp3/Anxa3/Pxn/Ephb4/Adamts9/Wnt7a/Nr2f2/Fgfr1/Ets1/Ptprm/Fgf1/Fgf2/Prkd2/Mmrn2/Kdr	38	BP
GO:0031589	cell-substrate adhesion	50/918	339/23210	8.91577e-16	1.24556e-13	7.12247e-14	Acvrl1/Mmp14/Vwf/Axl/Bcam/Bcan/Nid1/Tek/Mertk/Sdc4/Vtn/Utrn/Pecam1/Fam107a/Nid2/Sorbs3/Dab2/Emp2/Apod/Itgb5/Vegfa/Lims2/Cd63/Fn1/Ddr2/Myoc/Lamc3/Notch1/Itga6/Vcam1/Pdpn/Dmp1/Pxn/Ptn/Adamts9/Flna/Kank1/Triobp/Phldb2/Micall2/Fermt2/Col16a1/Mmrn2/Itga1/Ecm2/Ndnf/Lamb2/Dock1/Kdr/Ptprz1	50	BP
GO:0048771	tissue remodeling	37/918	193/23210	1.13227e-15	1.54019e-13	8.80727e-14	Acvrl1/Mmp14/Axl/Stat5a/Cav1/Mertk/Lrrk1/Pdk4/Igf1/Egfr/Vegfa/Cbs/Epas1/Csf1r/Lrp5/Ltbp3/Rassf2/Car2/Notch2/Cd38/P2rx7/Gpnmb/Ptn/Flna/Trf/Cspg4/Tgm2/Ctss/Il18/Tgfb2/Erg/Chd7/S1pr1/Foxc1/Gja1/Fgfr3/Tmem119	37	BP
GO:0001503	ossification	53/918	381/23210	1.50048e-15	1.98871e-13	1.13721e-13	Sox9/Mmp14/Smo/Tgfb1/Clic1/Id3/Bmp7/Igf1/Srgn/Gli3/Gpld1/Id4/Bmp4/Vegfa/Cbs/Lrp5/Ltbp3/Tcf7l2/Ddr2/Myoc/Notch1/Creb3l1/Lrp4/Rassf2/Wwtr1/Lef1/Alpl/Rest/Dmp1/P2rx7/Col1a2/Ptn/Fgfr2/Chrdl1/Fgfr1/Inppl1/Bmp2k/Dchs1/Fgf2/Lrrc17/Id1/S1pr1/Gli2/Ranbp3l/Foxc1/Gja1/Bmpr1b/Plxnb1/Fgfr3/Tmem119/Tac1/Dhrs3/Sox2	53	BP
GO:0048762	mesenchymal cell differentiation	39/918	217/23210	1.83375e-15	2.36966e-13	1.35504e-13	Sox9/Loxl3/Smo/Tgfb1/Tgfbr1/Bmp7/Bmp4/Rgcc/Ednrb/Dab2/Vegfa/Tcf7l2/Fn1/Eng/Notch1/Pax6/Edn3/Wwtr1/Lef1/Glipr2/Pdpn/Ezh2/Fgfr2/Flna/Fgfr1/Ednra/Tgfbr2/Sox10/Phldb2/Akna/Tgfb2/Erg/Ranbp3l/Msx1/Foxc1/Gja1/Erbb4/Phactr4/Tmem100	39	BP
GO:0021782	glial cell development	28/918	111/23210	2.24901e-15	2.83539e-13	1.62136e-13	Smo/Tgfb1/Egfr/Gfap/Id4/Trem2/Tcf7l2/Myoc/Vim/Lamc3/Nkx2-2/Tspan2/Itgam/Plp1/Ldlr/Sox10/Fa2h/Myrf/Lgi4/Mag/C1qa/Nkx6-2/Zfp488/Kcnj10/Hes5/Lamb2/Phgdh/Fgfr3	28	BP
GO:0010594	regulation of endothelial cell migration	33/918	157/23210	2.40944e-15	2.96533e-13	1.69567e-13	Acvrl1/Tgfb1/Apoe/Klf4/Stat5a/Tek/Prox1/Gata2/Sash1/Nfe2l2/Sparc/Nr2e1/Igf1/Gpld1/Bmp4/Rgcc/Emp2/Vegfa/Glul/Notch1/Plpp3/Anxa3/Adamts9/Wnt7a/Nr2f2/Fgfr1/Ets1/Ptprm/Fgf1/Fgf2/Prkd2/Mmrn2/Kdr	33	BP
GO:0030900	forebrain development	53/918	386/23210	2.61185e-15	3.13969e-13	1.79537e-13	Smo/Axl/Bcan/Slc1a2/Prox1/Gata2/Nr2e1/Fabp7/Rfx4/Egfr/Gli3/Id4/Bmp4/Nde1/Sall3/Csf1r/Tcf7l2/Hhex/Dbi/Lhx6/Notch1/Pax6/Mecom/Slc7a11/Lef1/Mfsd2a/Wnt7a/Nr2f2/Fgfr2/Fgfr1/Sall1/Adgrg1/Arx/P2ry12/Fgf2/Notch3/Akna/Olig2/Chd7/Zic5/Dlx1/Emx2/Ccdc141/Dmrta2/Hes5/Gli2/Msx1/Cx3cr1/Fgfr3/Cxcl12/Erbb4/Sox2/Sox1	53	BP
GO:0150063	visual system development	54/918	400/23210	2.93743e-15	3.45081e-13	1.97328e-13	Acvrl1/Sox9/Tgfb1/Klf4/Tgfbr1/Bmp7/Prox1/Mertk/Nr2e1/Egfr/Gli3/Map3k1/Bmp4/Vegfa/Zeb1/Pdgfrb/Lrp5/Gdf11/Vim/Lamc3/Pax6/Notch2/Prom1/Pdgfra/Flt1/Tspan12/Ptn/Fgfr2/Chrdl1/Tgfbr2/Lama1/Ptprm/P2ry12/C1qa/Frem2/Fgf2/Clic4/Foxf2/Tgfb2/Chd7/Dlx1/Hes5/Foxc1/Gja1/Bmpr1b/Lamb2/Gas1/Fgfr3/Maf/Hipk2/Kdr/Phactr4/Sox2/Sox1	54	BP
GO:0048880	sensory system development	54/918	403/23210	4.04422e-15	4.64547e-13	2.65642e-13	Acvrl1/Sox9/Tgfb1/Klf4/Tgfbr1/Bmp7/Prox1/Mertk/Nr2e1/Egfr/Gli3/Map3k1/Bmp4/Vegfa/Zeb1/Pdgfrb/Lrp5/Gdf11/Vim/Lamc3/Pax6/Notch2/Prom1/Pdgfra/Flt1/Tspan12/Ptn/Fgfr2/Chrdl1/Tgfbr2/Lama1/Ptprm/P2ry12/C1qa/Frem2/Fgf2/Clic4/Foxf2/Tgfb2/Chd7/Dlx1/Hes5/Foxc1/Gja1/Bmpr1b/Lamb2/Gas1/Fgfr3/Maf/Hipk2/Kdr/Phactr4/Sox2/Sox1	54	BP
GO:2000179	positive regulation of neural precursor cell proliferation	22/918	67/23210	5.36772e-15	6.03168e-13	3.4491e-13	Smo/Prox1/Ctsz/Nr2e1/Igf1/Gli3/Vegfa/Gpr37l1/Notch1/Pax6/Flna/Adgrg1/Trf/Sox10/Fgf2/Lyn/Dmrta2/Gli2/Cx3cr1/Gng5/Sox2/Rassf10	22	BP
GO:0060562	epithelial tube morphogenesis	52/918	380/23210	5.53671e-15	6.0892e-13	3.48199e-13	Acvrl1/Sox9/Mmp14/Smo/Tgfb1/Tek/Bmp7/Notch4/Celsr1/Ctsz/Sdc4/Etv4/Igf1/Ntn1/Gli3/Bmp4/Fzd6/Vegfa/Lrp5/Hhex/Sox17/Eng/Notch1/Notch2/Lef1/Tnc/Pdgfra/Pxn/Flt1/Fgfr2/Ednra/Sall1/Tgfbr2/Lama1/Fgf1/Dchs1/Fgf2/Clic4/Tgfb2/Zic5/Hes5/Gli2/Fzd2/Gja1/Yap1/Cxcl12/Zic2/Kdr/Phactr4/Zic3/Rgma/Sox2	52	BP
GO:0070371	ERK1 and ERK2 cascade	47/918	323/23210	1.11399e-14	1.19963e-12	6.85983e-13	Sox9/Tgfb1/Apoe/Klf4/Ndrg2/Tek/Cav1/Cnksr3/Timp3/Igf1/Egfr/Havcr2/Ntsr2/Slc9a3r1/Zfp36l1/Bmp4/Dab2/Vegfa/Trem2/Cd74/Pdgfrb/Csf1r/Pde8a/Fn1/Ptprc/Notch1/Notch2/Glipr2/Pdgfra/Flt1/Gpnmb/Fgfr2/Ednra/Trf/Fgf2/Icam1/Nod1/Rras/Akap12/Dusp10/Prkd2/Lyn/Ezr/Fgfr3/Erbb4/Kdr/Dynlt1b	47	BP
GO:0048708	astrocyte differentiation	24/918	85/23210	1.44075e-14	1.51984e-12	8.69093e-13	Sox9/Smo/Nr2e1/Egfr/Gfap/Id4/Trem2/Serpine2/Gpr37l1/Vim/Lamc3/Notch1/Pax6/Nkx2-2/Tspan2/Plpp3/Plp1/Ldlr/Mag/C1qa/Hes5/Sox6/Lamb2/Fgfr3	24	BP
GO:0003158	endothelium development	28/918	119/23210	1.5345e-14	1.58637e-12	9.07135e-13	Acvrl1/Hapln2/Tgfbr1/Prox1/Notch4/Pecam1/Bmp4/Vegfa/Zeb1/Tjp2/Sox17/Slc40a1/Eng/Notch1/Pdpn/Wnt7a/Nr2f2/Msn/Cdh5/Fgf1/Clic4/Icam1/Cldn5/Id1/Sox18/Ezr/Kdr/Tmem100	28	BP
GO:0050679	positive regulation of epithelial cell proliferation	36/918	199/23210	1.81011e-14	1.8346e-12	1.04908e-12	Acvrl1/Sox9/Smo/Tgfb1/Stat5a/Htra1/Cyba/Cav1/Prox1/Gata2/Vip/Igf1/Egfr/Bmp4/Vegfa/Tcf7l2/Glul/Notch1/Notch2/F3/Ptn/Tgfa/Wnt7a/Fgfr2/Plxnb3/Fgfr1/Fgf1/Apln/Fgf2/Prkd2/Id1/Gas1/Fgfr3/Cxcl12/Erbb4/Kdr	36	BP
GO:0001936	regulation of endothelial cell proliferation	29/918	129/23210	1.86793e-14	1.8568e-12	1.06177e-12	Acvrl1/Apoe/Stat5a/Tek/Cyba/Tgfbr1/Cav1/Prox1/Gata2/Sparc/Vip/Igf1/Bmp4/Rgcc/Vegfa/Eng/F3/Flt1/Nr2f2/Plxnb3/Fgfr1/Ptprm/Apln/Fgf2/Prkd2/Gja1/Fgfr3/Cxcl12/Kdr	29	BP
GO:0043010	camera-type eye development	49/918	354/23210	2.18468e-14	2.13068e-12	1.21839e-12	Acvrl1/Sox9/Tgfb1/Klf4/Tgfbr1/Bmp7/Prox1/Mertk/Nr2e1/Egfr/Gli3/Map3k1/Bmp4/Vegfa/Zeb1/Pdgfrb/Lrp5/Gdf11/Vim/Lamc3/Pax6/Notch2/Prom1/Pdgfra/Flt1/Tspan12/Ptn/Fgfr2/Tgfbr2/Lama1/Ptprm/Clic4/Foxf2/Tgfb2/Chd7/Dlx1/Hes5/Foxc1/Gja1/Bmpr1b/Lamb2/Gas1/Fgfr3/Maf/Hipk2/Kdr/Phactr4/Sox2/Sox1	49	BP
GO:0022407	regulation of cell-cell adhesion	52/918	394/23210	2.45633e-14	2.35125e-12	1.34452e-12	Loxl3/Lgals9/Tgfb1/Klf4/Stat5a/Cav1/Bmp7/Sdc4/Ada/Igf1/Vsir/Havcr2/Gli3/Bmp4/Prkcd/Rgcc/Myo10/Ppara/Nckap1l/Runx1/Vegfa/Aif1/Cd74/Gpam/Serpine2/Ptprc/Prkcq/Itga6/Ccm2l/Vcam1/Lef1/Zbtb7b/Plpp3/Pdpn/Ephb4/Gpnmb/Cd9/Swap70/Ets1/Tgfbr2/Icam1/Akna/Il18/Dusp10/Mbp/Lyn/Dock8/Ptafr/Cxcl12/H2-Ab1/Sox2/Ccr5	52	BP
GO:0008360	regulation of cell shape	31/918	150/23210	2.7653e-14	2.59888e-12	1.48612e-12	Rnd2/Rhoc/Eps8/Slc9a3r1/Myo10/Fmnl3/Vegfa/Myl12a/Csf1r/Itga7/Fn1/Ermn/Pdpn/Pxn/Ptn/Myh14/Msn/Plxnb3/Arap1/S100b/Icam1/Fermt2/Lpar1/Arhgap18/Cdc42ep4/S100a13/Cdc42ep1/Ezr/Fes/Plxnb1/Kdr	31	BP
GO:0001654	eye development	52/918	397/23210	3.34641e-14	3.08886e-12	1.7663e-12	Acvrl1/Sox9/Tgfb1/Klf4/Tgfbr1/Bmp7/Prox1/Mertk/Nr2e1/Egfr/Gli3/Map3k1/Bmp4/Vegfa/Zeb1/Pdgfrb/Lrp5/Gdf11/Vim/Lamc3/Pax6/Notch2/Prom1/Pdgfra/Flt1/Tspan12/Ptn/Fgfr2/Chrdl1/Tgfbr2/Lama1/Ptprm/Frem2/Fgf2/Clic4/Foxf2/Tgfb2/Chd7/Dlx1/Hes5/Foxc1/Gja1/Bmpr1b/Lamb2/Gas1/Fgfr3/Maf/Hipk2/Kdr/Phactr4/Sox2/Sox1	52	BP
GO:0002683	negative regulation of immune system process	56/918	451/23210	3.40643e-14	3.08909e-12	1.76644e-12	Sox9/Loxl3/Lgals9/Axl/Tgfb1/Stat5a/Htra1/Tnfrsf13b/Mertk/Gata2/Nfe2l2/Sdc4/Ada/Cd68/Igf1/Vsir/Havcr2/Zfp36l1/Gli3/Bmp4/Apod/Runx1/Tmem176a/Tap2/Cd74/Il33/Tjp2/Gpam/Ptprc/Notch1/Nmi/Zbtb7b/Padi2/Tmem176b/Gpnmb/Clec2d/Pglyrp1/Ldlr/Lmo2/C1qc/Cd84/Il18/Tgfb2/Dusp10/Prdm16/Lrrc17/Mill2/Lyn/Hes5/Gpr17/Ezr/Adgrf5/Fcer1g/Cxcl12/H2-Ab1/Mafb	56	BP
GO:0001655	urogenital system development	48/918	346/23210	3.70914e-14	3.30561e-12	1.89025e-12	Sox9/Smo/Tgfb1/Stat5a/Nid1/Tek/Tgfbr1/Id3/Bmp7/Gata2/Igf1/Gli3/Id4/Vcan/Bmp4/Adamts1/Vegfa/Pdgfrb/Gdf11/Sox17/Notch1/Itga6/Lrp4/Mecom/Wwtr1/Notch2/Tnc/Nfia/Prom1/Pdgfra/Anxa4/Fgfr2/Fgfr1/Ednra/Sall1/Kank2/Fgf1/Dchs1/Tns2/Fgf2/Notch3/Tgfb2/Emx2/Hes5/Gli2/Foxc1/Lamb2/Yap1	48	BP
GO:0007015	actin filament organization	52/918	400/23210	4.54349e-14	3.98056e-12	2.2762e-12	Rnd2/Rhoc/Tgfbr1/Prox1/Eps8/Sdc4/Mical1/Pecam1/Coro6/Fam107a/Map3k1/Prkcd/Lcp1/Rgcc/Sorbs3/Nckap1l/Emp2/Itgb5/Hcls1/Lima1/Aif1/Myoc/Prkcq/Ermn/Gsn/Pxn/Eln/Swap70/Flna/Kank2/Cgnl1/Trf/Kank1/Inppl1/Arap1/Triobp/Phldb2/Micall2/Asap3/Myom3/Icam1/Plekhg2/Lpar1/Ppp1r9b/Arhgap18/Cdc42ep4/Id1/S1pr1/Cdc42ep1/Ezr/Tac1/Shroom4	52	BP
GO:0045446	endothelial cell differentiation	26/918	106/23210	4.62704e-14	3.98619e-12	2.27942e-12	Acvrl1/Hapln2/Tgfbr1/Prox1/Notch4/Pecam1/Bmp4/Vegfa/Zeb1/Tjp2/Sox17/Eng/Notch1/Pdpn/Wnt7a/Nr2f2/Msn/Cdh5/Clic4/Icam1/Cldn5/Id1/Sox18/Ezr/Kdr/Tmem100	26	BP
GO:0048863	stem cell differentiation	38/918	228/23210	5.21079e-14	4.41418e-12	2.52416e-12	Sox9/Smo/Bmp7/Nfe2l2/Etv4/Vsir/Bmp4/Ednrb/Lbh/Ltbp3/Hhex/Sox17/Fn1/Ptprc/Notch1/Pax6/Edn3/Pdgfra/Rest/Ptn/Wnt7a/Fgfr2/Ednra/Sox10/Fgf2/Tgfb2/Sox18/Hes5/Msx1/Foxc1/Sox6/Yap1/Tcf7l1/Sox21/Erbb4/Phactr4/Msi2/Sox2	38	BP
GO:0060326	cell chemotaxis	44/918	299/23210	5.29463e-14	4.41418e-12	2.52416e-12	Cxcl14/Prkcd/Ednrb/Nckap1l/Pla2g7/Vegfa/Aif1/Hbegf/Cd74/Pdgfrb/Prkcq/Eng/Notch1/Edn3/Rab13/Vcam1/Lef1/Hgf/Padi2/Pdgfra/Cxcl9/Flt1/Ptn/Itgam/Swap70/Plxnb3/Fgfr1/Ednra/Gab1/Fgf1/Fgf2/Lpar1/Itga9/Prkd2/Lyn/Itga1/S1pr1/Cx3cr1/Fcer1g/Fcgr3/Cxcl12/Kdr/Ccr5/Bin2	44	BP
GO:0032103	positive regulation of response to external stimulus	52/918	403/23210	6.14808e-14	5.04436e-12	2.88451e-12	Lgals9/Rab34/Tgfb1/Stat5a/Cyba/Gprc5b/Sash1/Egfr/Havcr2/Pik3cg/Ly86/Cxcl14/Cd180/Nckap1l/Pla2g7/Vegfa/Trem2/Tmem173/Aif1/Cd74/Pdgfrb/Il33/Fn1/Edn3/Zc3hav1/Ptn/Ctsc/Nupr1/Swap70/Fgfr1/Ednra/Ets1/Ldlr/P2ry12/Fgf2/Tgm2/Nod1/Ctss/Lpar1/Ifi203/Mill2/Prkd2/S1pr1/Tubb2b/Fcer1g/Fcgr3/Cxcl12/Tac1/Kdr/Irgm2/Ccr5/Gbp5	52	BP
GO:0090596	sensory organ morphogenesis	44/918	301/23210	6.73827e-14	5.4422e-12	3.11202e-12	Sox9/Bmp7/Prox1/Gata2/Celsr1/Slc9a3r1/Ntn1/Gli3/Bmp4/Fzd6/Vegfa/Zeb1/Lrp5/Gdf11/Prrx1/Pax6/Notch2/Prom1/Rest/Flt1/Tspan12/Ptn/Fgfr2/Fgfr1/Sall1/Triobp/Ptprm/Myo6/Fgf2/Foxf2/Gjb6/Chd7/Insig1/Gli2/Msx1/Fzd2/Gas1/Fgfr3/Hipk2/Kdr/Phactr4/Mafb/Sox2/Sox1	44	BP
GO:1903706	regulation of hemopoiesis	52/918	407/23210	9.15471e-14	7.28011e-12	4.16298e-12	Loxl3/Mmp14/Lgals9/Axl/Tgfb1/Stat5a/Gata2/Nfe2l2/Ada/Vsir/Zfp36l1/Gli3/Bmp4/Nckap1l/Hcls1/Runx1/Tmem176a/Vegfa/Trem2/Zeb1/Cd74/Csf1r/Tjp2/Ptprc/Notch1/Rassf2/Car2/Notch2/Lef1/Zbtb7b/Flt1/Tmem176b/Ptn/Clec2d/Pglyrp1/Ets1/Tgfbr2/Lmo2/C1qc/Il18/Dusp10/Prdm16/Lrrc17/Lyn/Rbp1/Hes5/Foxc1/Fes/Fgfr3/Kdr/Sox13/Mafb	52	BP
GO:0030323	respiratory tube development	37/918	222/23210	1.12179e-13	8.78562e-12	5.02388e-12	Sox9/Loxl3/Mmp14/Celsr1/Hsd11b1/Ctsz/Traf4/Ada/Sparc/Igf1/Tns3/Gli3/Bmp4/Vegfa/Epas1/Pdgfrb/Ltbp3/Hhex/Notch1/Slc7a11/Tnc/Pdpn/Pdgfra/Fgfr2/Fgfr1/Tgfbr2/Lama1/Fgf1/Fgf2/Id1/Gli2/Yap1/Fgfr3/Hopx/Kdr/Zic3/Sox2	37	BP
GO:0048562	embryonic organ morphogenesis	45/918	318/23210	1.14786e-13	8.85566e-12	5.06393e-12	Sox9/Mmp14/Smo/Tgfbr1/Bmp7/Prox1/Gata2/Celsr1/Slc9a3r1/Ntn1/Gli3/Bmp4/Fzd6/Zeb1/Tcf7l2/Sox17/Prrx1/Eng/Notch1/Pax6/Notch2/Pdgfra/Rest/Fgfr2/Fgfr1/Sall1/Tgfbr2/Triobp/Myo6/Foxf2/Tgfb2/Gjb6/Chd7/Insig1/Gli2/Msx1/Fzd2/Gja1/Gas1/Yap1/Hipk2/Phactr4/Zic3/Mafb/Sox2	45	BP
GO:0033002	muscle cell proliferation	38/918	234/23210	1.21812e-13	9.13287e-12	5.22245e-12	Klf4/Ndrg2/Cyba/Tgfbr1/Cav1/Vip/Igf1/Egfr/Bmp4/Apod/Adamts1/Vegfa/Aif1/Hbegf/Megf10/Pdgfrb/Tcf7l2/Rgs5/Notch1/Fgfr2/Fgfr1/Ednra/Tgfbr2/Fgf1/Apln/Fgf2/Tgm2/Notch3/Il18/Tgfb2/S1pr1/Hes5/Foxc1/Gja1/Yap1/Ptafr/Calcrl/Erbb4	38	BP
GO:0070372	regulation of ERK1 and ERK2 cascade	44/918	306/23210	1.21913e-13	9.13287e-12	5.22245e-12	Tgfb1/Apoe/Klf4/Ndrg2/Tek/Cav1/Cnksr3/Timp3/Igf1/Egfr/Havcr2/Ntsr2/Slc9a3r1/Bmp4/Dab2/Vegfa/Trem2/Cd74/Pdgfrb/Csf1r/Pde8a/Fn1/Ptprc/Notch1/Notch2/Glipr2/Pdgfra/Flt1/Gpnmb/Fgfr2/Ednra/Fgf2/Icam1/Nod1/Rras/Akap12/Dusp10/Prkd2/Lyn/Ezr/Fgfr3/Erbb4/Kdr/Dynlt1b	44	BP
GO:0018108	peptidyl-tyrosine phosphorylation	45/918	319/23210	1.28685e-13	9.5025e-12	5.43382e-12	Tgfb1/Stat5a/Tek/Cav1/Gprc5b/Yes1/Lrrk1/Ncf1/Vtn/Erbb3/Igf1/Egfr/Pecam1/Prkcd/Hcls1/Vegfa/Trem2/Hbegf/Cd74/Pdgfrb/Csf1r/Gfra1/Ptprc/Ddr2/Lrp4/Plpp3/Hgf/Pdgfra/Pxn/Flt1/Tgfa/Fgfr2/Fgfr1/Cspg4/Icam1/Il18/Tnfrsf18/Lyn/Hes5/Fes/Fgfr3/Erbb4/Kdr/Ptprz1/Ighm	45	BP
GO:0045665	negative regulation of neuron differentiation	40/918	260/23210	1.71518e-13	1.2487e-11	7.14045e-12	Sox9/Apoe/Cav1/Id3/Bmp7/Ctsz/Nr2e1/Ntn1/Gfap/Gli3/Id4/Ednrb/Dab2/Gdf11/Ctdsp1/Gpr37l1/Vim/Notch1/Pax6/Lrp4/Nkx2-2/Cd38/Rest/Flna/Kank1/Inppl1/Cspg4/Mag/Notch3/Lpar1/Olig2/Dlx1/Id1/Zfp536/Hes5/Sox21/Ptprz1/Rgma/Sox2/Ccr5	40	BP
GO:0022612	gland morphogenesis	30/918	150/23210	1.79673e-13	1.27998e-11	7.31929e-12	Sox9/Tgfb1/Stat5a/Cav1/Bmp7/Prox1/Etv4/Igf1/Egfr/Slc9a3r1/Ntn1/Gli3/Id4/Bmp4/Lims2/Lrp5/Notch1/Pax6/Notch2/Tnc/Hgf/Ptn/Tgfa/Fgfr2/Msn/Fgfr1/Tgfbr2/Lama1/Tgm2/Gli2	30	BP
GO:0018212	peptidyl-tyrosine modification	45/918	322/23210	1.80767e-13	1.27998e-11	7.31929e-12	Tgfb1/Stat5a/Tek/Cav1/Gprc5b/Yes1/Lrrk1/Ncf1/Vtn/Erbb3/Igf1/Egfr/Pecam1/Prkcd/Hcls1/Vegfa/Trem2/Hbegf/Cd74/Pdgfrb/Csf1r/Gfra1/Ptprc/Ddr2/Lrp4/Plpp3/Hgf/Pdgfra/Pxn/Flt1/Tgfa/Fgfr2/Fgfr1/Cspg4/Icam1/Il18/Tnfrsf18/Lyn/Hes5/Fes/Fgfr3/Erbb4/Kdr/Ptprz1/Ighm	45	BP
GO:1904018	positive regulation of vasculature development	35/918	204/23210	2.15041e-13	1.50209e-11	8.58941e-12	Acvrl1/Klf4/Tek/Gata2/Sash1/Cybb/Notch4/Nfe2l2/Nr2e1/Runx1/Vegfa/Eng/Notch1/F3/Ddah1/Hgf/Anxa3/Pxn/Flt1/Ephb4/Gab1/Cdh5/Ets1/Tgfbr2/Tie1/Fgf1/Fgf2/Rras/Prkd2/S100a1/Cx3cr1/Adam12/Hipk2/Kdr/Tmem100	35	BP
GO:0060541	respiratory system development	39/918	251/23210	2.49456e-13	1.71925e-11	9.83119e-12	Sox9/Loxl3/Mmp14/Fgfrl1/Celsr1/Hsd11b1/Ctsz/Ada/Sparc/Igf1/Tns3/Gli3/Bmp4/Vegfa/Epas1/Pdgfrb/Ltbp3/Hhex/Notch1/Slc7a11/Lef1/Tnc/Pdpn/Pdgfra/Fgfr2/Fgfr1/Tgfbr2/Lama1/Fgf1/Fgf2/Chd7/Id1/Gli2/Yap1/Fgfr3/Hopx/Kdr/Zic3/Sox2	39	BP
GO:0001935	endothelial cell proliferation	29/918	143/23210	3.1306e-13	2.12922e-11	1.21755e-11	Acvrl1/Apoe/Stat5a/Tek/Cyba/Tgfbr1/Cav1/Prox1/Gata2/Sparc/Vip/Igf1/Bmp4/Rgcc/Vegfa/Eng/F3/Flt1/Nr2f2/Plxnb3/Fgfr1/Ptprm/Apln/Fgf2/Prkd2/Gja1/Fgfr3/Cxcl12/Kdr	29	BP
GO:0072001	renal system development	43/918	302/23210	3.27542e-13	2.19879e-11	1.25733e-11	Sox9/Smo/Tgfb1/Nid1/Tek/Tgfbr1/Id3/Bmp7/Gli3/Vcan/Bmp4/Adamts1/Vegfa/Pdgfrb/Gdf11/Sox17/Notch1/Itga6/Lrp4/Mecom/Wwtr1/Notch2/Nfia/Prom1/Pdgfra/Anxa4/Fgfr2/Fgfr1/Ednra/Sall1/Kank2/Fgf1/Dchs1/Tns2/Fgf2/Notch3/Tgfb2/Emx2/Hes5/Gli2/Foxc1/Lamb2/Yap1	43	BP
GO:0043583	ear development	38/918	242/23210	3.60962e-13	2.39207e-11	1.36786e-11	Sox9/Prox1/Gata2/Celsr1/Sdc4/Igf1/Slc9a3r1/Ntn1/Gli3/Cxcl14/Bmp4/Fzd6/Zeb1/Prrx1/Notch1/Rest/Fgfr2/Fgfr1/Sall1/Triobp/Myo6/Igfbp7/Dchs1/C1qb/Frem2/Tgfb2/Gjb6/Chd7/Insig1/Hes5/Gli2/Msx1/Fzd2/Gas1/Fgfr3/Maf/Mafb/Sox2	38	BP
GO:0001837	epithelial to mesenchymal transition	28/918	134/23210	3.67394e-13	2.39336e-11	1.36859e-11	Sox9/Loxl3/Tgfb1/Tgfbr1/Bmp7/Bmp4/Rgcc/Dab2/Vegfa/Tcf7l2/Eng/Notch1/Wwtr1/Lef1/Glipr2/Pdpn/Ezh2/Fgfr2/Flna/Tgfbr2/Phldb2/Akna/Tgfb2/Erg/Msx1/Foxc1/Gja1/Tmem100	28	BP
GO:0030324	lung development	36/918	219/23210	3.70417e-13	2.39336e-11	1.36859e-11	Sox9/Loxl3/Mmp14/Celsr1/Hsd11b1/Ctsz/Ada/Sparc/Igf1/Tns3/Gli3/Bmp4/Vegfa/Epas1/Pdgfrb/Ltbp3/Hhex/Notch1/Slc7a11/Tnc/Pdpn/Pdgfra/Fgfr2/Fgfr1/Tgfbr2/Lama1/Fgf1/Fgf2/Id1/Gli2/Yap1/Fgfr3/Hopx/Kdr/Zic3/Sox2	36	BP
GO:0060348	bone development	37/918	231/23210	3.96067e-13	2.52749e-11	1.4453e-11	Sox9/Mmp14/Lrrk1/Fli1/Matn4/Sparc/Igf1/Gli3/Bmp4/Cbs/Tjp2/Papss2/Lrp5/Ltbp3/Col7a1/Ptprc/Myoc/Notch2/Alpl/Fgfr2/Bgn/Tgfbr2/Inppl1/Dchs1/Lrrc17/Insig1/Col27a1/Ranbp3l/Msx1/Foxc1/Gja1/Plxnb1/Fgfr3/Tmem119/Kdr/Dhrs3/Serpinh1	37	BP
GO:1902105	regulation of leukocyte differentiation	42/918	294/23210	5.52576e-13	3.48325e-11	1.99183e-11	Loxl3/Mmp14/Lgals9/Axl/Tgfb1/Stat5a/Gata2/Ada/Vsir/Zfp36l1/Gli3/Bmp4/Nckap1l/Hcls1/Runx1/Tmem176a/Trem2/Zeb1/Cd74/Csf1r/Tjp2/Ptprc/Rassf2/Car2/Notch2/Lef1/Zbtb7b/Tmem176b/Clec2d/Pglyrp1/Tgfbr2/C1qc/Il18/Dusp10/Prdm16/Lrrc17/Lyn/Rbp1/Fes/Fgfr3/Sox13/Mafb	42	BP
GO:0045685	regulation of glial cell differentiation	23/918	91/23210	6.77559e-13	4.21964e-11	2.41292e-11	Tgfb1/Nr2e1/Id4/Bmp4/Tcf7l2/Serpine2/Gpr37l1/Notch1/Nkx2-2/Tnfrsf1b/Ptn/Ldlr/Mag/Dusp10/Olig2/Daam2/Nkx6-2/Dlx1/Zfp488/Hes5/Fgfr3/Qk/Ptprz1	23	BP
GO:0002064	epithelial cell development	38/918	247/23210	6.94063e-13	4.27096e-11	2.44227e-11	Sox9/Smo/Hapln2/Prox1/Notch4/Pecam1/Slc9a3r1/Map3k1/Bmp4/Vegfa/Tjp2/Tfcp2l1/Vim/Eng/Notch1/Pax6/Nkx2-2/Notch2/Rab13/Rest/Wnt7a/Fgfr2/Msn/Flna/Fgfr1/Cdh5/Triobp/Clic4/Icam1/Abcb1a/Cldn5/Id1/Sox18/Gja1/Ezr/Lamb2/Fgfr3/Palld	38	BP
GO:0007162	negative regulation of cell adhesion	41/918	284/23210	7.36694e-13	4.47996e-11	2.56178e-11	Acvrl1/Loxl3/Mmp14/Lgals9/Tgfb1/Klf4/Sdc4/Erbb3/Vsir/Havcr2/Gli3/Fam107a/Bmp4/Prkcd/Rgcc/Ppara/Apod/Runx1/Vegfa/Cd74/Serpine2/Ptprc/Myoc/Notch1/Ccm2l/Lef1/Zbtb7b/Tnc/Gpnmb/Cd9/Swap70/Plxnb3/Kank1/Phldb2/Akna/Mbp/Plxnb1/Cxcl12/Ptprz1/H2-Ab1/Nat8f5	41	BP
GO:0010718	positive regulation of epithelial to mesenchymal transition	17/918	47/23210	1.09945e-12	6.60821e-11	3.77877e-11	Tgfb1/Tgfbr1/Bmp7/Bmp4/Rgcc/Dab2/Tcf7l2/Eng/Notch1/Wwtr1/Lef1/Glipr2/Pdpn/Ezh2/Tgfbr2/Tgfb2/Foxc1	17	BP
GO:0032970	regulation of actin filament-based process	49/918	393/23210	1.20576e-12	7.16385e-11	4.09651e-11	Rnd2/Rhoc/Tgfb1/Tek/Atp1a2/Tgfbr1/Cav1/Prox1/Eps8/Celsr1/Sdc4/Pecam1/Fam107a/Map3k1/Prkcd/Rgcc/Sorbs3/Nckap1l/Hcls1/Lima1/Pdgfrb/Csf1r/Myoc/Prkcq/Gsn/Notch2/Pdpn/Arhgef19/Pxn/Eln/Swap70/Flna/Kank2/Kank1/Arap1/Phldb2/Fxyd1/Asap3/Icam1/Plekhg2/Lpar1/Arhgap18/Tgfb2/Cdc42ep4/Id1/S1pr1/Cdc42ep1/Fes/Tac1	49	BP
GO:0045766	positive regulation of angiogenesis	32/918	185/23210	1.83508e-12	1.0779e-10	6.16377e-11	Acvrl1/Klf4/Tek/Gata2/Sash1/Cybb/Notch4/Nfe2l2/Nr2e1/Runx1/Vegfa/Eng/F3/Ddah1/Hgf/Anxa3/Pxn/Flt1/Gab1/Cdh5/Ets1/Tgfbr2/Tie1/Fgf1/Fgf2/Rras/Prkd2/S100a1/Cx3cr1/Adam12/Hipk2/Kdr	32	BP
GO:0032956	regulation of actin cytoskeleton organization	45/918	344/23210	1.91314e-12	1.11112e-10	6.35374e-11	Rnd2/Rhoc/Tgfb1/Tek/Tgfbr1/Prox1/Eps8/Celsr1/Sdc4/Pecam1/Fam107a/Map3k1/Prkcd/Rgcc/Sorbs3/Nckap1l/Hcls1/Lima1/Pdgfrb/Csf1r/Myoc/Prkcq/Gsn/Notch2/Arhgef19/Pxn/Eln/Swap70/Flna/Kank2/Kank1/Arap1/Phldb2/Asap3/Icam1/Plekhg2/Lpar1/Arhgap18/Tgfb2/Cdc42ep4/Id1/S1pr1/Cdc42ep1/Fes/Tac1	45	BP
GO:0010634	positive regulation of epithelial cell migration	28/918	143/23210	1.98286e-12	1.13883e-10	6.51215e-11	Sox9/Tgfb1/Stat5a/Tek/Prox1/Gata2/Sash1/Nfe2l2/Sparc/Igf1/Gpld1/Bmp4/Vegfa/Hbegf/Glipr2/Plpp3/Anxa3/Wnt7a/Fgfr1/Ets1/Tgfbr2/Fgf1/Fgf2/Tgfb2/Prkd2/Dock1/Tac1/Kdr	28	BP
GO:0048663	neuron fate commitment	21/918	79/23210	2.34414e-12	1.33152e-10	7.61404e-11	Tgfbr1/Gata2/Gli3/Bmp4/Runx1/Zfp521/Prrx1/Lhx6/Notch1/Pax6/Nkx2-2/Notch3/Tgfb2/Olig2/Nkx6-2/Dlx1/Olig1/Dmrta2/Gli2/Sox2/Sox1	21	BP
GO:0060840	artery development	24/918	106/23210	2.83947e-12	1.59535e-10	9.12268e-11	Acvrl1/Ltbp1/Apoe/Tgfbr1/Prox1/Notch4/Gli3/Bmp4/Mylk/Vegfa/Pdgfrb/Prrx1/Eng/Notch1/Ephb4/Adamts9/Ldlr/Notch3/Tgfb2/Chd7/Adamts6/Foxc1/Kif7/Adgrf5	24	BP
GO:0048839	inner ear development	34/918	211/23210	2.99131e-12	1.66259e-10	9.50719e-11	Sox9/Prox1/Gata2/Celsr1/Sdc4/Igf1/Slc9a3r1/Ntn1/Gli3/Cxcl14/Bmp4/Fzd6/Zeb1/Prrx1/Notch1/Rest/Fgfr2/Fgfr1/Triobp/Myo6/Igfbp7/Dchs1/C1qb/Frem2/Tgfb2/Chd7/Insig1/Hes5/Gli2/Fzd2/Fgfr3/Maf/Mafb/Sox2	34	BP
GO:0019216	regulation of lipid metabolic process	44/918	338/23210	3.99561e-12	2.19716e-10	1.2564e-10	Lsr/Angptl4/Tgfb1/Apoe/Stat5a/Tek/Cav1/Mid1ip1/Prox1/Pdk4/Igf1/Appl2/Srebf1/Pik3cg/Gpld1/Golm1/Prkcd/Ephx2/Dab2/Ppara/Apod/Zbtb20/Cd74/Pdgfrb/Cpt1a/Gpam/Tcf7l2/Acadl/Dbi/Pdgfra/Rest/Flt1/Ldlr/Elovl5/Thrsp/Igfbp7/Fgf1/Scd1/Fgf2/Acacb/Lyn/Insig1/Fgfr3/Adgrf5	44	BP
GO:0014065	phosphatidylinositol 3-kinase signaling	26/918	127/23210	4.18438e-12	2.27674e-10	1.30191e-10	Sox9/Klf4/Tek/Ncf1/Erbb3/Igf1/Unc5b/Egfr/Pik3cg/Slc9a3r1/Zfp36l1/Hcls1/Pdgfrb/Serpine2/Myoc/Pear1/Hgf/Flt1/Prr5l/Prr5/Il18/Tgfb2/Prex2/Plxnb1/Erbb4/Kdr	26	BP
GO:0007389	pattern specification process	53/918	468/23210	6.37698e-12	3.43361e-10	1.96344e-10	Acvrl1/Smo/Tgfbr1/Bmp7/Celsr1/Rfx4/Gli3/Bmp4/Zeb1/Lrp5/Hhex/Gdf11/Sox17/Eng/Notch1/Pax6/Lrp4/Nkx2-2/Notch2/Lef1/Lfng/Wnt7a/Pcsk6/Nr2f2/Fgfr2/Fgfr1/Adgrg1/Zic1/Tgfbr2/Fgf1/Dchs1/C1qa/Fgf2/Daam2/Nkx6-2/Dlx1/Emx2/Dmrta2/Hes5/Gli2/Msx1/Foxc1/Gja1/Bmpr1b/Gas1/Tcf7l1/Hipk2/Zic2/Erbb4/Zic3/Mafb/Nat8f5/Sox1	53	BP
GO:0007178	transmembrane receptor protein serine/threonine kinase signaling pathway	45/918	357/23210	6.96929e-12	3.71384e-10	2.12368e-10	Acvrl1/Lgals9/Ltbp1/Tgfb1/Htra1/Tgfbr1/Cav1/Bmp7/Vsir/Appl2/Map3k1/Bmp4/Dab2/Itgb5/Zeb1/Ltbp3/Tcf7l2/Gdf11/Vim/Eng/Notch1/Wwtr1/Notch2/Lef1/Pxn/Col1a2/Chrdl1/Cdh5/Tgfbr2/Trf/Fermt2/Tgfb2/Prdm16/Cldn5/Dlx1/Id1/Hes5/Msx1/Bmpr1b/Kcp/Hipk2/Zic2/Kdr/Tmem100/Rgma	45	BP
GO:0072089	stem cell proliferation	27/918	140/23210	7.14579e-12	3.76904e-10	2.15525e-10	Smo/Tgfb1/Nr2e1/Zfp36l1/Gli3/Id4/Bmp4/Nde1/Vegfa/Ltbp3/Sox17/Ptprc/Notch1/Pax6/Mecom/Lef1/Ptn/Fgfr2/Fgfr1/Sox10/Akna/Abcb1a/Sox18/Dmrta2/Cx3cr1/Yap1/Sox2	27	BP
GO:0050731	positive regulation of peptidyl-tyrosine phosphorylation	32/918	195/23210	7.91627e-12	4.13325e-10	2.36352e-10	Tgfb1/Gprc5b/Yes1/Lrrk1/Ncf1/Vtn/Erbb3/Igf1/Pecam1/Hcls1/Vegfa/Trem2/Hbegf/Cd74/Csf1r/Gfra1/Ptprc/Lrp4/Plpp3/Hgf/Pdgfra/Tgfa/Cspg4/Icam1/Il18/Tnfrsf18/Lyn/Hes5/Fgfr3/Erbb4/Ptprz1/Ighm	32	BP
GO:0048844	artery morphogenesis	20/918	76/23210	9.57726e-12	4.95048e-10	2.83084e-10	Acvrl1/Apoe/Tgfbr1/Prox1/Notch4/Bmp4/Mylk/Vegfa/Pdgfrb/Prrx1/Eng/Notch1/Ephb4/Adamts9/Ldlr/Notch3/Tgfb2/Chd7/Foxc1/Adgrf5	20	BP
GO:0008015	blood circulation	54/918	488/23210	9.9065e-12	5.06997e-10	2.89916e-10	Acvrl1/Tgfb1/Apoe/Mrvi1/Cyba/Atp1a2/Cav1/Cacna2d2/Fli1/Ada/Vip/Egfr/Smtn/Srebf1/Rasl10b/Ephx2/Ednrb/Ppara/Emp2/Vegfa/Cbs/Epas1/Hbegf/Lrp5/Plcb3/Gpr37l1/Eng/Edn3/Ddah1/Agtrap/Cd38/Col1a2/Npy/Nr2f2/Flna/Ednra/Cdh5/Mgll/Ptprm/Fxyd1/Apln/Icam1/Akap12/Il18/Tgfb2/Chd7/Itga1/S100a1/Foxc1/Gja1/Ptafr/Hopx/Tac1/Kdr	54	BP
GO:0050680	negative regulation of epithelial cell proliferation	27/918	142/23210	1.01208e-11	5.12885e-10	2.93283e-10	Acvrl1/Sox9/Tgfb1/Apoe/Tgfbr1/Cav1/Etv4/Sparc/Bmp4/Rgcc/Dab2/Wfdc1/Lims2/Eng/Pax6/Flt1/Ptn/Nr2f2/Nupr1/Fgfr2/Ptprm/Tgfb2/Dusp10/Gja1/Gas1/Fgfr3/Sox2	27	BP
GO:0001570	vasculogenesis	22/918	94/23210	1.13352e-11	5.68851e-10	3.25286e-10	Smo/Tgfb1/Tek/Cav1/Zfp36l1/Emp2/Pdgfrb/Hhex/Sox17/Eng/Notch1/Wnt7a/Fgfr2/Fgfr1/Tgfbr2/Tie1/Fgf1/Sox18/Yap1/Qk/Kdr/Tmem100	22	BP
GO:0048871	multicellular organismal homeostasis	54/918	491/23210	1.25572e-11	6.24118e-10	3.5689e-10	Sox9/Smo/Cav1/Dio2/Gata2/Lrrk1/Pdk4/Lama4/Egfr/Appl2/Ednrb/Vegfa/Epas1/Col11a2/Aqp4/Pdgfrb/Csf1r/Ltbp3/Slc40a1/Acadl/Notch1/Car2/Wwtr1/Hadh/Zbtb7b/Decr1/Cd38/Prom1/P2rx7/Trf/Fa2h/Ucp2/Acot11/Tns2/Apln/Scd1/Ctss/Il18/Prdm16/Abcb1a/Inava/Mbp/Acacb/Pm20d1/Id1/S1pr1/Foxc1/Gja1/Yap1/Tmem119/Adgrf5/Erbb4/Kdr/Ccr5	54	BP
GO:0048608	reproductive structure development	51/918	449/23210	1.43909e-11	7.08443e-10	4.05109e-10	Sox9/Vwf/Axl/Stat5a/Htra1/Tgfbr1/Bmp7/Mertk/Gata2/Ada/Igf1/Egfr/Zfp36l1/Id4/Bmp4/Adamts1/Runx1/Vegfa/Tfeb/Epas1/Tcf7l2/Serpine2/Notch1/Col9a3/Notch2/Rab13/Vcam1/Lef1/Tnc/Pdgfra/Lfng/Ptn/Wnt7a/Nr2f2/Nupr1/Fgfr2/Flna/Gab1/Adgrg1/Icam1/Foxf2/Tgfb2/Abcb1a/Chd7/Gli2/Foxc1/Gja1/Bmpr1b/Kdr/Ttpa/Sox2	51	BP
GO:0061458	reproductive system development	51/918	453/23210	1.99861e-11	9.74606e-10	5.57309e-10	Sox9/Vwf/Axl/Stat5a/Htra1/Tgfbr1/Bmp7/Mertk/Gata2/Ada/Igf1/Egfr/Zfp36l1/Id4/Bmp4/Adamts1/Runx1/Vegfa/Tfeb/Epas1/Tcf7l2/Serpine2/Notch1/Col9a3/Notch2/Rab13/Vcam1/Lef1/Tnc/Pdgfra/Lfng/Ptn/Wnt7a/Nr2f2/Nupr1/Fgfr2/Flna/Gab1/Adgrg1/Icam1/Foxf2/Tgfb2/Abcb1a/Chd7/Gli2/Foxc1/Gja1/Bmpr1b/Kdr/Ttpa/Sox2	51	BP
GO:0045834	positive regulation of lipid metabolic process	28/918	157/23210	2.09268e-11	1.01094e-09	5.78087e-10	Angptl4/Tgfb1/Apoe/Tek/Mid1ip1/Igf1/Srebf1/Gpld1/Prkcd/Dab2/Ppara/Zbtb20/Cd74/Pdgfrb/Cpt1a/Gpam/Tcf7l2/Dbi/Pdgfra/Flt1/Ldlr/Elovl5/Fgf1/Scd1/Fgf2/Lyn/Fgfr3/Adgrf5	28	BP
GO:0030856	regulation of epithelial cell differentiation	27/918	147/23210	2.34882e-11	1.12417e-09	6.42836e-10	Acvrl1/Sox9/Smo/Stat5a/Tgfbr1/Cav1/Notch4/Zfp36l1/Bmp4/Vegfa/Zeb1/Notch1/Pax6/Wwtr1/Prom1/Ezh2/Sall1/Cdh5/Tgfb2/Abcb1a/Cldn5/Id1/Hes5/Foxc1/Yap1/Tmem100/Sox2	27	BP
GO:0002573	myeloid leukocyte differentiation	33/918	216/23210	2.75593e-11	1.30692e-09	7.47334e-10	Tgfb1/Stat5a/Gata2/Lrrk1/Zfp36l1/Bmp4/Hcls1/Runx1/Vegfa/Trem2/Cd74/Csf1r/Tjp2/Hhex/Rassf2/Car2/Tspan2/Notch2/Lef1/Clec2d/Ltbr/Itgam/Tgfbr2/Trf/C1qc/Prdm16/Lrrc17/Lyn/Rbp1/Fes/Fgfr3/Fcer1g/Mafb	33	BP
GO:0022409	positive regulation of cell-cell adhesion	35/918	242/23210	3.37132e-11	1.58421e-09	9.059e-10	Lgals9/Tgfb1/Stat5a/Cav1/Bmp7/Ada/Igf1/Vsir/Havcr2/Gli3/Myo10/Nckap1l/Runx1/Aif1/Cd74/Gpam/Ptprc/Prkcq/Itga6/Vcam1/Lef1/Zbtb7b/Plpp3/Pdpn/Ephb4/Ets1/Tgfbr2/Icam1/Il18/Dusp10/Dock8/Ptafr/H2-Ab1/Sox2/Ccr5	35	BP
GO:0030336	negative regulation of cell migration	37/918	268/23210	3.714e-11	1.72815e-09	9.88211e-10	Acvrl1/Tgfb1/Apoe/Klf4/Nfe2l2/Ada/Slc9a3r1/Rgcc/Apod/Aif1/Cd74/Il33/Cd63/Eng/Notch1/Padi2/Ptn/Adamts9/Idh2/Nr2f2/Plxnb3/Adgrg1/Robo4/Kank1/Phldb2/Tie1/Ptprm/Fgf2/Clic4/Rras/Dusp10/Sinhcaf/Mmrn2/Cx3cr1/Cxcl12/Erbb4/Ccr5	37	BP
GO:0032963	collagen metabolic process	23/918	109/23210	3.76511e-11	1.72815e-09	9.88211e-10	Mmp14/Ltbp1/Tgfb1/Plod1/Vsir/Mrc2/Bmp4/Prkcd/Rgcc/Pdgfrb/Vim/Eng/Creb3l1/P2rx7/Col1a2/Plod2/Tns2/Ctss/Il18/Id1/Cyp2j6/Fgfr3/Serpinh1	23	BP
GO:0001822	kidney development	38/918	281/23210	3.77794e-11	1.72815e-09	9.88211e-10	Sox9/Smo/Tgfb1/Nid1/Tek/Tgfbr1/Id3/Bmp7/Gli3/Vcan/Bmp4/Adamts1/Vegfa/Pdgfrb/Gdf11/Notch1/Lrp4/Wwtr1/Notch2/Prom1/Pdgfra/Anxa4/Fgfr2/Fgfr1/Ednra/Sall1/Kank2/Fgf1/Dchs1/Tns2/Fgf2/Notch3/Tgfb2/Hes5/Gli2/Foxc1/Lamb2/Yap1	38	BP
GO:0043405	regulation of MAP kinase activity	39/918	295/23210	4.18952e-11	1.89962e-09	1.08626e-09	Tgfb1/Apoe/Tgfbr1/Cav1/Bmp7/Sash1/Igf1/Egfr/Pik3cg/Map3k1/Bmp4/Prkcd/Dab2/Vegfa/Cbs/Cd74/Pdgfrb/Ptprc/Edn3/Hgf/P2rx7/Pxn/Flt1/Ezh2/Tgfa/Fgfr1/Gab1/Trf/Inppl1/Cspg4/Fgf1/Fgf2/Lpar1/Dusp10/Mdfic/Inava/Lyn/Itga1/Ighm	39	BP
GO:0090287	regulation of cellular response to growth factor stimulus	37/918	271/23210	5.15982e-11	2.31923e-09	1.3262e-09	Acvrl1/Ltbp1/Tgfb1/Htra1/Tek/Cav1/Fgfrl1/Vsir/Bmp4/Dab2/Vegfa/Tmem204/Zeb1/Tcf7l2/Hhex/Cd63/Eng/Notch1/Creb3l1/Notch2/Flt1/Chrdl1/Fgfr1/Cdh5/Fgf1/Apln/Fgf2/Prdm16/Prkd2/Mmrn2/Dlx1/Hes5/Msx1/Kcp/Hipk2/Kdr/Rgma	37	BP
GO:0014003	oligodendrocyte development	14/918	37/23210	5.43335e-11	2.42112e-09	1.38447e-09	Tgfb1/Id4/Tcf7l2/Nkx2-2/Plp1/Sox10/Fa2h/Myrf/Mag/Nkx6-2/Zfp488/Kcnj10/Hes5/Fgfr3	14	BP
GO:0010810	regulation of cell-substrate adhesion	32/918	211/23210	6.6938e-11	2.94711e-09	1.68525e-09	Acvrl1/Mmp14/Nid1/Tek/Sdc4/Vtn/Utrn/Fam107a/Dab2/Emp2/Apod/Vegfa/Lims2/Fn1/Ddr2/Myoc/Notch1/Itga6/Pdpn/Dmp1/Ptn/Flna/Kank1/Triobp/Phldb2/Col16a1/Mmrn2/Ecm2/Ndnf/Dock1/Kdr/Ptprz1	32	BP
GO:0050900	leukocyte migration	42/918	340/23210	6.72778e-11	2.94711e-09	1.68525e-09	Mmp14/Lgals9/Tgfb1/Eps8/Ada/Pecam1/Cxcl14/Ednrb/Nckap1l/Apod/Pla2g7/Vegfa/Trem2/Aif1/Cd74/Il33/Itga6/Edn3/Vcam1/Padi2/Cxcl9/Flt1/Ptn/Cd9/Itgam/Swap70/Msn/Ednra/P2ry12/Icam1/Itga9/Tnfrsf18/Lyn/Itga1/S1pr1/Selplg/Dock8/Cx3cr1/Ptafr/Fcer1g/Fcgr3/Cxcl12	42	BP
GO:0051017	actin filament bundle assembly	28/918	165/23210	7.10226e-11	3.08501e-09	1.7641e-09	Rnd2/Rhoc/Tgfbr1/Eps8/Sdc4/Fam107a/Lcp1/Rgcc/Sorbs3/Itgb5/Lima1/Aif1/Myoc/Prkcq/Pxn/Eln/Swap70/Flna/Kank2/Arap1/Triobp/Phldb2/Asap3/Lpar1/Id1/S1pr1/Ezr/Tac1	28	BP
GO:0050730	regulation of peptidyl-tyrosine phosphorylation	36/918	263/23210	8.7379e-11	3.76385e-09	2.15228e-09	Tgfb1/Cav1/Gprc5b/Yes1/Lrrk1/Ncf1/Vtn/Erbb3/Igf1/Egfr/Pecam1/Prkcd/Hcls1/Vegfa/Trem2/Hbegf/Cd74/Pdgfrb/Csf1r/Gfra1/Ptprc/Lrp4/Plpp3/Hgf/Pdgfra/Tgfa/Cspg4/Icam1/Il18/Tnfrsf18/Lyn/Hes5/Fgfr3/Erbb4/Ptprz1/Ighm	36	BP
GO:0070661	leukocyte proliferation	41/918	331/23210	1.04319e-10	4.45641e-09	2.54831e-09	Lgals9/Tgfb1/Stat5a/Tnfrsf13b/Sdc4/Ada/Igf1/Vsir/Dock2/Havcr2/Cd180/Bmp4/Prkcd/Nckap1l/Trem2/Aif1/Cd74/Csf1r/Il33/Gpam/Hhex/Ptprc/Prkcq/Vcam1/Lef1/Zbtb7b/Tnfrsf1b/Cd38/P2rx7/Gpnmb/Itgam/Msn/Tgfbr2/Il18/Lyn/Gja1/Dock8/Cxcl12/Tac1/H2-Ab1/Ighm	41	BP
GO:0048659	smooth muscle cell proliferation	28/918	168/23210	1.09999e-10	4.59373e-09	2.62683e-09	Klf4/Ndrg2/Cyba/Cav1/Vip/Igf1/Egfr/Bmp4/Apod/Adamts1/Vegfa/Aif1/Hbegf/Pdgfrb/Tcf7l2/Rgs5/Fgfr2/Ednra/Tgfbr2/Apln/Fgf2/Tgm2/Notch3/Il18/S1pr1/Hes5/Ptafr/Calcrl	28	BP
GO:0061572	actin filament bundle organization	28/918	168/23210	1.09999e-10	4.59373e-09	2.62683e-09	Rnd2/Rhoc/Tgfbr1/Eps8/Sdc4/Fam107a/Lcp1/Rgcc/Sorbs3/Itgb5/Lima1/Aif1/Myoc/Prkcq/Pxn/Eln/Swap70/Flna/Kank2/Arap1/Triobp/Phldb2/Asap3/Lpar1/Id1/S1pr1/Ezr/Tac1	28	BP
GO:0035265	organ growth	32/918	215/23210	1.102e-10	4.59373e-09	2.62683e-09	Sox9/Smo/Tgfbr1/Cacna2d2/Prox1/Matn4/Igf1/Lats2/Ppara/Pdgfrb/Tcf7l2/Col7a1/Ddr2/Notch1/Ccm2l/Pdlim5/Pdgfra/Fgfr2/Fgfr1/Tgfbr2/Arx/Fgf1/Fgf2/Tgfb2/Acacb/S1pr1/Col27a1/Foxc1/Gja1/Yap1/Erbb4/Kdr	32	BP
GO:0033674	positive regulation of kinase activity	51/918	476/23210	1.21406e-10	4.9826e-09	2.8492e-09	Tgfb1/Tek/Tgfbr1/Gprc5b/Prox1/Sash1/Ncf1/Sdc4/Traf4/Erbb3/Igf1/Egfr/Pik3cg/Map3k1/Bmp4/Prkcd/Rgcc/Dab2/Emp2/Vegfa/Cd74/Pdgfrb/Csf1r/Ptprc/Ddr2/Rassf2/Edn3/Hgf/Pdgfra/P2rx7/Pxn/Flt1/Ezh2/Tgfa/Fgfr1/Gab1/Tgfbr2/Trf/Cspg4/Fgf1/Fgf2/Lpar1/Il18/Tgfb2/Mdfic/Inava/Lyn/Itga1/Fgfr3/Irgm2/Ighm	51	BP
GO:0007159	leukocyte cell-cell adhesion	40/918	319/23210	1.21456e-10	4.9826e-09	2.8492e-09	Loxl3/Lgals9/Tgfb1/Klf4/Stat5a/Cav1/Bmp7/Sdc4/Ada/Igf1/Vsir/Havcr2/Pecam1/Gli3/Bmp4/Ppara/Nckap1l/Runx1/Aif1/Cd74/Gpam/Ptprc/Prkcq/Vcam1/Zbtb7b/Ephb4/Gpnmb/Itgam/Msn/Ets1/Tgfbr2/Icam1/Il18/Dusp10/Selplg/Dock8/Cx3cr1/Ptafr/Cxcl12/H2-Ab1	40	BP
GO:0014066	regulation of phosphatidylinositol 3-kinase signaling	21/918	96/23210	1.30135e-10	5.29658e-09	3.02874e-09	Sox9/Klf4/Tek/Ncf1/Igf1/Unc5b/Egfr/Slc9a3r1/Hcls1/Pdgfrb/Serpine2/Myoc/Hgf/Flt1/Prr5l/Prr5/Il18/Tgfb2/Plxnb1/Erbb4/Kdr	21	BP
GO:0072091	regulation of stem cell proliferation	20/918	87/23210	1.38249e-10	5.58289e-09	3.19247e-09	Smo/Tgfb1/Nr2e1/Zfp36l1/Gli3/Bmp4/Vegfa/Ltbp3/Sox17/Ptprc/Notch1/Pax6/Ptn/Fgfr1/Sox10/Sox18/Dmrta2/Cx3cr1/Yap1/Sox2	20	BP
GO:2000146	negative regulation of cell motility	37/918	281/23210	1.48766e-10	5.96102e-09	3.40869e-09	Acvrl1/Tgfb1/Apoe/Klf4/Nfe2l2/Ada/Slc9a3r1/Rgcc/Apod/Aif1/Cd74/Il33/Cd63/Eng/Notch1/Padi2/Ptn/Adamts9/Idh2/Nr2f2/Plxnb3/Adgrg1/Robo4/Kank1/Phldb2/Tie1/Ptprm/Fgf2/Clic4/Rras/Dusp10/Sinhcaf/Mmrn2/Cx3cr1/Cxcl12/Erbb4/Ccr5	37	BP
GO:1902903	regulation of supramolecular fiber organization	42/918	349/23210	1.54019e-10	6.12404e-09	3.50191e-09	Rhoc/Apoe/Tgfbr1/Cav1/Mid1ip1/Prox1/Eps8/Sdc4/Aebp1/Pecam1/Map3k1/Prkcd/Rgcc/Sorbs3/Nckap1l/Hcls1/Lima1/Myoc/Prkcq/Gsn/Pxn/Eln/Swap70/Flna/Cdh5/Ldlr/Kank2/Kank1/Arap1/Phldb2/Slc39a12/Asap3/Icam1/Plekhg2/Lpar1/Arhgap18/Cdc42ep4/Id1/S1pr1/Cdc42ep1/Fes/Tac1	42	BP
GO:0010595	positive regulation of endothelial cell migration	21/918	97/23210	1.59982e-10	6.31259e-09	3.60973e-09	Tgfb1/Stat5a/Tek/Prox1/Gata2/Sash1/Nfe2l2/Sparc/Igf1/Gpld1/Bmp4/Vegfa/Plpp3/Anxa3/Wnt7a/Fgfr1/Ets1/Fgf1/Fgf2/Prkd2/Kdr	21	BP
GO:0043406	positive regulation of MAP kinase activity	32/918	220/23210	2.01807e-10	7.9026e-09	4.51894e-09	Tgfb1/Tgfbr1/Sash1/Igf1/Egfr/Pik3cg/Map3k1/Bmp4/Prkcd/Dab2/Vegfa/Cd74/Pdgfrb/Ptprc/Edn3/Hgf/P2rx7/Pxn/Flt1/Ezh2/Tgfa/Fgfr1/Gab1/Trf/Cspg4/Fgf1/Fgf2/Lpar1/Mdfic/Inava/Itga1/Ighm	32	BP
GO:0014015	positive regulation of gliogenesis	20/918	89/23210	2.14124e-10	8.30602e-09	4.74963e-09	Tgfb1/Igf1/Gfap/Trem2/Serpine2/Vim/Notch1/Nkx2-2/Tnfrsf1b/Ptn/Trf/Sox10/P2ry12/Mag/Olig2/Nkx6-2/Lyn/Zfp488/Qk/Ptprz1	20	BP
GO:0030278	regulation of ossification	33/918	233/23210	2.15323e-10	8.30602e-09	4.74963e-09	Sox9/Tgfb1/Clic1/Id3/Bmp7/Igf1/Srgn/Gli3/Bmp4/Vegfa/Lrp5/Ltbp3/Ddr2/Notch1/Creb3l1/Lrp4/Rassf2/Rest/P2rx7/Ptn/Fgfr1/Bmp2k/Fgf2/Id1/S1pr1/Ranbp3l/Gja1/Bmpr1b/Fgfr3/Tmem119/Tac1/Dhrs3/Sox2	33	BP
GO:2000027	regulation of animal organ morphogenesis	31/918	209/23210	2.35054e-10	8.99997e-09	5.14646e-09	Sox9/Smo/Tgfb1/Tgfbr1/Bmp7/Celsr1/Bmp4/Dab2/Fzd6/Vegfa/Lims2/Sox17/Eng/Notch1/Hgf/Pdgfra/Dmp1/Ptn/Wnt7a/Fgfr2/Fgfr1/Ednra/Sall1/Tgfbr2/Fgf1/Fgf2/Tgfb2/Msx1/Fzd2/Foxc1/Gng5	31	BP
GO:0007264	small GTPase mediated signal transduction	51/918	485/23210	2.36987e-10	9.00726e-09	5.15062e-09	Rnd2/Rab34/Rhoc/Apoe/Arhgef40/Rasa4/Abca1/Eps8/Celsr1/Cyth4/Igf1/Dock2/Pecam1/Ntn1/Aif1/Pdgfrb/Myoc/Notch1/Notch2/Rab13/Pdpn/Arhgef19/Col1a2/Dock11/Arhgef6/Ednra/Adgrg1/Kank2/Dock6/Cgnl1/Kank1/Rasgrp2/Fgd5/Plekhg2/Rras/Lpar1/Arhgap18/Tgfb2/Rgl3/Cdc42ep4/Arhgap30/Prex2/Rapgef4/Cdc42ep1/Dock8/Gpr17/Plekhg3/Arhgap24/Dock1/Phactr4/Rasgrp3	51	BP
GO:0050727	regulation of inflammatory response	41/918	340/23210	2.39515e-10	9.03687e-09	5.16755e-09	Lgals9/Apoe/Stat5a/Gprc5b/Ada/Igf1/Egfr/Appl2/Pik3cg/Ednrb/Ppara/Apod/Wfdc1/Trem2/Tmem173/Il33/Tnfrsf1b/Hgf/Pglyrp1/Ctsc/Nupr1/Slc7a2/Ednra/Cdh5/Ets1/Ldlr/Mgll/Uaca/Tgm2/Ctss/Akna/Dusp10/Lyn/Gpr17/Cx3cr1/Fcer1g/Fcgr3/Calcrl/Tac1/Ccr5/Gbp5	41	BP
GO:0021537	telencephalon development	34/918	247/23210	2.50182e-10	9.37095e-09	5.35859e-09	Smo/Bcan/Slc1a2/Prox1/Nr2e1/Rfx4/Egfr/Gli3/Id4/Bmp4/Nde1/Sall3/Csf1r/Dbi/Lhx6/Pax6/Slc7a11/Lef1/Mfsd2a/Fgfr1/Sall1/Adgrg1/Arx/P2ry12/Chd7/Dlx1/Emx2/Ccdc141/Dmrta2/Hes5/Cx3cr1/Cxcl12/Erbb4/Sox2	34	BP
GO:0030857	negative regulation of epithelial cell differentiation	15/918	48/23210	2.60857e-10	9.70049e-09	5.54703e-09	Acvrl1/Sox9/Smo/Tgfbr1/Cav1/Notch4/Vegfa/Zeb1/Notch1/Ezh2/Sall1/Tgfb2/Id1/Hes5/Yap1	15	BP
GO:0071900	regulation of protein serine/threonine kinase activity	47/918	427/23210	2.66589e-10	9.84283e-09	5.62843e-09	Tgfb1/Apoe/Tgfbr1/Cav1/Bmp7/Prox1/Sash1/Igf1/Egfr/Pik3cg/Map3k1/Bmp4/Prkcd/Lats2/Rgcc/Dab2/Vegfa/Cbs/Cd74/Pdgfrb/Csf1r/Lrp5/Hhex/Ptprc/Edn3/Hgf/P2rx7/Pxn/Flt1/Ezh2/Tgfa/Nr2f2/Fgfr1/Gab1/Trf/Inppl1/Cspg4/Fgf1/Fgf2/Lpar1/Dusp10/Mdfic/Inava/Lyn/Itga1/Irgm2/Ighm	47	BP
GO:0048660	regulation of smooth muscle cell proliferation	27/918	163/23210	2.72696e-10	9.9969e-09	5.71653e-09	Klf4/Ndrg2/Cyba/Cav1/Vip/Igf1/Egfr/Bmp4/Apod/Adamts1/Vegfa/Aif1/Hbegf/Pdgfrb/Tcf7l2/Rgs5/Fgfr2/Tgfbr2/Apln/Fgf2/Tgm2/Notch3/Il18/S1pr1/Hes5/Ptafr/Calcrl	27	BP
GO:0031641	regulation of myelination	16/918	56/23210	2.97123e-10	1.08157e-08	6.18473e-09	Igf1/Tcf7l2/Tnfrsf1b/Hgf/Ptn/Ctsc/Trf/Sox10/S100b/Myrf/Lgi4/Mag/Nkx6-2/Zfp488/Hes5/Ptprz1	16	BP
GO:0010463	mesenchymal cell proliferation	16/918	57/23210	3.98016e-10	1.4387e-08	8.22693e-09	Sox9/Smo/Bmp7/Bmp4/Vegfa/Zeb1/Lrp5/Prrx1/Ptn/Fgfr2/Fgfr1/Tgfbr2/Dchs1/Msx1/Gas1/Kdr	16	BP
GO:0071902	positive regulation of protein serine/threonine kinase activity	36/918	279/23210	4.65232e-10	1.66999e-08	9.54951e-09	Tgfb1/Tgfbr1/Prox1/Sash1/Igf1/Egfr/Pik3cg/Map3k1/Bmp4/Prkcd/Rgcc/Dab2/Vegfa/Cd74/Pdgfrb/Csf1r/Ptprc/Edn3/Hgf/P2rx7/Pxn/Flt1/Ezh2/Tgfa/Fgfr1/Gab1/Trf/Cspg4/Fgf1/Fgf2/Lpar1/Mdfic/Inava/Itga1/Irgm2/Ighm	36	BP
GO:0003007	heart morphogenesis	36/918	280/23210	5.1408e-10	1.83261e-08	1.04794e-08	Acvrl1/Sox9/Smo/Tgfb1/Tek/Tgfbr1/Fgfrl1/Bmp7/Prox1/Bmp4/Adamts1/Vegfa/Sox17/Eng/Notch1/Ccm2l/Notch2/Ephb4/Fgfr2/Flna/Tgfbr2/Dchs1/Myom3/Tgfb2/Erg/Chd7/S1pr1/Msx1/Fzd2/Foxc1/Gja1/Yap1/Dhrs3/Zic3/Gng5/Tmem100	36	BP
GO:0045860	positive regulation of protein kinase activity	47/918	438/23210	6.22676e-10	2.20453e-08	1.26062e-08	Tgfb1/Tgfbr1/Gprc5b/Prox1/Sash1/Ncf1/Sdc4/Traf4/Erbb3/Igf1/Egfr/Pik3cg/Map3k1/Bmp4/Prkcd/Rgcc/Dab2/Emp2/Vegfa/Cd74/Pdgfrb/Csf1r/Ptprc/Ddr2/Rassf2/Edn3/Hgf/P2rx7/Pxn/Flt1/Ezh2/Tgfa/Fgfr1/Gab1/Tgfbr2/Trf/Cspg4/Fgf1/Fgf2/Lpar1/Il18/Tgfb2/Mdfic/Inava/Itga1/Irgm2/Ighm	47	BP
GO:0002761	regulation of myeloid leukocyte differentiation	23/918	125/23210	6.78254e-10	2.38496e-08	1.36379e-08	Tgfb1/Stat5a/Gata2/Zfp36l1/Hcls1/Runx1/Trem2/Cd74/Csf1r/Tjp2/Rassf2/Car2/Notch2/Lef1/Clec2d/C1qc/Prdm16/Lrrc17/Lyn/Rbp1/Fes/Fgfr3/Mafb	23	BP
GO:0030168	platelet activation	18/918	76/23210	6.846e-10	2.39101e-08	1.36725e-08	Vwf/Axl/Apoe/Mertk/Prkcd/Fzd6/Serpine2/Prkcq/Slc7a11/Stxbp3/Pear1/Pdpn/Pdgfra/Cd9/P2ry12/Lyn/Entpd1/Fcer1g	18	BP
GO:0060537	muscle tissue development	49/918	472/23210	8.29573e-10	2.87789e-08	1.64567e-08	Sox9/Smo/Tgfb1/Tgfbr1/Cav1/Bmp7/Prox1/Erbb3/Igf1/Bmp4/Ppara/Mylk/Vegfa/Svil/Megf10/Pdgfrb/Tcf7l2/Sox17/Csrp1/Eng/Notch1/Ccm2l/Lef1/Pdlim5/Pdgfra/Eln/Adamts9/Nr2f2/Nupr1/Myh14/Fgfr2/Fgfr1/Tgfbr2/S100b/Fgf1/Myom3/Fgf2/Tgfb2/Stac3/Chd7/Pgm5/S1pr1/Myorg/Dmrta2/Foxc1/Gja1/Sox6/Yap1/Erbb4	49	BP
GO:0061448	connective tissue development	36/918	285/23210	8.40336e-10	2.8958e-08	1.6559e-08	Sox9/Tgfb1/Tgfbr1/Bmp7/Matn4/Igf1/Gli3/Gpld1/Id4/Bmp4/Cbs/Zeb1/Col11a2/Pdgfrb/Lrp5/Ltbp3/Col7a1/Prrx1/Notch1/Wnt7a/Bgn/Fgfr1/Tgfbr2/Fgf2/Tgfb2/Col27a1/Hes5/Gli2/Msx1/Sox6/Bmpr1b/Creb5/Fgfr3/Maf/Plaat3/Serpinh1	36	BP
GO:0016055	Wnt signaling pathway	46/918	428/23210	9.01587e-10	3.08629e-08	1.76484e-08	Sox9/Axl/Apoe/Klf4/Ndrg2/Cav1/Gprc5b/Mertk/Lrrk1/Celsr1/Egfr/Slc9a3r1/Nxn/Gli3/Lats2/Gpc5/Dab2/Fzd6/Lrp5/Tcf7l2/Hhex/Sox17/Myoc/Notch1/Lrp4/Wwtr1/Lef1/Plpp3/Wnt7a/Fgfr2/Sall1/Kank1/Sox10/Fgf2/Fermt2/Rbms3/Daam2/Mdfic/Fzd2/Lypd6/Yap1/Fgfr3/Tcf7l1/Sox7/Apcdd1/Sox2	46	BP
GO:0071559	response to transforming growth factor beta	30/918	208/23210	9.11553e-10	3.09988e-08	1.7726e-08	Acvrl1/Sox9/Ltbp1/Tgfb1/Htra1/Tgfbr1/Cav1/Yes1/Appl2/Zfp36l1/Map3k1/Dab2/Itgb5/Runx1/Zeb1/Ltbp3/Eng/Pxn/Col1a2/Cdh5/Tgfbr2/Fermt2/Zfhx3/Tgfb2/Prdm16/Cldn5/Dlx1/Sox6/Bmpr1b/Hipk2	30	BP
GO:0048713	regulation of oligodendrocyte differentiation	15/918	52/23210	9.22086e-10	3.11521e-08	1.78137e-08	Id4/Bmp4/Tcf7l2/Notch1/Nkx2-2/Tnfrsf1b/Ptn/Dusp10/Olig2/Daam2/Dlx1/Zfp488/Hes5/Qk/Ptprz1	15	BP
GO:0010717	regulation of epithelial to mesenchymal transition	19/918	87/23210	1.01503e-09	3.40694e-08	1.94819e-08	Tgfb1/Tgfbr1/Bmp7/Bmp4/Rgcc/Dab2/Vegfa/Tcf7l2/Eng/Notch1/Wwtr1/Lef1/Glipr2/Pdpn/Ezh2/Tgfbr2/Phldb2/Tgfb2/Foxc1	19	BP
GO:0198738	cell-cell signaling by wnt	46/918	430/23210	1.04852e-09	3.49337e-08	1.99762e-08	Sox9/Axl/Apoe/Klf4/Ndrg2/Cav1/Gprc5b/Mertk/Lrrk1/Celsr1/Egfr/Slc9a3r1/Nxn/Gli3/Lats2/Gpc5/Dab2/Fzd6/Lrp5/Tcf7l2/Hhex/Sox17/Myoc/Notch1/Lrp4/Wwtr1/Lef1/Plpp3/Wnt7a/Fgfr2/Sall1/Kank1/Sox10/Fgf2/Fermt2/Rbms3/Daam2/Mdfic/Fzd2/Lypd6/Yap1/Fgfr3/Tcf7l1/Sox7/Apcdd1/Sox2	46	BP
GO:0007405	neuroblast proliferation	17/918	69/23210	1.0543e-09	3.49337e-08	1.99762e-08	Smo/Tgfb1/Gli3/Id4/Nde1/Vegfa/Notch1/Pax6/Lef1/Ptn/Fgfr2/Fgfr1/Sox10/Akna/Dmrta2/Cx3cr1/Sox2	17	BP
GO:0051271	negative regulation of cellular component movement	38/918	316/23210	1.17936e-09	3.88287e-08	2.22034e-08	Acvrl1/Tgfb1/Apoe/Klf4/Nfe2l2/Ada/Slc9a3r1/Rgcc/Apod/Aif1/Cd74/Il33/Cd63/Eng/Notch1/Padi2/Ptn/Adamts9/Cd9/Idh2/Nr2f2/Plxnb3/Adgrg1/Robo4/Kank1/Phldb2/Tie1/Ptprm/Fgf2/Clic4/Rras/Dusp10/Sinhcaf/Mmrn2/Cx3cr1/Cxcl12/Erbb4/Ccr5	38	BP
GO:0048705	skeletal system morphogenesis	34/918	262/23210	1.21554e-09	3.97666e-08	2.27397e-08	Sox9/Mmp14/Tgfbr1/Bmp7/Matn4/Gli3/Bmp4/Vegfa/Cbs/Zeb1/Col11a2/Pdgfrb/Lrp5/Ltbp3/Col7a1/Prrx1/Alpl/Pdgfra/P2rx7/Wnt7a/Fgfr2/Tgfbr2/Inppl1/Tgfb2/Insig1/Col27a1/Msx1/Foxc1/Bmpr1b/Gas1/Fgfr3/Tmem119/Dhrs3/Serpinh1	34	BP
GO:0043491	protein kinase B signaling	28/918	186/23210	1.23074e-09	4.00106e-08	2.28793e-08	Sox9/Axl/Tgfb1/Klf4/Tek/Tgfbr1/Mertk/Igf1/Egfr/Pik3cg/Slc9a3r1/Zfp36l1/Hcls1/Vegfa/Hbegf/Tcf7l2/Myoc/Eng/Pear1/F3/P2ry12/Fgf2/Rras/Il18/Myorg/Cx3cr1/Kdr/Tmem100	28	BP
GO:0014014	negative regulation of gliogenesis	15/918	53/23210	1.23934e-09	4.00383e-08	2.28951e-08	Nr2e1/Id4/Bmp4/Gpr37l1/Notch1/Ptn/Idh2/Ldlr/Sox10/Dusp10/Daam2/Nkx6-2/Dlx1/Hes5/Fgfr3	15	BP
GO:0061041	regulation of wound healing	24/918	141/23210	1.50991e-09	4.84767e-08	2.77204e-08	Apoe/P2rx5/Cav1/Nfe2l2/Prkcd/Mylk/Pros1/Wfdc1/Hbegf/Serpine2/Prkcq/Anxa5/Plpp3/Pdpn/Pdgfra/Cd9/Kank1/Phldb2/Fgf2/Dusp10/Lyn/Gja1/Fcer1g/Hopx	24	BP
GO:0007229	integrin-mediated signaling pathway	19/918	89/23210	1.52745e-09	4.87369e-08	2.78692e-08	Loxl3/Fyb/Dab2/Emp2/Itgb5/Lims2/Itga7/Cd63/Itga6/Tln1/Pxn/Ptn/Flna/Plp1/Fermt2/Itga9/Itga1/Fcer1g/Phactr4	19	BP
GO:0006631	fatty acid metabolic process	42/918	376/23210	1.53813e-09	4.87766e-08	2.78919e-08	Abhd3/Crot/Cav1/Mid1ip1/Fads1/Ptgds/Pdk4/Appl2/Srebf1/Eci2/Ephx2/Ppara/Cyp4f14/Cd74/Fads2/Cpt1a/Gpam/Scd2/Acadl/Dbi/Acss1/Hadh/Decr1/Pdpn/Naaa/Acads/Plp1/Acsbg1/Elovl5/Ucp3/Mgll/Fa2h/Acot11/Acaa2/Scd1/Acacb/Insig1/Cyp2j6/Cyp2d22/Qk/Acsf2/Cyp4v3	42	BP
GO:0014068	positive regulation of phosphatidylinositol 3-kinase signaling	17/918	71/23210	1.69957e-09	5.35674e-08	3.06314e-08	Sox9/Tek/Ncf1/Igf1/Unc5b/Hcls1/Pdgfrb/Myoc/Hgf/Flt1/Prr5l/Prr5/Il18/Tgfb2/Plxnb1/Erbb4/Kdr	17	BP
GO:0048736	appendage development	29/918	201/23210	1.7209e-09	5.35864e-08	3.06423e-08	Sox9/Bmp7/Gli3/Bmp4/Fzd6/Sall3/Lrp5/Prrx1/Notch1/Itga6/Lrp4/Mecom/Slc7a11/Notch2/Lef1/Wnt7a/Nr2f2/Fgfr2/Fgfr1/Sall1/Frem2/Tgfb2/Chd7/Gli2/Msx1/Gja1/Bmpr1b/Gas1/Sp9	29	BP
GO:0060173	limb development	29/918	201/23210	1.7209e-09	5.35864e-08	3.06423e-08	Sox9/Bmp7/Gli3/Bmp4/Fzd6/Sall3/Lrp5/Prrx1/Notch1/Itga6/Lrp4/Mecom/Slc7a11/Notch2/Lef1/Wnt7a/Nr2f2/Fgfr2/Fgfr1/Sall1/Frem2/Tgfb2/Chd7/Gli2/Msx1/Gja1/Bmpr1b/Gas1/Sp9	29	BP
GO:0060070	canonical Wnt signaling pathway	35/918	279/23210	1.73378e-09	5.36643e-08	3.06868e-08	Sox9/Apoe/Klf4/Cav1/Gprc5b/Lrrk1/Egfr/Slc9a3r1/Gli3/Lats2/Gpc5/Dab2/Fzd6/Lrp5/Tcf7l2/Sox17/Notch1/Lrp4/Wwtr1/Lef1/Plpp3/Wnt7a/Fgfr2/Kank1/Sox10/Fgf2/Rbms3/Daam2/Fzd2/Lypd6/Yap1/Fgfr3/Tcf7l1/Sox7/Sox2	35	BP
GO:0046651	lymphocyte proliferation	37/918	308/23210	2.00529e-09	6.16985e-08	3.52811e-08	Lgals9/Tgfb1/Stat5a/Tnfrsf13b/Sdc4/Ada/Igf1/Vsir/Dock2/Havcr2/Cd180/Bmp4/Prkcd/Nckap1l/Aif1/Cd74/Gpam/Ptprc/Prkcq/Vcam1/Lef1/Zbtb7b/Tnfrsf1b/Cd38/P2rx7/Gpnmb/Itgam/Msn/Tgfbr2/Il18/Lyn/Gja1/Dock8/Cxcl12/Tac1/H2-Ab1/Ighm	37	BP
GO:0072073	kidney epithelium development	24/918	143/23210	2.02541e-09	6.19489e-08	3.54242e-08	Sox9/Smo/Tgfb1/Bmp7/Gli3/Vcan/Bmp4/Vegfa/Gdf11/Notch1/Wwtr1/Notch2/Prom1/Fgfr2/Fgfr1/Sall1/Kank2/Fgf1/Dchs1/Fgf2/Hes5/Foxc1/Lamb2/Yap1	24	BP
GO:0007517	muscle organ development	45/918	424/23210	2.04783e-09	6.22661e-08	3.56056e-08	Smo/Tgfb1/Tgfbr1/Cav1/Id3/Fgfrl1/Prox1/Erbb3/Unc45b/Igf1/Bmp4/Ppara/Mylk/Svil/Megf10/Tcf7l2/Sox17/Eng/Notch1/Ccm2l/Lef1/Eln/Nr2f2/Nupr1/Myh14/Fgfr2/Fgfr1/Tgfbr2/S100b/Myom3/Fgf2/Zfhx3/Tgfb2/Stac3/Chd7/S1pr1/Myorg/Dmrta2/Msx1/Fzd2/Foxc1/Gja1/Sox6/Yap1/Erbb4	45	BP
GO:0003197	endocardial cushion development	14/918	47/23210	2.10143e-09	6.32571e-08	3.61723e-08	Acvrl1/Sox9/Tgfbr1/Bmp7/Erbb3/Bmp4/Eng/Notch1/Tgfbr2/Dchs1/Tgfb2/Erg/Msx1/Tmem100	14	BP
GO:0022010	central nervous system myelination	10/918	21/23210	2.11714e-09	6.32571e-08	3.61723e-08	Id4/Plp1/Sox10/Fa2h/Myrf/Mag/Nkx6-2/Kcnj10/Hes5/Fgfr3	10	BP
GO:0032291	axon ensheathment in central nervous system	10/918	21/23210	2.11714e-09	6.32571e-08	3.61723e-08	Id4/Plp1/Sox10/Fa2h/Myrf/Mag/Nkx6-2/Kcnj10/Hes5/Fgfr3	10	BP
GO:0035019	somatic stem cell population maintenance	15/918	55/23210	2.19119e-09	6.50934e-08	3.72223e-08	Sox9/Bmp7/Gata2/Nr2e1/Lbh/Lrp5/Tcf7l2/Rest/Wnt7a/Sall1/Prdm16/Yap1/Fgfr3/Tcf7l1/Sox2	15	BP
GO:0001938	positive regulation of endothelial cell proliferation	19/918	91/23210	2.27105e-09	6.70804e-08	3.83586e-08	Acvrl1/Stat5a/Cyba/Cav1/Prox1/Gata2/Vip/Igf1/Bmp4/Vegfa/F3/Plxnb3/Fgfr1/Apln/Fgf2/Prkd2/Fgfr3/Cxcl12/Kdr	19	BP
GO:0110053	regulation of actin filament organization	33/918	255/23210	2.28431e-09	6.70887e-08	3.83633e-08	Rhoc/Tgfbr1/Eps8/Sdc4/Pecam1/Map3k1/Prkcd/Rgcc/Sorbs3/Nckap1l/Hcls1/Lima1/Myoc/Prkcq/Gsn/Pxn/Eln/Swap70/Flna/Kank2/Kank1/Arap1/Phldb2/Asap3/Icam1/Plekhg2/Lpar1/Arhgap18/Cdc42ep4/Id1/S1pr1/Cdc42ep1/Tac1	33	BP
GO:1903034	regulation of response to wounding	27/918	179/23210	2.31925e-09	6.77299e-08	3.873e-08	Apoe/Klf4/P2rx5/Cav1/Nfe2l2/Prkcd/Mylk/Pros1/Wfdc1/Hbegf/Serpine2/Prkcq/Anxa5/Plpp3/Pdpn/Pdgfra/Ptn/Cd9/Kank1/Phldb2/Fgf2/Dusp10/Lyn/Gja1/Fcer1g/Hopx/Rgma	27	BP
GO:0032943	mononuclear cell proliferation	37/918	310/23210	2.39856e-09	6.96526e-08	3.98294e-08	Lgals9/Tgfb1/Stat5a/Tnfrsf13b/Sdc4/Ada/Igf1/Vsir/Dock2/Havcr2/Cd180/Bmp4/Prkcd/Nckap1l/Aif1/Cd74/Gpam/Ptprc/Prkcq/Vcam1/Lef1/Zbtb7b/Tnfrsf1b/Cd38/P2rx7/Gpnmb/Itgam/Msn/Tgfbr2/Il18/Lyn/Gja1/Dock8/Cxcl12/Tac1/H2-Ab1/Ighm	37	BP
GO:0007160	cell-matrix adhesion	29/918	204/23210	2.44056e-09	7.00849e-08	4.00766e-08	Acvrl1/Mmp14/Bcam/Bcan/Nid1/Tek/Sdc4/Vtn/Utrn/Pecam1/Fam107a/Nid2/Emp2/Apod/Itgb5/Vegfa/Cd63/Fn1/Ddr2/Myoc/Itga6/Vcam1/Pxn/Adamts9/Phldb2/Fermt2/Col16a1/Itga1/Kdr	29	BP
GO:0071560	cellular response to transforming growth factor beta stimulus	29/918	204/23210	2.44056e-09	7.00849e-08	4.00766e-08	Acvrl1/Sox9/Ltbp1/Tgfb1/Htra1/Tgfbr1/Cav1/Yes1/Appl2/Zfp36l1/Map3k1/Dab2/Itgb5/Runx1/Zeb1/Ltbp3/Eng/Pxn/Col1a2/Cdh5/Tgfbr2/Fermt2/Tgfb2/Prdm16/Cldn5/Dlx1/Sox6/Bmpr1b/Hipk2	29	BP
GO:0021872	forebrain generation of neurons	18/918	82/23210	2.55656e-09	7.30104e-08	4.17495e-08	Prox1/Gata2/Nr2e1/Gli3/Sall3/Csf1r/Lhx6/Pax6/Lef1/Fgfr2/Fgfr1/Sall1/Arx/Dlx1/Hes5/Erbb4/Sox2/Sox1	18	BP
GO:2000736	regulation of stem cell differentiation	16/918	64/23210	2.58976e-09	7.35521e-08	4.20593e-08	Sox9/Bmp7/Nfe2l2/Vsir/Bmp4/Lbh/Ltbp3/Notch1/Pdgfra/Rest/Ptn/Tgfb2/Hes5/Foxc1/Sox6/Yap1	16	BP
GO:0070374	positive regulation of ERK1 and ERK2 cascade	30/918	218/23210	2.84288e-09	8.02996e-08	4.59177e-08	Tgfb1/Apoe/Tek/Egfr/Havcr2/Ntsr2/Bmp4/Vegfa/Trem2/Cd74/Pdgfrb/Csf1r/Pde8a/Ptprc/Notch1/Notch2/Glipr2/Pdgfra/Flt1/Gpnmb/Fgfr2/Ednra/Fgf2/Icam1/Nod1/Akap12/Prkd2/Fgfr3/Erbb4/Kdr	30	BP
GO:0072006	nephron development	24/918	146/23210	3.11405e-09	8.74811e-08	5.00243e-08	Sox9/Smo/Tgfb1/Nid1/Tek/Bmp7/Gli3/Bmp4/Vegfa/Pdgfrb/Notch1/Wwtr1/Notch2/Prom1/Pdgfra/Sall1/Fgf1/Dchs1/Fgf2/Notch3/Hes5/Foxc1/Lamb2/Yap1	24	BP
GO:0043534	blood vessel endothelial cell migration	21/918	114/23210	3.64734e-09	1.0152e-07	5.80521e-08	Acvrl1/Tgfb1/Apoe/Klf4/Stat5a/Gata2/Nfe2l2/Nr2e1/Igf1/Gpld1/Rgcc/Emp2/Vegfa/Notch1/Ephb4/Fgfr1/Ets1/Fgf2/Prkd2/Mmrn2/Kdr	21	BP
GO:0007266	Rho protein signal transduction	28/918	195/23210	3.65306e-09	1.0152e-07	5.80521e-08	Rnd2/Rhoc/Apoe/Arhgef40/Abca1/Eps8/Celsr1/Pecam1/Ntn1/Pdgfrb/Myoc/Pdpn/Arhgef19/Col1a2/Arhgef6/Ednra/Adgrg1/Kank2/Kank1/Fgd5/Plekhg2/Lpar1/Cdc42ep4/Prex2/Cdc42ep1/Gpr17/Plekhg3/Phactr4	28	BP
GO:0042471	ear morphogenesis	23/918	136/23210	3.75881e-09	1.039e-07	5.94131e-08	Sox9/Gata2/Celsr1/Slc9a3r1/Ntn1/Fzd6/Zeb1/Prrx1/Rest/Fgfr2/Fgfr1/Sall1/Triobp/Myo6/Gjb6/Chd7/Insig1/Gli2/Msx1/Fzd2/Gas1/Mafb/Sox2	23	BP
GO:0003002	regionalization	41/918	373/23210	3.8678e-09	1.06344e-07	6.08106e-08	Smo/Tgfbr1/Celsr1/Rfx4/Gli3/Bmp4/Lrp5/Hhex/Gdf11/Sox17/Notch1/Pax6/Lrp4/Nkx2-2/Notch2/Lef1/Lfng/Wnt7a/Pcsk6/Nr2f2/Fgfr2/Fgfr1/Adgrg1/Fgf1/C1qa/Fgf2/Nkx6-2/Dlx1/Emx2/Dmrta2/Hes5/Gli2/Msx1/Foxc1/Bmpr1b/Gas1/Tcf7l1/Hipk2/Zic3/Mafb/Sox1	41	BP
GO:0060021	roof of mouth development	19/918	94/23210	4.03062e-09	1.10234e-07	6.30352e-08	Loxl3/Tgfbr1/Gli3/Col11a2/Gdf11/Prrx1/Lef1/Pdgfra/Wnt7a/Tgfbr2/Foxf2/Tgfb2/Prdm16/Chd7/Insig1/Msx1/Fzd2/Gas1/Dhrs3	19	BP
GO:0040013	negative regulation of locomotion	37/918	316/23210	4.06231e-09	1.10516e-07	6.31965e-08	Acvrl1/Tgfb1/Apoe/Klf4/Nfe2l2/Ada/Slc9a3r1/Rgcc/Apod/Aif1/Cd74/Il33/Cd63/Eng/Notch1/Padi2/Ptn/Adamts9/Idh2/Nr2f2/Plxnb3/Adgrg1/Robo4/Kank1/Phldb2/Tie1/Ptprm/Fgf2/Clic4/Rras/Dusp10/Sinhcaf/Mmrn2/Cx3cr1/Cxcl12/Erbb4/Ccr5	37	BP
GO:0014706	striated muscle tissue development	46/918	449/23210	4.16906e-09	1.12826e-07	6.45176e-08	Smo/Tgfb1/Tgfbr1/Cav1/Bmp7/Prox1/Erbb3/Igf1/Bmp4/Ppara/Vegfa/Svil/Megf10/Pdgfrb/Tcf7l2/Sox17/Eng/Notch1/Ccm2l/Lef1/Pdlim5/Pdgfra/Eln/Adamts9/Nr2f2/Nupr1/Myh14/Fgfr2/Fgfr1/Tgfbr2/S100b/Fgf1/Myom3/Fgf2/Tgfb2/Stac3/Chd7/Pgm5/S1pr1/Myorg/Dmrta2/Foxc1/Gja1/Sox6/Yap1/Erbb4	46	BP
GO:0045686	negative regulation of glial cell differentiation	12/918	35/23210	4.91269e-09	1.32259e-07	7.56295e-08	Nr2e1/Id4/Bmp4/Gpr37l1/Notch1/Ldlr/Dusp10/Daam2/Nkx6-2/Dlx1/Hes5/Fgfr3	12	BP
GO:0010811	positive regulation of cell-substrate adhesion	22/918	127/23210	5.1563e-09	1.38098e-07	7.89686e-08	Nid1/Tek/Sdc4/Vtn/Utrn/Dab2/Emp2/Vegfa/Lims2/Fn1/Myoc/Itga6/Dmp1/Ptn/Flna/Triobp/Col16a1/Mmrn2/Ecm2/Ndnf/Dock1/Kdr	22	BP
GO:0051216	cartilage development	29/918	211/23210	5.36336e-09	1.42903e-07	8.17164e-08	Sox9/Tgfb1/Tgfbr1/Bmp7/Matn4/Gli3/Gpld1/Bmp4/Cbs/Zeb1/Col11a2/Ltbp3/Col7a1/Prrx1/Wnt7a/Bgn/Fgfr1/Tgfbr2/Fgf2/Tgfb2/Col27a1/Hes5/Gli2/Msx1/Sox6/Bmpr1b/Fgfr3/Maf/Serpinh1	29	BP
GO:0030111	regulation of Wnt signaling pathway	35/918	292/23210	5.79327e-09	1.53566e-07	8.78138e-08	Sox9/Apoe/Cav1/Gprc5b/Lrrk1/Egfr/Slc9a3r1/Nxn/Gli3/Lats2/Gpc5/Dab2/Fzd6/Tcf7l2/Hhex/Sox17/Notch1/Lrp4/Wwtr1/Lef1/Plpp3/Fgfr2/Sall1/Kank1/Sox10/Fgf2/Rbms3/Daam2/Mdfic/Lypd6/Yap1/Fgfr3/Sox7/Apcdd1/Sox2	35	BP
GO:0035107	appendage morphogenesis	26/918	175/23210	6.3434e-09	1.66442e-07	9.51765e-08	Sox9/Bmp7/Gli3/Bmp4/Fzd6/Sall3/Lrp5/Prrx1/Notch1/Lrp4/Mecom/Notch2/Lef1/Wnt7a/Fgfr2/Fgfr1/Sall1/Frem2/Tgfb2/Chd7/Gli2/Msx1/Gja1/Bmpr1b/Gas1/Sp9	26	BP
GO:0035108	limb morphogenesis	26/918	175/23210	6.3434e-09	1.66442e-07	9.51765e-08	Sox9/Bmp7/Gli3/Bmp4/Fzd6/Sall3/Lrp5/Prrx1/Notch1/Lrp4/Mecom/Notch2/Lef1/Wnt7a/Fgfr2/Fgfr1/Sall1/Frem2/Tgfb2/Chd7/Gli2/Msx1/Gja1/Bmpr1b/Gas1/Sp9	26	BP
GO:0050921	positive regulation of chemotaxis	23/918	140/23210	6.68906e-09	1.74625e-07	9.98559e-08	Tgfb1/Cxcl14/Nckap1l/Pla2g7/Vegfa/Trem2/Aif1/Cd74/Pdgfrb/Fn1/Edn3/Ptn/Swap70/Fgfr1/Ednra/P2ry12/Fgf2/Lpar1/Prkd2/S1pr1/Tubb2b/Cxcl12/Kdr	23	BP
GO:0001974	blood vessel remodeling	14/918	51/23210	6.86112e-09	1.77326e-07	1.014e-07	Acvrl1/Axl/Igf1/Vegfa/Cbs/Epas1/Flna/Tgm2/Il18/Tgfb2/Erg/Chd7/Foxc1/Gja1	14	BP
GO:0072132	mesenchyme morphogenesis	14/918	51/23210	6.86112e-09	1.77326e-07	1.014e-07	Acvrl1/Sox9/Tgfbr1/Bmp7/Eng/Notch1/Lef1/Fgfr1/Tgfbr2/Dchs1/Tgfb2/Msx1/Foxc1/Tmem100	14	BP
GO:0042476	odontogenesis	21/918	118/23210	6.95465e-09	1.77963e-07	1.01765e-07	Smo/Tgfb1/Id3/Bmp7/Fam20a/Gli3/Bmp4/Ppara/Tcf7l2/Itga6/Lrp4/Lef1/Pdgfra/Dmp1/Fgfr2/Ednra/Dlx1/Gli2/Msx1/Foxc1/Gas1	21	BP
GO:0060349	bone morphogenesis	21/918	118/23210	6.95465e-09	1.77963e-07	1.01765e-07	Sox9/Mmp14/Matn4/Gli3/Bmp4/Cbs/Lrp5/Ltbp3/Col7a1/Alpl/Fgfr2/Tgfbr2/Inppl1/Insig1/Col27a1/Msx1/Foxc1/Fgfr3/Tmem119/Dhrs3/Serpinh1	21	BP
GO:0002685	regulation of leukocyte migration	28/918	201/23210	7.25708e-09	1.84788e-07	1.05667e-07	Mmp14/Lgals9/Tgfb1/Ada/Pecam1/Cxcl14/Nckap1l/Apod/Pla2g7/Vegfa/Trem2/Aif1/Cd74/Il33/Edn3/Padi2/Ptn/Cd9/Swap70/Msn/Ednra/P2ry12/Icam1/Tnfrsf18/Lyn/Dock8/Ptafr/Cxcl12	28	BP
GO:0046394	carboxylic acid biosynthetic process	34/918	281/23210	7.5089e-09	1.90262e-07	1.08798e-07	Abhd3/Tgfb1/Slc1a3/Mid1ip1/Prox1/Fads1/Ptgds/Plod1/Pdk4/Srebf1/Glud1/Cbs/Cd74/Psat1/Fads2/Scd2/Acadl/Glul/Acss1/Aass/Plp1/Acsbg1/Elovl5/Plod2/Mgll/Fa2h/Acot11/Scd1/Acacb/Insig1/Rbp1/Phgdh/Qk/Gad1	34	BP
GO:0016053	organic acid biosynthetic process	34/918	282/23210	8.22202e-09	2.07315e-07	1.18549e-07	Abhd3/Tgfb1/Slc1a3/Mid1ip1/Prox1/Fads1/Ptgds/Plod1/Pdk4/Srebf1/Glud1/Cbs/Cd74/Psat1/Fads2/Scd2/Acadl/Glul/Acss1/Aass/Plp1/Acsbg1/Elovl5/Plod2/Mgll/Fa2h/Acot11/Scd1/Acacb/Insig1/Rbp1/Phgdh/Qk/Gad1	34	BP
GO:0001666	response to hypoxia	28/918	204/23210	1.01175e-08	2.53871e-07	1.45171e-07	Tek/Cav1/Cybb/Nfe2l2/Ada/Zfp36l1/Rgcc/Ppara/Vegfa/Cbs/Epas1/Eng/Notch1/Ddah1/Cd38/Rest/Flt1/Itpr2/Ednra/Pygm/Ucp3/Ucp2/Acaa2/Il18/Tgfb2/Ndnf/Kdr/Sod3	28	BP
GO:0030099	myeloid cell differentiation	42/918	401/23210	1.04139e-08	2.60045e-07	1.48702e-07	Tgfb1/Dnase2a/Stat5a/Gata2/Lrrk1/Fli1/Zfp36l1/Bmp4/Dab2/Nckap1l/Hcls1/Runx1/Vegfa/Trem2/Epas1/Cd74/Csf1r/Tjp2/Hhex/Rassf2/Car2/Tspan2/Notch2/Lef1/Clec2d/Ltbr/Itgam/Ets1/Tgfbr2/Trf/Lmo2/C1qc/Prdm16/Lrrc17/Lyn/Rbp1/Sox6/Fes/Fgfr3/Adgrf5/Fcer1g/Mafb	42	BP
GO:0050878	regulation of body fluid levels	38/918	342/23210	1.07018e-08	2.65951e-07	1.52079e-07	Vwf/Axl/Apoe/Stat5a/Cyba/Cav1/Mertk/Nfe2l2/Ada/Prkcd/Ednrb/Fzd6/Emp2/Pros1/Vegfa/Aqp4/Papss2/Serpine2/Prkcq/Anxa5/Slc7a11/Stxbp3/Zbtb7b/Pear1/F3/Pdpn/Pdgfra/Cd9/Fa2h/P2ry12/Apln/Scd1/Lyn/Entpd1/Gja1/Fcer1g/Tac1/Erbb4	38	BP
GO:0090100	positive regulation of transmembrane receptor protein serine/threonine kinase signaling pathway	20/918	110/23210	1.08188e-08	2.6757e-07	1.53005e-07	Acvrl1/Lgals9/Tgfb1/Tgfbr1/Bmp7/Vsir/Bmp4/Dab2/Gdf11/Eng/Notch1/Notch2/Cdh5/Tgfb2/Hes5/Msx1/Kcp/Hipk2/Zic2/Kdr	20	BP
GO:0048565	digestive tract development	21/918	121/23210	1.10705e-08	2.72493e-07	1.55819e-07	Smo/Ada/Egfr/Gli3/Bmp4/Ednrb/Tcf7l2/Sox17/Notch1/Itga6/Nkx2-2/Pdgfra/Stx2/Fgfr2/Sall1/Sox10/Dchs1/Foxf2/Gli2/Fgfr3/Zic3	21	BP
GO:0061383	trabecula morphogenesis	14/918	53/23210	1.18527e-08	2.90364e-07	1.66039e-07	Tek/Tgfbr1/Bmp7/Adamts1/Vegfa/Slc40a1/Eng/Notch1/Ccm2l/Tgfb2/Chd7/S1pr1/Plxnb1/Fgfr3	14	BP
GO:0010464	regulation of mesenchymal cell proliferation	13/918	45/23210	1.20069e-08	2.91389e-07	1.66625e-07	Sox9/Smo/Bmp4/Vegfa/Zeb1/Lrp5/Prrx1/Ptn/Fgfr2/Fgfr1/Tgfbr2/Gas1/Kdr	13	BP
GO:0007596	blood coagulation	24/918	156/23210	1.20109e-08	2.91389e-07	1.66625e-07	Vwf/Axl/Apoe/Cav1/Mertk/Nfe2l2/Prkcd/Fzd6/Pros1/Papss2/Serpine2/Prkcq/Anxa5/Slc7a11/Stxbp3/Pear1/F3/Pdpn/Pdgfra/Cd9/P2ry12/Lyn/Entpd1/Fcer1g	24	BP
GO:0032102	negative regulation of response to external stimulus	40/918	373/23210	1.20637e-08	2.91389e-07	1.66625e-07	Lgals9/Apoe/Htra1/Ada/Fabp7/Igf1/Appl2/Havcr2/Prkcd/Ppara/Apod/Pros1/Wfdc1/Tap2/Aif1/Serpine2/Notch1/Nmi/Anxa5/Tnfrsf1b/Hgf/Padi2/Pdgfra/Clec2d/Cd9/Pglyrp1/Cdh5/Ets1/Ldlr/Kank2/Phldb2/Uaca/Fgf2/Dusp10/Mill2/Gja1/Gpr17/Cx3cr1/Calcrl/Rgma	40	BP
GO:0043535	regulation of blood vessel endothelial cell migration	18/918	90/23210	1.22902e-08	2.95479e-07	1.68964e-07	Acvrl1/Tgfb1/Apoe/Klf4/Stat5a/Gata2/Nfe2l2/Nr2e1/Igf1/Rgcc/Vegfa/Notch1/Fgfr1/Ets1/Fgf2/Prkd2/Mmrn2/Kdr	18	BP
GO:0001818	negative regulation of cytokine production	32/918	259/23210	1.24656e-08	2.97448e-07	1.7009e-07	Lgals9/Axl/Tgfb1/Klf4/Ndrg2/Mertk/Igf1/Srgn/Vsir/Appl2/Havcr2/Erbin/Rgcc/Nckap1l/Apod/Trem2/Aqp4/Il33/Fn1/Ptprc/Nmi/Lef1/Hgf/Gpnmb/Anxa4/Pglyrp1/Fgfr1/Cd84/Tgfb2/Cx3cr1/Ezr/Gbp4	32	BP
GO:0048872	homeostasis of number of cells	36/918	315/23210	1.24872e-08	2.97448e-07	1.7009e-07	Sox9/Smo/Axl/Tgfb1/Dnase2a/Stat5a/Tnfrsf13b/Mertk/Gata2/Ada/Zfp36l1/Bmp4/Nckap1l/Hcls1/Vegfa/Epas1/Cd74/Gpam/Slc40a1/Notch1/Rassf2/Mecom/Slc7a11/P2rx7/Ezh2/Dock11/Ets1/Lmo2/Il18/Tgfb2/Lyn/Sox6/Adgrf5/Chst3/Fcer1g/Mafb	36	BP
GO:0003018	vascular process in circulatory system	28/918	206/23210	1.25775e-08	2.98225e-07	1.70534e-07	Tgfb1/Apoe/Mrvi1/Atp1a2/Cav1/Vip/Egfr/Ednrb/Vegfa/Cbs/Edn3/Ddah1/Mfsd2a/Cd38/Ednra/Cdh5/Mgll/Ptprm/Apln/Icam1/Akap12/Il18/Abcb1a/Itga1/Foxc1/Gja1/Ptafr/Kdr	28	BP
GO:1903037	regulation of leukocyte cell-cell adhesion	34/918	287/23210	1.2849e-08	3.03272e-07	1.7342e-07	Loxl3/Lgals9/Tgfb1/Klf4/Stat5a/Cav1/Sdc4/Ada/Igf1/Vsir/Havcr2/Gli3/Bmp4/Ppara/Nckap1l/Runx1/Aif1/Cd74/Gpam/Ptprc/Prkcq/Vcam1/Zbtb7b/Ephb4/Gpnmb/Ets1/Tgfbr2/Icam1/Il18/Dusp10/Dock8/Ptafr/Cxcl12/H2-Ab1	34	BP
GO:0048593	camera-type eye morphogenesis	23/918	145/23210	1.33269e-08	3.13121e-07	1.79052e-07	Sox9/Bmp7/Prox1/Gli3/Bmp4/Vegfa/Zeb1/Lrp5/Gdf11/Pax6/Notch2/Prom1/Flt1/Tspan12/Ptn/Ptprm/Foxf2/Fgfr3/Hipk2/Kdr/Phactr4/Sox2/Sox1	23	BP
GO:0098727	maintenance of cell number	25/918	169/23210	1.35228e-08	3.16286e-07	1.80862e-07	Sox9/Smo/Klf4/Bmp7/Prox1/Gata2/Nr2e1/Igf1/Lbh/Lrp5/Tcf7l2/Prrx1/Mecom/Rest/Ezh2/Ptn/Wnt7a/Fgfr1/Sall1/Prdm16/Hes5/Yap1/Fgfr3/Tcf7l1/Sox2	25	BP
GO:0090092	regulation of transmembrane receptor protein serine/threonine kinase signaling pathway	30/918	233/23210	1.3688e-08	3.18709e-07	1.82247e-07	Acvrl1/Lgals9/Ltbp1/Tgfb1/Htra1/Tgfbr1/Cav1/Bmp7/Vsir/Bmp4/Dab2/Zeb1/Tcf7l2/Gdf11/Eng/Notch1/Wwtr1/Notch2/Chrdl1/Cdh5/Tgfb2/Prdm16/Dlx1/Hes5/Msx1/Kcp/Hipk2/Zic2/Kdr/Rgma	30	BP
GO:0110110	positive regulation of animal organ morphogenesis	19/918	101/23210	1.40432e-08	3.25512e-07	1.86138e-07	Sox9/Smo/Tgfb1/Tgfbr1/Bmp7/Bmp4/Vegfa/Eng/Notch1/Pdgfra/Ptn/Fgfr2/Fgfr1/Ednra/Sall1/Tgfbr2/Fgf1/Fgf2/Tgfb2	19	BP
GO:0055123	digestive system development	22/918	134/23210	1.43712e-08	3.31628e-07	1.89635e-07	Smo/Ada/Igf1/Egfr/Gli3/Bmp4/Ednrb/Tcf7l2/Sox17/Notch1/Itga6/Nkx2-2/Pdgfra/Stx2/Fgfr2/Sall1/Sox10/Dchs1/Foxf2/Gli2/Fgfr3/Zic3	22	BP
GO:0007599	hemostasis	24/918	158/23210	1.55084e-08	3.56279e-07	2.03731e-07	Vwf/Axl/Apoe/Cav1/Mertk/Nfe2l2/Prkcd/Fzd6/Pros1/Papss2/Serpine2/Prkcq/Anxa5/Slc7a11/Stxbp3/Pear1/F3/Pdpn/Pdgfra/Cd9/P2ry12/Lyn/Entpd1/Fcer1g	24	BP
GO:1903708	positive regulation of hemopoiesis	28/918	208/23210	1.55882e-08	3.56529e-07	2.03874e-07	Mmp14/Lgals9/Axl/Tgfb1/Stat5a/Gata2/Ada/Vsir/Zfp36l1/Gli3/Nckap1l/Hcls1/Runx1/Trem2/Cd74/Csf1r/Ptprc/Car2/Notch2/Lef1/Zbtb7b/Flt1/Ets1/Tgfbr2/Il18/Dusp10/Foxc1/Fes	28	BP
GO:0046849	bone remodeling	19/918	102/23210	1.6626e-08	3.76929e-07	2.15539e-07	Lrrk1/Pdk4/Egfr/Vegfa/Csf1r/Lrp5/Ltbp3/Rassf2/Car2/Notch2/Cd38/P2rx7/Ptn/Trf/Ctss/S1pr1/Gja1/Fgfr3/Tmem119	19	BP
GO:0051897	positive regulation of protein kinase B signaling	19/918	102/23210	1.6626e-08	3.76929e-07	2.15539e-07	Axl/Tgfb1/Tek/Tgfbr1/Igf1/Egfr/Pik3cg/Hcls1/Vegfa/Hbegf/Tcf7l2/Myoc/Eng/F3/P2ry12/Fgf2/Il18/Myorg/Cx3cr1	19	BP
GO:0050817	coagulation	24/918	159/23210	1.75925e-08	3.97098e-07	2.27072e-07	Vwf/Axl/Apoe/Cav1/Mertk/Nfe2l2/Prkcd/Fzd6/Pros1/Papss2/Serpine2/Prkcq/Anxa5/Slc7a11/Stxbp3/Pear1/F3/Pdpn/Pdgfra/Cd9/P2ry12/Lyn/Entpd1/Fcer1g	24	BP
GO:0001894	tissue homeostasis	30/918	238/23210	2.23735e-08	5.0282e-07	2.87527e-07	Sox9/Smo/Gata2/Lrrk1/Pdk4/Egfr/Vegfa/Epas1/Col11a2/Pdgfrb/Csf1r/Ltbp3/Notch1/Car2/Wwtr1/Cd38/Prom1/P2rx7/Trf/Ctss/Abcb1a/Inava/Mbp/S1pr1/Foxc1/Yap1/Tmem119/Adgrf5/Erbb4/Kdr	30	BP
GO:0050708	regulation of protein secretion	47/918	490/23210	2.2524e-08	5.04011e-07	2.88209e-07	Lgals9/Rab34/Tgfb1/Apoe/Tek/Igf1/Srgn/Egfr/Rhbdf1/Havcr2/Srebf1/Gpld1/Glud1/Rgcc/Trem2/Aif1/Csf1r/Il33/Cpt1a/Lrp5/Gpam/Tcf7l2/Fn1/Glul/Prkcq/Anxa5/Hadh/Tnfrsf1b/Cd38/Rest/P2rx7/Anxa4/Idh2/Rab11fip1/Slc16a1/Ucp2/Unc93b1/Cd84/Akap12/Tgfb2/Mbp/Lyn/Rapgef4/Gja1/Ezr/Cyp2j6/Ccr5	47	BP
GO:0022408	negative regulation of cell-cell adhesion	26/918	186/23210	2.31073e-08	5.14835e-07	2.94398e-07	Loxl3/Lgals9/Tgfb1/Klf4/Sdc4/Vsir/Havcr2/Gli3/Bmp4/Prkcd/Rgcc/Ppara/Runx1/Vegfa/Cd74/Serpine2/Ccm2l/Lef1/Zbtb7b/Gpnmb/Cd9/Swap70/Akna/Mbp/Cxcl12/H2-Ab1	26	BP
GO:0001649	osteoblast differentiation	27/918	199/23210	2.37136e-08	5.26075e-07	3.00826e-07	Smo/Clic1/Id3/Bmp7/Igf1/Gli3/Id4/Bmp4/Vegfa/Lrp5/Ddr2/Myoc/Notch1/Creb3l1/Rassf2/Wwtr1/Lef1/Rest/Fgfr1/Fgf2/Id1/Gli2/Ranbp3l/Gja1/Bmpr1b/Tmem119/Sox2	27	BP
GO:0042110	T cell activation	47/918	491/23210	2.39843e-08	5.29807e-07	3.0296e-07	Loxl3/Lgals9/Tgfb1/Stat5a/Cav1/Sdc4/Ada/Igf1/Vsir/Dock2/Havcr2/Zfp36l1/Gli3/Bmp4/Lcp1/Nckap1l/Runx1/Zeb1/Aif1/Cd74/Gpam/Ptprc/Prkcq/Gsn/Vcam1/Lef1/Zbtb7b/Tnfrsf1b/P2rx7/Lfng/Ephb4/Gpnmb/Itgam/Msn/Tgfbr2/Icam1/Il18/Dusp10/Mill2/Chd7/Gja1/Dock8/Fcer1g/Cxcl12/Sox13/H2-Ab1/Mafb	47	BP
GO:0050920	regulation of chemotaxis	28/918	213/23210	2.63158e-08	5.78835e-07	3.30995e-07	Tgfb1/Cxcl14/Nckap1l/Pla2g7/Vegfa/Trem2/Aif1/Cd74/Pdgfrb/Fn1/Notch1/Edn3/Padi2/Pdgfra/Ptn/Swap70/Fgfr1/Ednra/P2ry12/Fgf1/Fgf2/Lpar1/Prkd2/Lyn/S1pr1/Tubb2b/Cxcl12/Kdr	28	BP
GO:1903532	positive regulation of secretion by cell	46/918	477/23210	2.70292e-08	5.92007e-07	3.38528e-07	Lgals9/Rab34/Tgfb1/Stxbp2/Tek/Gata2/Sdc4/Vip/Igf1/Egfr/Havcr2/Rasl10b/Gpld1/Glud1/Rgcc/Dab2/Runx1/Trem2/Aif1/Csf1r/Il33/Tcf7l2/Syt2/Glul/Prkcq/Pax6/Edn3/Cd38/P2rx7/Itgam/Fgfr1/Unc93b1/Apln/Cd84/Akap12/Tgfb2/Mbp/Rapgef4/Gja1/Ezr/Cyp2j6/Ptafr/Fcer1g/Cxcl12/Tac1/Ccr5	46	BP
GO:0030879	mammary gland development	24/918	163/23210	2.88149e-08	6.28456e-07	3.5937e-07	Sox9/Smo/Tgfb1/Stat5a/Cav1/Notch4/Etv4/Igf1/Ntn1/Gli3/Bmp4/Vegfa/Lbh/Lrp5/Lef1/Zbtb7b/Tgfa/Fgfr2/Tgfbr2/Fgf2/Gli2/Msx1/Gja1/Erbb4	24	BP
GO:0048592	eye morphogenesis	25/918	176/23210	3.1004e-08	6.7144e-07	3.83949e-07	Sox9/Bmp7/Prox1/Gli3/Bmp4/Vegfa/Zeb1/Lrp5/Gdf11/Pax6/Notch2/Prom1/Flt1/Tspan12/Ptn/Ptprm/Fgf2/Foxf2/Gas1/Fgfr3/Hipk2/Kdr/Phactr4/Sox2/Sox1	25	BP
GO:0002366	leukocyte activation involved in immune response	32/918	269/23210	3.10455e-08	6.7144e-07	3.83949e-07	Loxl3/Lgals9/Tgfb1/Stxbp2/Gata2/Ada/Dock2/Havcr2/Cd180/Lcp1/Trem2/Il33/Ptprc/Notch2/Lef1/Zbtb7b/Anxa3/Lfng/Pglyrp1/Itgam/Swap70/Dock11/Itm2a/Plcg2/Icam1/Cd84/Il18/Lyn/Cx3cr1/Fes/Ptafr/Fcer1g	32	BP
GO:0048661	positive regulation of smooth muscle cell proliferation	19/918	106/23210	3.19634e-08	6.88411e-07	3.93654e-07	Cyba/Igf1/Egfr/Bmp4/Adamts1/Vegfa/Aif1/Hbegf/Pdgfrb/Fgfr2/Tgfbr2/Fgf2/Tgm2/Notch3/Il18/S1pr1/Hes5/Ptafr/Calcrl	19	BP
GO:0002274	myeloid leukocyte activation	28/918	215/23210	3.22861e-08	6.92477e-07	3.95979e-07	Lgals9/Tgfb1/Stxbp2/Gata2/Dock2/Havcr2/Prkcd/Trem2/Aif1/Il33/Notch2/Anxa3/Ltbr/Ctsc/Itgam/Slc7a2/Ldlr/Tgfbr2/C1qa/Cd84/Il18/Lyn/Cx3cr1/Fes/Adgrf5/Ptafr/Fcer1g/Fcgr3	28	BP
GO:0072503	cellular divalent inorganic cation homeostasis	47/918	497/23210	3.48072e-08	7.43466e-07	4.25136e-07	Tgfb1/Apoe/Calb2/Cyba/Atp1a2/Cav1/Gata2/Pik3cg/Grin2c/Atp2a3/Bmp4/Ednrb/Plcb3/Dbi/Ptprc/Edn3/Anxa5/Cd38/Pdgfra/P2rx7/Itpr2/Swap70/Ednra/Mt1/Cdh5/Pygm/S100b/Plcg2/Fxyd1/Slc39a12/Fgf2/Tgm2/Atp13a4/Lpar1/Tgfb2/Chd7/Lyn/S1pr1/Atp13a5/Fzd2/Gja1/Gpr17/Cx3cr1/Slc39a8/Tac1/Kdr/Ccr5	47	BP
GO:1903039	positive regulation of leukocyte cell-cell adhesion	27/918	203/23210	3.6272e-08	7.71563e-07	4.41203e-07	Lgals9/Tgfb1/Stat5a/Cav1/Ada/Igf1/Vsir/Havcr2/Gli3/Nckap1l/Runx1/Aif1/Cd74/Gpam/Ptprc/Prkcq/Vcam1/Zbtb7b/Ephb4/Ets1/Tgfbr2/Icam1/Il18/Dusp10/Dock8/Ptafr/H2-Ab1	27	BP
GO:0008544	epidermis development	36/918	329/23210	3.86065e-08	8.17857e-07	4.67675e-07	Sox9/Smo/Klf4/Celsr1/Plod1/Egfr/Slc9a3r1/Zfp36l1/Bmp4/Lats2/Fzd6/Ppara/Runx1/Dbi/Notch1/Pax6/Lrp4/Rest/Ezh2/Fgfr2/Fgfr1/Gab1/Triobp/Myo6/Fa2h/Clic4/Txnip/Tgfb2/Sox18/Hes5/Gli2/Foxc1/Yap1/Palld/Sox21/Apcdd1	36	BP
GO:0001885	endothelial cell development	15/918	67/23210	4.08585e-08	8.6203e-07	4.92935e-07	Hapln2/Notch4/Pecam1/Vegfa/Tjp2/Eng/Wnt7a/Msn/Cdh5/Clic4/Icam1/Cldn5/Id1/Sox18/Ezr	15	BP
GO:0030510	regulation of BMP signaling pathway	18/918	97/23210	4.1972e-08	8.81924e-07	5.0431e-07	Acvrl1/Htra1/Cav1/Vsir/Bmp4/Tcf7l2/Eng/Notch1/Notch2/Chrdl1/Cdh5/Dlx1/Hes5/Msx1/Kcp/Hipk2/Kdr/Rgma	18	BP
GO:0003203	endocardial cushion morphogenesis	11/918	34/23210	4.33162e-08	9.06484e-07	5.18355e-07	Acvrl1/Sox9/Tgfbr1/Bmp7/Eng/Notch1/Tgfbr2/Dchs1/Tgfb2/Msx1/Tmem100	11	BP
GO:2000106	regulation of leukocyte apoptotic process	19/918	108/23210	4.37728e-08	9.12344e-07	5.21706e-07	Axl/Stat5a/Mertk/Ada/Bmp4/Hcls1/Cd74/Gpam/Prkcq/Slc7a11/P2rx7/Il18/Tgfb2/Lyn/Dock8/Fcer1g/Cxcl12/Gimap8/Ccr5	19	BP
GO:0002263	cell activation involved in immune response	32/918	273/23210	4.40904e-08	9.15274e-07	5.23381e-07	Loxl3/Lgals9/Tgfb1/Stxbp2/Gata2/Ada/Dock2/Havcr2/Cd180/Lcp1/Trem2/Il33/Ptprc/Notch2/Lef1/Zbtb7b/Anxa3/Lfng/Pglyrp1/Itgam/Swap70/Dock11/Itm2a/Plcg2/Icam1/Cd84/Il18/Lyn/Cx3cr1/Fes/Ptafr/Fcer1g	32	BP
GO:0042098	T cell proliferation	27/918	205/23210	4.4657e-08	9.23328e-07	5.27986e-07	Lgals9/Tgfb1/Stat5a/Sdc4/Igf1/Vsir/Dock2/Havcr2/Bmp4/Nckap1l/Aif1/Gpam/Ptprc/Prkcq/Vcam1/Zbtb7b/Tnfrsf1b/P2rx7/Gpnmb/Itgam/Msn/Tgfbr2/Il18/Gja1/Dock8/Cxcl12/H2-Ab1	27	BP
GO:0034329	cell junction assembly	39/918	376/23210	4.54097e-08	9.35151e-07	5.34748e-07	Acvrl1/Mmp14/Lsr/Esam/Rhoc/Adgre5/Tek/Cav1/Sdc4/Pecam1/Ntn1/Fam107a/Vcl/Apod/Vegfa/Fn1/Myoc/Lrp4/Rab13/Pdlim5/Tln1/Pxn/Wnt7a/Cd9/Cdh5/Ugt8a/Phldb2/Myo6/Micall2/Fermt2/Col16a1/Cldn5/Gjb2/Gja1/Plxnb1/Tns1/Cdh24/Erbb4/Kdr	39	BP
GO:0030326	embryonic limb morphogenesis	22/918	143/23210	4.83998e-08	9.88848e-07	5.65453e-07	Bmp7/Gli3/Bmp4/Fzd6/Lrp5/Prrx1/Notch1/Lrp4/Mecom/Notch2/Lef1/Wnt7a/Fgfr1/Sall1/Frem2/Tgfb2/Chd7/Gli2/Msx1/Gja1/Gas1/Sp9	22	BP
GO:0035113	embryonic appendage morphogenesis	22/918	143/23210	4.83998e-08	9.88848e-07	5.65453e-07	Bmp7/Gli3/Bmp4/Fzd6/Lrp5/Prrx1/Notch1/Lrp4/Mecom/Notch2/Lef1/Wnt7a/Fgfr1/Sall1/Frem2/Tgfb2/Chd7/Gli2/Msx1/Gja1/Gas1/Sp9	22	BP
GO:1902107	positive regulation of leukocyte differentiation	24/918	168/23210	5.21506e-08	1.06128e-06	6.06874e-07	Mmp14/Lgals9/Axl/Tgfb1/Stat5a/Ada/Vsir/Zfp36l1/Gli3/Nckap1l/Hcls1/Runx1/Trem2/Cd74/Csf1r/Ptprc/Car2/Notch2/Lef1/Zbtb7b/Tgfbr2/Il18/Dusp10/Fes	24	BP
GO:0001776	leukocyte homeostasis	19/918	110/23210	5.94787e-08	1.20567e-06	6.89438e-07	Axl/Tgfb1/Stat5a/Tnfrsf13b/Mertk/Ada/Nckap1l/Cd74/Gpam/Slc40a1/Mecom/Slc7a11/P2rx7/Dock11/Il18/Tgfb2/Lyn/Chst3/Fcer1g	19	BP
GO:0035909	aorta morphogenesis	11/918	35/23210	6.09178e-08	1.22523e-06	7.00624e-07	Acvrl1/Prox1/Notch4/Mylk/Pdgfrb/Eng/Notch1/Ephb4/Adamts9/Tgfb2/Chd7	11	BP
GO:0060441	epithelial tube branching involved in lung morphogenesis	11/918	35/23210	6.09178e-08	1.22523e-06	7.00624e-07	Sox9/Celsr1/Ctsz/Bmp4/Hhex/Tnc/Pdgfra/Fgfr2/Lama1/Yap1/Sox2	11	BP
GO:0031099	regeneration	22/918	145/23210	6.24871e-08	1.25192e-06	7.15887e-07	Tgfb1/Klf4/P2rx5/Vtn/Igf1/Gfap/Prrx1/Tnc/Hgf/Ezh2/Ptn/Wnt7a/Cd9/Mag/Dusp10/Gja1/Lamb2/Yap1/Hopx/Cxcl12/Erbb4/Rgma	22	BP
GO:0002244	hematopoietic progenitor cell differentiation	23/918	158/23210	6.91867e-08	1.37548e-06	7.86544e-07	Tgfb1/Apobec3/Tnfrsf13b/Nfe2l2/Ston2/Bmp4/Runx1/Vegfa/Pdgfrb/Csf1r/Ptprc/Notch1/Col24a1/Pdgfra/Rest/Flt1/Hes5/Foxc1/Pld4/Dock1/Kcp/Kdr/Ptprz1	23	BP
GO:1903707	negative regulation of hemopoiesis	23/918	158/23210	6.91867e-08	1.37548e-06	7.86544e-07	Loxl3/Stat5a/Gata2/Nfe2l2/Zfp36l1/Gli3/Bmp4/Runx1/Tmem176a/Cd74/Tjp2/Notch1/Zbtb7b/Tmem176b/Clec2d/Pglyrp1/Lmo2/C1qc/Prdm16/Lrrc17/Lyn/Hes5/Mafb	23	BP
GO:0006633	fatty acid biosynthetic process	21/918	134/23210	7.01096e-08	1.38849e-06	7.93981e-07	Abhd3/Mid1ip1/Fads1/Ptgds/Pdk4/Srebf1/Cd74/Fads2/Scd2/Acadl/Acss1/Plp1/Acsbg1/Elovl5/Mgll/Fa2h/Acot11/Scd1/Acacb/Insig1/Qk	21	BP
GO:0031643	positive regulation of myelination	9/918	22/23210	7.12139e-08	1.40498e-06	8.03409e-07	Igf1/Tnfrsf1b/Hgf/Trf/Sox10/S100b/Myrf/Mag/Zfp488	9	BP
GO:0007265	Ras protein signal transduction	41/918	414/23210	7.46627e-08	1.46742e-06	8.39115e-07	Rnd2/Rab34/Rhoc/Apoe/Arhgef40/Rasa4/Abca1/Eps8/Celsr1/Cyth4/Igf1/Dock2/Pecam1/Ntn1/Aif1/Pdgfrb/Myoc/Notch1/Notch2/Rab13/Pdpn/Arhgef19/Col1a2/Arhgef6/Ednra/Adgrg1/Kank2/Kank1/Fgd5/Plekhg2/Rras/Lpar1/Tgfb2/Cdc42ep4/Prex2/Cdc42ep1/Gpr17/Plekhg3/Arhgap24/Phactr4/Rasgrp3	41	BP
GO:0060828	regulation of canonical Wnt signaling pathway	28/918	224/23210	7.83583e-08	1.53422e-06	8.77313e-07	Sox9/Apoe/Cav1/Gprc5b/Lrrk1/Egfr/Slc9a3r1/Gli3/Lats2/Gpc5/Dab2/Fzd6/Tcf7l2/Sox17/Notch1/Lrp4/Wwtr1/Fgfr2/Kank1/Sox10/Fgf2/Rbms3/Daam2/Lypd6/Yap1/Fgfr3/Sox7/Sox2	28	BP
GO:0072330	monocarboxylic acid biosynthetic process	25/918	185/23210	8.42858e-08	1.64389e-06	9.40026e-07	Abhd3/Slc1a3/Mid1ip1/Prox1/Fads1/Ptgds/Pdk4/Srebf1/Cd74/Fads2/Scd2/Acadl/Acss1/Plp1/Acsbg1/Elovl5/Mgll/Fa2h/Acot11/Scd1/Acacb/Insig1/Rbp1/Qk/Gad1	25	BP
GO:0045601	regulation of endothelial cell differentiation	11/918	36/23210	8.45957e-08	1.64389e-06	9.40026e-07	Acvrl1/Tgfbr1/Notch4/Bmp4/Vegfa/Zeb1/Notch1/Cdh5/Cldn5/Id1/Tmem100	11	BP
GO:0031214	biomineral tissue development	23/918	160/23210	8.76457e-08	1.69045e-06	9.6665e-07	Sox9/Tgfb1/Bmp7/Igf1/Srgn/Fam20a/Bmp4/Ppara/Ltbp3/Tcf7l2/Ddr2/Notch1/Dmp1/P2rx7/Col1a2/Ptn/Fgfr2/Bmp2k/S1pr1/Gja1/Bmpr1b/Fgfr3/Tmem119	23	BP
GO:0110148	biomineralization	23/918	160/23210	8.76457e-08	1.69045e-06	9.6665e-07	Sox9/Tgfb1/Bmp7/Igf1/Srgn/Fam20a/Bmp4/Ppara/Ltbp3/Tcf7l2/Ddr2/Notch1/Dmp1/P2rx7/Col1a2/Ptn/Fgfr2/Bmp2k/S1pr1/Gja1/Bmpr1b/Fgfr3/Tmem119	23	BP
GO:0048864	stem cell development	17/918	91/23210	8.96794e-08	1.72324e-06	9.85403e-07	Sox9/Smo/Bmp7/Bmp4/Ednrb/Fn1/Ptprc/Pax6/Edn3/Wnt7a/Ednra/Sox10/Fgf2/Foxc1/Erbb4/Phactr4/Msi2	17	BP
GO:0042472	inner ear morphogenesis	19/918	114/23210	1.07406e-07	2.04863e-06	1.17147e-06	Sox9/Gata2/Celsr1/Slc9a3r1/Ntn1/Fzd6/Zeb1/Prrx1/Rest/Fgfr2/Fgfr1/Triobp/Myo6/Chd7/Insig1/Gli2/Fzd2/Mafb/Sox2	19	BP
GO:0060419	heart growth	19/918	114/23210	1.07406e-07	2.04863e-06	1.17147e-06	Tgfbr1/Prox1/Igf1/Ppara/Notch1/Ccm2l/Pdlim5/Fgfr2/Fgfr1/Tgfbr2/Fgf1/Fgf2/Tgfb2/Acacb/S1pr1/Foxc1/Gja1/Yap1/Erbb4	19	BP
GO:0032231	regulation of actin filament bundle assembly	18/918	103/23210	1.0977e-07	2.08603e-06	1.19285e-06	Rhoc/Tgfbr1/Sdc4/Rgcc/Sorbs3/Myoc/Prkcq/Pxn/Swap70/Flna/Kank2/Arap1/Phldb2/Asap3/Lpar1/Id1/S1pr1/Tac1	18	BP
GO:0021879	forebrain neuron differentiation	15/918	72/23210	1.13516e-07	2.14932e-06	1.22905e-06	Prox1/Gata2/Sall3/Csf1r/Lhx6/Pax6/Fgfr2/Fgfr1/Sall1/Arx/Dlx1/Hes5/Erbb4/Sox2/Sox1	15	BP
GO:0097191	extrinsic apoptotic signaling pathway	28/918	229/23210	1.25388e-07	2.36544e-06	1.35263e-06	Tgfb1/Tgfbr1/Cav1/Erbb3/Timp3/Igf1/Unc5b/Bmp4/Dab2/Vegfa/Il33/Ptprc/Itga6/Mal/Tnfrsf1b/Hgf/P2rx7/Ltbr/Fgfr1/Icam1/Il18/Tgfb2/Tnfsf10/Cx3cr1/Bmpr1b/Gas1/Yap1/Fgfr3	28	BP
GO:0035904	aorta development	14/918	63/23210	1.27565e-07	2.39775e-06	1.3711e-06	Acvrl1/Ltbp1/Prox1/Notch4/Mylk/Pdgfrb/Eng/Notch1/Ephb4/Adamts9/Tgfb2/Chd7/Adamts6/Kif7	14	BP
GO:0014009	glial cell proliferation	13/918	54/23210	1.31023e-07	2.43617e-06	1.39308e-06	Igf1/Gfap/Trem2/Csf1r/Il33/Dbi/Vim/Notch1/Ptn/Idh2/Sox10/Lgi4/Lyn	13	BP
GO:0035272	exocrine system development	13/918	54/23210	1.31023e-07	2.43617e-06	1.39308e-06	Sox9/Bmp7/Igf1/Egfr/Tfcp2l1/Pax6/Hgf/Fgfr2/Fgfr1/Lama1/Sox10/Tgm2/Foxc1	13	BP
GO:2000648	positive regulation of stem cell proliferation	13/918	54/23210	1.31023e-07	2.43617e-06	1.39308e-06	Smo/Nr2e1/Gli3/Bmp4/Vegfa/Ltbp3/Ptprc/Notch1/Pax6/Sox10/Dmrta2/Cx3cr1/Sox2	13	BP
GO:0036293	response to decreased oxygen levels	28/918	230/23210	1.37497e-07	2.5474e-06	1.45668e-06	Tek/Cav1/Cybb/Nfe2l2/Ada/Zfp36l1/Rgcc/Ppara/Vegfa/Cbs/Epas1/Eng/Notch1/Ddah1/Cd38/Rest/Flt1/Itpr2/Ednra/Pygm/Ucp3/Ucp2/Acaa2/Il18/Tgfb2/Ndnf/Kdr/Sod3	28	BP
GO:0050866	negative regulation of cell activation	26/918	203/23210	1.39176e-07	2.56928e-06	1.46919e-06	Loxl3/Lgals9/Axl/Tgfb1/Apoe/Tnfrsf13b/Mertk/Sdc4/Vsir/Havcr2/Gli3/Bmp4/Prkcd/Runx1/Cd74/Serpine2/Zbtb7b/Pdgfra/Gpnmb/Cd9/Pglyrp1/Ldlr/Cd84/Lyn/Adgrf5/H2-Ab1	26	BP
GO:0002040	sprouting angiogenesis	19/918	116/23210	1.42817e-07	2.62713e-06	1.50227e-06	Klf4/Tek/Gata2/Nr2e1/Gpld1/Bmp4/Vegfa/Glul/Notch1/Creb3l1/Lef1/Flt1/Ephb4/Adamts9/Fgf1/Fgf2/Mmrn2/S100a1/Kdr	19	BP
GO:0021700	developmental maturation	34/918	317/23210	1.48616e-07	2.72411e-06	1.55773e-06	Bcan/Gata2/Igf1/Ednrb/Runx1/Vegfa/Epas1/Cd63/Gdf11/Tfcp2l1/Myoc/Lhx6/Notch1/Nfia/Plp1/Fgfr1/Cdh5/Cspg4/Sox10/Lgi4/Dchs1/C1qa/Tgfb2/S1pr1/C1ql1/Sox18/Hes5/Gja1/Cx3cr1/Plxnb1/Fgfr3/Unc13c/Erbb4/Kdr	34	BP
GO:0055074	calcium ion homeostasis	45/918	489/23210	1.49965e-07	2.73805e-06	1.5657e-06	Tgfb1/Apoe/Calb2/Cyba/Atp1a2/Cav1/Gata2/Pik3cg/Fam20a/Grin2c/Atp2a3/Bmp4/Ednrb/Plcb3/Dbi/Ptprc/Edn3/Anxa5/Cd38/Pdgfra/P2rx7/Itpr2/Swap70/Ednra/Cdh5/Pygm/S100b/Plcg2/Fxyd1/Fgf2/Tgm2/Atp13a4/Lpar1/Tgfb2/Chd7/Lyn/S1pr1/Atp13a5/Fzd2/Gja1/Gpr17/Cx3cr1/Tac1/Kdr/Ccr5	45	BP
GO:1901343	negative regulation of vasculature development	20/918	128/23210	1.50437e-07	2.73805e-06	1.5657e-06	Klf4/Tek/Bmp7/Sparc/Bmp4/Rgcc/Adamts1/Hhex/Notch1/Creb3l1/Ptn/Adamts9/Tie1/Ptprm/Tgfb2/Mmrn2/Stab1/Foxc1/Cx3cr1/Ecscr	20	BP
GO:0006874	cellular calcium ion homeostasis	44/918	473/23210	1.52088e-07	2.75839e-06	1.57733e-06	Tgfb1/Apoe/Calb2/Cyba/Atp1a2/Cav1/Gata2/Pik3cg/Grin2c/Atp2a3/Bmp4/Ednrb/Plcb3/Dbi/Ptprc/Edn3/Anxa5/Cd38/Pdgfra/P2rx7/Itpr2/Swap70/Ednra/Cdh5/Pygm/S100b/Plcg2/Fxyd1/Fgf2/Tgm2/Atp13a4/Lpar1/Tgfb2/Chd7/Lyn/S1pr1/Atp13a5/Fzd2/Gja1/Gpr17/Cx3cr1/Tac1/Kdr/Ccr5	44	BP
GO:0007179	transforming growth factor beta receptor signaling pathway	23/918	165/23210	1.5549e-07	2.81023e-06	1.60697e-06	Acvrl1/Ltbp1/Tgfb1/Htra1/Tgfbr1/Cav1/Appl2/Map3k1/Dab2/Itgb5/Zeb1/Ltbp3/Eng/Pxn/Col1a2/Cdh5/Tgfbr2/Fermt2/Tgfb2/Prdm16/Cldn5/Bmpr1b/Hipk2	23	BP
GO:0042306	regulation of protein import into nucleus	14/918	64/23210	1.57386e-07	2.8167e-06	1.61067e-06	Smo/Tgfb1/Tek/Gli3/Bmp4/Prkcd/Apod/Hcls1/Prkcq/Flna/Zic1/Uaca/Mdfic/Gbp4	14	BP
GO:0014002	astrocyte development	11/918	38/23210	1.57576e-07	2.8167e-06	1.61067e-06	Smo/Egfr/Gfap/Trem2/Vim/Lamc3/Tspan2/Plp1/Ldlr/C1qa/Lamb2	11	BP
GO:0030513	positive regulation of BMP signaling pathway	11/918	38/23210	1.57576e-07	2.8167e-06	1.61067e-06	Acvrl1/Vsir/Bmp4/Eng/Notch1/Notch2/Cdh5/Hes5/Msx1/Kcp/Kdr	11	BP
GO:0021915	neural tube development	25/918	191/23210	1.58027e-07	2.8167e-06	1.61067e-06	Smo/Tgfb1/Bmp7/Celsr1/Sdc4/Zfp36l1/Gli3/Bmp4/Fzd6/Tcf7l2/Sox17/Notch1/Pax6/Sall1/Dchs1/Tgfb2/Zic5/Hes5/Gli2/Fzd2/Gas1/Phgdh/Zic2/Phactr4/Rgma	25	BP
GO:0034103	regulation of tissue remodeling	16/918	84/23210	1.61376e-07	2.8665e-06	1.63915e-06	Pdk4/Egfr/Vegfa/Csf1r/Ltbp3/Car2/Cd38/P2rx7/Gpnmb/Trf/Il18/Erg/S1pr1/Gja1/Fgfr3/Tmem119	16	BP
GO:0048738	cardiac muscle tissue development	30/918	260/23210	1.63932e-07	2.90194e-06	1.65942e-06	Tgfb1/Tgfbr1/Bmp7/Prox1/Erbb3/Igf1/Bmp4/Ppara/Vegfa/Pdgfrb/Eng/Notch1/Ccm2l/Pdlim5/Pdgfra/Adamts9/Fgfr2/Fgfr1/Tgfbr2/Fgf1/Myom3/Fgf2/Tgfb2/Chd7/S1pr1/Foxc1/Gja1/Sox6/Yap1/Erbb4	30	BP
GO:0003272	endocardial cushion formation	9/918	24/23210	1.74281e-07	3.07461e-06	1.75815e-06	Tgfbr1/Bmp7/Eng/Notch1/Tgfbr2/Dchs1/Tgfb2/Msx1/Tmem100	9	BP
GO:0046620	regulation of organ growth	19/918	118/23210	1.8864e-07	3.31661e-06	1.89654e-06	Smo/Tgfbr1/Cacna2d2/Prox1/Igf1/Lats2/Ppara/Tcf7l2/Notch1/Fgfr2/Fgfr1/Tgfbr2/Arx/Fgf2/Acacb/Foxc1/Gja1/Yap1/Erbb4	19	BP
GO:0060425	lung morphogenesis	14/918	65/23210	1.93348e-07	3.38785e-06	1.93727e-06	Sox9/Celsr1/Ctsz/Igf1/Bmp4/Hhex/Tnc/Pdgfra/Fgfr2/Tgfbr2/Lama1/Id1/Yap1/Sox2	14	BP
GO:0045216	cell-cell junction organization	23/918	167/23210	1.94219e-07	3.39162e-06	1.93943e-06	Lsr/Esam/Rhoc/Tgfb1/Tgfbr1/Cav1/Pecam1/Vcl/Vegfa/Lims2/Csf1r/Rab13/Cd9/Flna/Cdh5/Ugt8a/Micall2/Tgfb2/Cldn5/Inava/Gjb2/Gja1/Cdh24	23	BP
GO:0032147	activation of protein kinase activity	29/918	248/23210	1.9738e-07	3.4352e-06	1.96435e-06	Tgfbr1/Traf4/Igf1/Egfr/Map3k1/Bmp4/Prkcd/Dab2/Emp2/Vegfa/Cd74/Ptprc/Hgf/P2rx7/Pxn/Tgfa/Gab1/Tgfbr2/Trf/Cspg4/Fgf1/Fgf2/Lpar1/Il18/Tgfb2/Mdfic/Inava/Itga1/Ighm	29	BP
GO:0021543	pallium development	22/918	155/23210	2.08879e-07	3.61102e-06	2.06489e-06	Smo/Bcan/Prox1/Nr2e1/Egfr/Gli3/Id4/Nde1/Lhx6/Pax6/Lef1/Mfsd2a/Fgfr1/Adgrg1/Arx/P2ry12/Dlx1/Emx2/Ccdc141/Dmrta2/Cx3cr1/Sox2	22	BP
GO:0051896	regulation of protein kinase B signaling	22/918	155/23210	2.08879e-07	3.61102e-06	2.06489e-06	Axl/Tgfb1/Klf4/Tek/Tgfbr1/Igf1/Egfr/Pik3cg/Slc9a3r1/Hcls1/Vegfa/Hbegf/Tcf7l2/Myoc/Eng/F3/P2ry12/Fgf2/Rras/Il18/Myorg/Cx3cr1	22	BP
GO:1902692	regulation of neuroblast proliferation	11/918	39/23210	2.11666e-07	3.64701e-06	2.08547e-06	Smo/Tgfb1/Gli3/Vegfa/Notch1/Pax6/Ptn/Sox10/Dmrta2/Cx3cr1/Sox2	11	BP
GO:0030509	BMP signaling pathway	23/918	168/23210	2.16754e-07	3.72227e-06	2.12851e-06	Acvrl1/Htra1/Cav1/Bmp7/Vsir/Bmp4/Tcf7l2/Eng/Notch1/Notch2/Lef1/Chrdl1/Cdh5/Dlx1/Id1/Hes5/Msx1/Bmpr1b/Kcp/Hipk2/Kdr/Tmem100/Rgma	23	BP
GO:0007224	smoothened signaling pathway	21/918	143/23210	2.18857e-07	3.74594e-06	2.14204e-06	Smo/Rab34/Rfx4/Gli3/Sall3/Serpine2/Gpr37l1/Prrx1/Pax6/Nkx2-2/Fgfr2/Sall1/Zic1/Tgfbr2/Dzip1/Hes5/Gli2/Kif7/Gas1/Fgfr3/Hipk2	21	BP
GO:0007044	cell-substrate junction assembly	16/918	86/23210	2.26815e-07	3.8566e-06	2.20532e-06	Acvrl1/Mmp14/Tek/Sdc4/Fam107a/Apod/Vegfa/Fn1/Myoc/Tln1/Pxn/Phldb2/Fermt2/Col16a1/Tns1/Kdr	16	BP
GO:0150115	cell-substrate junction organization	16/918	86/23210	2.26815e-07	3.8566e-06	2.20532e-06	Acvrl1/Mmp14/Tek/Sdc4/Fam107a/Apod/Vegfa/Fn1/Myoc/Tln1/Pxn/Phldb2/Fermt2/Col16a1/Tns1/Kdr	16	BP
GO:0045927	positive regulation of growth	33/918	308/23210	2.31514e-07	3.92359e-06	2.24363e-06	Mmp14/Rnd2/Smo/Apoe/Stat5a/Cyba/Tgfbr1/Cacna2d2/Prox1/Igf1/Egfr/Ntn1/Vegfa/Hbegf/Gpam/Fn1/Tfcp2l1/Syt2/Notch1/Lef1/Cd38/Fgfr2/Fgfr1/Arx/Fgf2/Tgfb2/Chd7/Acacb/Ezr/Yap1/Hopx/Cxcl12/Erbb4	33	BP
GO:0070167	regulation of biomineral tissue development	17/918	97/23210	2.36053e-07	3.97445e-06	2.27271e-06	Sox9/Tgfb1/Bmp7/Srgn/Bmp4/Ltbp3/Ddr2/Notch1/Dmp1/P2rx7/Ptn/Bmp2k/S1pr1/Gja1/Bmpr1b/Fgfr3/Tmem119	17	BP
GO:0110149	regulation of biomineralization	17/918	97/23210	2.36053e-07	3.97445e-06	2.27271e-06	Sox9/Tgfb1/Bmp7/Srgn/Bmp4/Ltbp3/Ddr2/Notch1/Dmp1/P2rx7/Ptn/Bmp2k/S1pr1/Gja1/Bmpr1b/Fgfr3/Tmem119	17	BP
GO:0060041	retina development in camera-type eye	23/918	169/23210	2.41678e-07	4.05595e-06	2.31932e-06	Acvrl1/Sox9/Prox1/Mertk/Nr2e1/Pdgfrb/Lrp5/Lamc3/Pax6/Prom1/Pdgfra/Tspan12/Ptn/Lama1/Ptprm/Clic4/Tgfb2/Chd7/Dlx1/Bmpr1b/Lamb2/Hipk2/Sox2	23	BP
GO:0002687	positive regulation of leukocyte migration	21/918	144/23210	2.46828e-07	4.12226e-06	2.35723e-06	Mmp14/Lgals9/Tgfb1/Pecam1/Cxcl14/Nckap1l/Pla2g7/Vegfa/Trem2/Aif1/Cd74/Edn3/Ptn/Swap70/Ednra/P2ry12/Icam1/Tnfrsf18/Dock8/Ptafr/Cxcl12	21	BP
GO:0002062	chondrocyte differentiation	19/918	120/23210	2.47568e-07	4.12226e-06	2.35723e-06	Sox9/Tgfb1/Tgfbr1/Matn4/Gli3/Gpld1/Bmp4/Col11a2/Ltbp3/Col7a1/Wnt7a/Fgfr1/Tgfbr2/Col27a1/Gli2/Sox6/Bmpr1b/Maf/Serpinh1	19	BP
GO:0048638	regulation of developmental growth	39/918	401/23210	2.48021e-07	4.12226e-06	2.35723e-06	Rnd2/Smo/Apoe/Stat5a/P2rx5/Tgfbr1/Cacna2d2/Prox1/Igf1/Ntn1/Bmp4/Lats2/Ppara/Vegfa/Gpam/Tcf7l2/Fn1/Syt2/Notch1/Fgfr2/Fgfr1/Tgfbr2/Mgll/Arx/Mag/Fgf2/Dusp10/Chd7/Acacb/Foxc1/Gja1/Ezr/Yap1/Fgfr3/Hopx/Cxcl12/Erbb4/Rgma/Ccr5	39	BP
GO:0071887	leukocyte apoptotic process	20/918	132/23210	2.52096e-07	4.17654e-06	2.38827e-06	Axl/Stat5a/Mertk/Ada/Gli3/Bmp4/Hcls1/Cd74/Gpam/Prkcq/Slc7a11/P2rx7/Il18/Tgfb2/Lyn/Dock8/Fcer1g/Cxcl12/Gimap8/Ccr5	20	BP
GO:0072009	nephron epithelium development	18/918	109/23210	2.66809e-07	4.40618e-06	2.51959e-06	Sox9/Smo/Tgfb1/Gli3/Bmp4/Vegfa/Notch1/Wwtr1/Notch2/Prom1/Sall1/Fgf1/Dchs1/Fgf2/Hes5/Foxc1/Lamb2/Yap1	18	BP
GO:0042475	odontogenesis of dentin-containing tooth	16/918	87/23210	2.67835e-07	4.40904e-06	2.52122e-06	Smo/Bmp7/Fam20a/Gli3/Bmp4/Ppara/Tcf7l2/Itga6/Lrp4/Lef1/Pdgfra/Dmp1/Dlx1/Gli2/Msx1/Foxc1	16	BP
GO:0046890	regulation of lipid biosynthetic process	23/918	170/23210	2.69219e-07	4.41775e-06	2.5262e-06	Apoe/Mid1ip1/Prox1/Pdk4/Igf1/Srebf1/Gpld1/Prkcd/Dab2/Zbtb20/Cd74/Gpam/Tcf7l2/Acadl/Dbi/Rest/Ldlr/Elovl5/Thrsp/Igfbp7/Fgf1/Insig1/Adgrf5	23	BP
GO:0070663	regulation of leukocyte proliferation	28/918	238/23210	2.81473e-07	4.60422e-06	2.63283e-06	Lgals9/Tgfb1/Stat5a/Tnfrsf13b/Sdc4/Ada/Igf1/Vsir/Havcr2/Bmp4/Nckap1l/Aif1/Cd74/Gpam/Hhex/Ptprc/Prkcq/Vcam1/Zbtb7b/Tnfrsf1b/Cd38/Gpnmb/Tgfbr2/Il18/Lyn/Tac1/H2-Ab1/Ighm	28	BP
GO:0050670	regulation of lymphocyte proliferation	27/918	225/23210	3.06896e-07	5.00425e-06	2.86158e-06	Lgals9/Tgfb1/Stat5a/Tnfrsf13b/Sdc4/Ada/Igf1/Vsir/Havcr2/Bmp4/Nckap1l/Aif1/Cd74/Gpam/Ptprc/Prkcq/Vcam1/Zbtb7b/Tnfrsf1b/Cd38/Gpnmb/Tgfbr2/Il18/Lyn/Tac1/H2-Ab1/Ighm	27	BP
GO:0002011	morphogenesis of an epithelial sheet	13/918	58/23210	3.22251e-07	5.22168e-06	2.98591e-06	Acvrl1/Bmp7/Map3k1/Hbegf/Notch1/Notch2/Pdpn/Wnt7a/Flna/Lama1/Phldb2/Arhgap24/Phactr4	13	BP
GO:0032835	glomerulus development	13/918	58/23210	3.22251e-07	5.22168e-06	2.98591e-06	Nid1/Tek/Bmp7/Bmp4/Pdgfrb/Notch1/Wwtr1/Notch2/Prom1/Pdgfra/Notch3/Foxc1/Lamb2	13	BP
GO:0007409	axonogenesis	43/918	470/23210	3.32096e-07	5.36439e-06	3.06752e-06	Rnd2/Smo/Metrn/Apoe/Cnp/Bmp7/Etv4/Nr2e1/Unc5b/Ntn1/Gli3/Vcl/Vegfa/Csf1r/Fn1/Vim/Notch1/Pax6/Lrp4/Ephb4/Wnt7a/Fgfr2/Plxnb3/Lama1/Mgll/Ptprm/Arx/Mag/Tgfb2/Ccdc141/Tubb2b/Gli2/Bmpr1b/Lamb2/Gas1/Plxnb1/Fgfr3/Cxcl12/Zic2/Ptprz1/Rgma/Kif5a/Ccr5	43	BP
GO:0002697	regulation of immune effector process	40/918	422/23210	3.42471e-07	5.51475e-06	3.1535e-06	Loxl3/Lgals9/Tgfb1/Stat5a/Stxbp2/Htra1/Tek/Gprc5b/Apobec3/Gata2/Vsir/Appl2/Havcr2/Tap2/Tmem173/Cd74/Il33/Cfh/Ptprc/Zbtb7b/Tnfrsf1b/P2rx7/Zc3hav1/Clec2d/Pglyrp1/Itgam/Cd84/Il18/Tgfb2/Dusp10/Mill2/Lyn/Tril/Fes/Ptafr/Fcer1g/Fcgr3/H2-Q6/Ighm/Gbp4	40	BP
GO:0034109	homotypic cell-cell adhesion	14/918	68/23210	3.49864e-07	5.6163e-06	3.21157e-06	Prkcd/Megf10/Serpine2/Prkcq/Ccm2l/Slc7a11/Stxbp3/Pear1/Plpp3/Pdpn/Pdgfra/Cd9/P2ry12/Lyn	14	BP
GO:0060740	prostate gland epithelium morphogenesis	10/918	33/23210	3.60446e-07	5.76826e-06	3.29846e-06	Sox9/Stat5a/Bmp7/Igf1/Id4/Bmp4/Notch1/Tnc/Fgfr2/Gli2	10	BP
GO:0032944	regulation of mononuclear cell proliferation	27/918	227/23210	3.66945e-07	5.85414e-06	3.34757e-06	Lgals9/Tgfb1/Stat5a/Tnfrsf13b/Sdc4/Ada/Igf1/Vsir/Havcr2/Bmp4/Nckap1l/Aif1/Cd74/Gpam/Ptprc/Prkcq/Vcam1/Zbtb7b/Tnfrsf1b/Cd38/Gpnmb/Tgfbr2/Il18/Lyn/Tac1/H2-Ab1/Ighm	27	BP
GO:0001937	negative regulation of endothelial cell proliferation	11/918	41/23210	3.71104e-07	5.90227e-06	3.37509e-06	Acvrl1/Apoe/Tgfbr1/Cav1/Sparc/Rgcc/Eng/Flt1/Nr2f2/Ptprm/Gja1	11	BP
GO:0001933	negative regulation of protein phosphorylation	39/918	408/23210	3.86809e-07	6.12976e-06	3.50518e-06	Tgfb1/Apoe/Klf4/Ndrg2/Cav1/Bmp7/Lrrk1/Cnksr3/Mical1/Timp3/Igf1/Pecam1/Slc9a3r1/Bmp4/Prkcd/Lats2/Dab2/Lrp5/Hhex/Ctdsp1/Ptprc/Eng/Pax6/Rassf2/Mecom/Wwtr1/Plpp3/Hgf/P2rx7/Nr2f2/Inppl1/Prr5l/Kirrel2/Il18/Dusp10/Lyn/Ezr/Gbp4/Dynlt1b	39	BP
GO:2000738	positive regulation of stem cell differentiation	9/918	26/23210	3.87779e-07	6.12976e-06	3.50518e-06	Sox9/Bmp7/Vsir/Bmp4/Ltbp3/Ptn/Tgfb2/Foxc1/Sox6	9	BP
GO:2001044	regulation of integrin-mediated signaling pathway	7/918	14/23210	3.98155e-07	6.26039e-06	3.57988e-06	Loxl3/Dab2/Emp2/Lims2/Cd63/Flna/Phactr4	7	BP
GO:0008347	glial cell migration	13/918	59/23210	3.98465e-07	6.26039e-06	3.57988e-06	Nr2e1/Gli3/Vcan/Trem2/Fn1/Vim/Idh2/Adgrg1/Cspg4/P2ry12/Tgfb2/Ptprz1/Apcdd1	13	BP
GO:0050870	positive regulation of T cell activation	24/918	187/23210	4.02004e-07	6.29685e-06	3.60073e-06	Lgals9/Tgfb1/Stat5a/Cav1/Ada/Igf1/Vsir/Havcr2/Gli3/Nckap1l/Runx1/Aif1/Cd74/Gpam/Ptprc/Prkcq/Vcam1/Zbtb7b/Ephb4/Tgfbr2/Il18/Dusp10/Dock8/H2-Ab1	24	BP
GO:0016525	negative regulation of angiogenesis	18/918	112/23210	4.05812e-07	6.33728e-06	3.62385e-06	Klf4/Tek/Sparc/Rgcc/Adamts1/Hhex/Notch1/Creb3l1/Ptn/Adamts9/Tie1/Ptprm/Tgfb2/Mmrn2/Stab1/Foxc1/Cx3cr1/Ecscr	18	BP
GO:1904589	regulation of protein import	14/918	69/23210	4.23084e-07	6.56733e-06	3.7554e-06	Smo/Tgfb1/Tek/Gli3/Bmp4/Prkcd/Apod/Hcls1/Prkcq/Flna/Zic1/Uaca/Mdfic/Gbp4	14	BP
GO:2000107	negative regulation of leukocyte apoptotic process	14/918	69/23210	4.23084e-07	6.56733e-06	3.7554e-06	Axl/Stat5a/Mertk/Ada/Bmp4/Hcls1/Cd74/Gpam/Prkcq/Il18/Dock8/Fcer1g/Cxcl12/Ccr5	14	BP
GO:0034446	substrate adhesion-dependent cell spreading	17/918	101/23210	4.30653e-07	6.6648e-06	3.81113e-06	Axl/Tek/Mertk/Dab2/Lims2/Fn1/Myoc/Lamc3/Pdpn/Pxn/Flna/Kank1/Triobp/Micall2/Fermt2/Lamb2/Dock1	17	BP
GO:0045637	regulation of myeloid cell differentiation	26/918	215/23210	4.35139e-07	6.71413e-06	3.83934e-06	Tgfb1/Stat5a/Gata2/Zfp36l1/Nckap1l/Hcls1/Runx1/Trem2/Cd74/Csf1r/Tjp2/Rassf2/Car2/Notch2/Lef1/Clec2d/Ets1/Lmo2/C1qc/Prdm16/Lrrc17/Lyn/Rbp1/Fes/Fgfr3/Mafb	26	BP
GO:0031349	positive regulation of defense response	30/918	272/23210	4.37462e-07	6.72988e-06	3.84835e-06	Lgals9/Rab34/Stat5a/Cyba/Gprc5b/Egfr/Havcr2/Pik3cg/Trem2/Tmem173/Cd74/Il33/Zc3hav1/Ctsc/Nupr1/Ednra/Ets1/Ldlr/Tgm2/Nod1/Ctss/Ifi203/Mill2/Gja1/Fcer1g/Fcgr3/Tac1/Irgm2/Ccr5/Gbp5	30	BP
GO:0032635	interleukin-6 production	22/918	162/23210	4.56056e-07	6.99512e-06	4.00002e-06	Lgals9/Cyba/Havcr2/Nckap1l/Zbtb20/Trem2/Aif1/Aqp4/Cd74/Il33/Afap1l2/Hgf/P2rx7/Unc93b1/Nod1/Cd84/Il18/Inava/Mbp/Ptafr/Fcer1g/Ccr5	22	BP
GO:2000826	regulation of heart morphogenesis	11/918	42/23210	4.84897e-07	7.41548e-06	4.24039e-06	Sox9/Smo/Tgfbr1/Bmp7/Bmp4/Eng/Notch1/Tgfbr2/Tgfb2/Foxc1/Gng5	11	BP
GO:0046850	regulation of bone remodeling	13/918	60/23210	4.90399e-07	7.46676e-06	4.26972e-06	Pdk4/Egfr/Vegfa/Csf1r/Ltbp3/Car2/Cd38/P2rx7/Trf/S1pr1/Gja1/Fgfr3/Tmem119	13	BP
GO:0010714	positive regulation of collagen metabolic process	10/918	34/23210	4.92584e-07	7.46676e-06	4.26972e-06	Ltbp1/Tgfb1/Vsir/Bmp4/Rgcc/Pdgfrb/Vim/Eng/Creb3l1/Il18	10	BP
GO:0060512	prostate gland morphogenesis	10/918	34/23210	4.92584e-07	7.46676e-06	4.26972e-06	Sox9/Stat5a/Bmp7/Igf1/Id4/Bmp4/Notch1/Tnc/Fgfr2/Gli2	10	BP
GO:1902106	negative regulation of leukocyte differentiation	17/918	102/23210	4.97979e-07	7.52648e-06	4.30387e-06	Loxl3/Gata2/Gli3/Bmp4/Runx1/Tmem176a/Cd74/Tjp2/Zbtb7b/Tmem176b/Clec2d/Pglyrp1/C1qc/Prdm16/Lrrc17/Lyn/Mafb	17	BP
GO:0050863	regulation of T cell activation	32/918	304/23210	5.22927e-07	7.88049e-06	4.5063e-06	Loxl3/Lgals9/Tgfb1/Stat5a/Cav1/Sdc4/Ada/Igf1/Vsir/Havcr2/Gli3/Bmp4/Nckap1l/Runx1/Zeb1/Aif1/Cd74/Gpam/Ptprc/Prkcq/Gsn/Vcam1/Zbtb7b/Tnfrsf1b/Ephb4/Gpnmb/Tgfbr2/Il18/Dusp10/Dock8/Sox13/H2-Ab1	32	BP
GO:0002052	positive regulation of neuroblast proliferation	9/918	27/23210	5.6128e-07	8.38669e-06	4.79576e-06	Smo/Gli3/Vegfa/Notch1/Pax6/Sox10/Dmrta2/Cx3cr1/Sox2	9	BP
GO:0021511	spinal cord patterning	9/918	27/23210	5.6128e-07	8.38669e-06	4.79576e-06	Smo/Rfx4/Gli3/Gdf11/Pax6/Nkx2-2/Nkx6-2/Gli2/Sox1	9	BP
GO:0031032	actomyosin structure organization	25/918	204/23210	5.61384e-07	8.38669e-06	4.79576e-06	Rhoc/Tgfbr1/Prox1/Sdc4/Rgcc/Sorbs3/Itgb5/Pdgfrb/Csrp1/Myoc/Prkcq/Pdgfra/Pxn/Eln/Myh14/Kank2/Arap1/Phldb2/Asap3/Myom3/Lpar1/Pgm5/S1pr1/Cnn3/Tac1	25	BP
GO:0030258	lipid modification	26/918	218/23210	5.70161e-07	8.48777e-06	4.85356e-06	Apoe/Crot/Pdk4/Appl2/Pik3cg/Eci2/Ephx2/Ppara/Apod/Pla2g7/Cpt1a/Acadl/Dbi/Hadh/Decr1/Plpp3/Acads/St3gal4/Inppl1/Fa2h/Lcat/Acaa2/Scd1/Acacb/Tmem150a/Cyp4v3	26	BP
GO:0001708	cell fate specification	17/918	103/23210	5.74718e-07	8.48777e-06	4.85356e-06	Sox9/Smo/Gli3/Sox17/Notch1/Pax6/Nkx2-2/Fgfr1/Fgf2/Olig2/Nkx6-2/Sox18/Dmrta2/Gli2/Sox6/Sox2/Sox1	17	BP
GO:0030038	contractile actin filament bundle assembly	17/918	103/23210	5.74718e-07	8.48777e-06	4.85356e-06	Rhoc/Tgfbr1/Sdc4/Rgcc/Sorbs3/Itgb5/Myoc/Prkcq/Pxn/Eln/Kank2/Arap1/Phldb2/Asap3/Lpar1/S1pr1/Tac1	17	BP
GO:0043149	stress fiber assembly	17/918	103/23210	5.74718e-07	8.48777e-06	4.85356e-06	Rhoc/Tgfbr1/Sdc4/Rgcc/Sorbs3/Itgb5/Myoc/Prkcq/Pxn/Eln/Kank2/Arap1/Phldb2/Asap3/Lpar1/S1pr1/Tac1	17	BP
GO:0048286	lung alveolus development	13/918	61/23210	6.00823e-07	8.84802e-06	5.05956e-06	Ada/Igf1/Tns3/Bmp4/Vegfa/Ltbp3/Slc7a11/Pdpn/Fgfr2/Fgfr3/Hopx/Kdr/Sox2	13	BP
GO:0000187	activation of MAPK activity	18/918	115/23210	6.07918e-07	8.92706e-06	5.10476e-06	Igf1/Map3k1/Dab2/Cd74/Ptprc/Hgf/P2rx7/Pxn/Tgfa/Gab1/Trf/Cspg4/Fgf1/Lpar1/Mdfic/Inava/Itga1/Ighm	18	BP
GO:0019827	stem cell population maintenance	22/918	165/23210	6.28033e-07	9.19632e-06	5.25873e-06	Sox9/Smo/Klf4/Bmp7/Prox1/Gata2/Nr2e1/Lbh/Lrp5/Tcf7l2/Prrx1/Rest/Ptn/Wnt7a/Fgfr1/Sall1/Prdm16/Hes5/Yap1/Fgfr3/Tcf7l1/Sox2	22	BP
GO:0010712	regulation of collagen metabolic process	12/918	52/23210	6.53456e-07	9.51469e-06	5.44079e-06	Ltbp1/Tgfb1/Vsir/Bmp4/Rgcc/Pdgfrb/Vim/Eng/Creb3l1/Il18/Cyp2j6/Fgfr3	12	BP
GO:0031529	ruffle organization	12/918	52/23210	6.53456e-07	9.51469e-06	5.44079e-06	Cav1/Eps8/Lima1/Aif1/Csf1r/Kank1/Inppl1/Mtss2/P2ry12/Icam1/Arhgap24/Palld	12	BP
GO:0021846	cell proliferation in forebrain	10/918	35/23210	6.6525e-07	9.65921e-06	5.52343e-06	Fabp7/Gli3/Hhex/Pax6/Wnt7a/Fgfr2/Fgfr1/Arx/Akna/Emx2	10	BP
GO:0071772	response to BMP	23/918	179/23210	6.83394e-07	9.8189e-06	5.61474e-06	Acvrl1/Htra1/Cav1/Bmp7/Vsir/Bmp4/Tcf7l2/Eng/Notch1/Notch2/Lef1/Chrdl1/Cdh5/Dlx1/Id1/Hes5/Msx1/Bmpr1b/Kcp/Hipk2/Kdr/Tmem100/Rgma	23	BP
GO:0071773	cellular response to BMP stimulus	23/918	179/23210	6.83394e-07	9.8189e-06	5.61474e-06	Acvrl1/Htra1/Cav1/Bmp7/Vsir/Bmp4/Tcf7l2/Eng/Notch1/Notch2/Lef1/Chrdl1/Cdh5/Dlx1/Id1/Hes5/Msx1/Bmpr1b/Kcp/Hipk2/Kdr/Tmem100/Rgma	23	BP
GO:0062012	regulation of small molecule metabolic process	33/918	323/23210	6.88087e-07	9.8189e-06	5.61474e-06	Tgfb1/Apoe/Cav1/Mid1ip1/Prox1/Pdk4/Igf1/Appl2/Srebf1/Gpld1/Ephx2/Dab2/Ppara/Zbtb20/Trem2/Cd74/Cpt1a/Tcf7l2/Acadl/Dbi/Slc7a11/Rest/P2rx7/Nupr1/Ldlr/Elovl5/Fgf1/Acacb/Insig1/Entpd1/Ppp1r3g/Ptafr/COX2	33	BP
GO:0045445	myoblast differentiation	16/918	93/23210	6.89759e-07	9.8189e-06	5.61474e-06	Sox9/Tgfb1/Id3/Igf1/Zfp36l1/Cxcl14/Bmp4/Epas1/Tcf7l2/Notch1/Rest/Cxcl9/Zfhx3/Il18/Cmtm5/Ranbp3l	16	BP
GO:0046889	positive regulation of lipid biosynthetic process	16/918	93/23210	6.89759e-07	9.8189e-06	5.61474e-06	Apoe/Mid1ip1/Igf1/Srebf1/Gpld1/Prkcd/Dab2/Zbtb20/Cd74/Gpam/Tcf7l2/Dbi/Ldlr/Elovl5/Fgf1/Adgrf5	16	BP
GO:0003279	cardiac septum development	19/918	128/23210	6.91739e-07	9.8189e-06	5.61474e-06	Smo/Ltbp1/Tgfbr1/Fgfrl1/Bmp7/Prox1/Bmp4/Eng/Notch1/Notch2/Fgfr2/Sall1/Tgfbr2/Tgfb2/Chd7/Adamts6/Fzd2/Kif7/Dhrs3	19	BP
GO:0032675	regulation of interleukin-6 production	21/918	153/23210	6.92527e-07	9.8189e-06	5.61474e-06	Lgals9/Cyba/Havcr2/Nckap1l/Zbtb20/Trem2/Aif1/Aqp4/Cd74/Il33/Afap1l2/Hgf/P2rx7/Unc93b1/Nod1/Cd84/Inava/Mbp/Ptafr/Fcer1g/Ccr5	21	BP
GO:0030282	bone mineralization	18/918	116/23210	6.93344e-07	9.8189e-06	5.61474e-06	Sox9/Bmp7/Igf1/Srgn/Bmp4/Ltbp3/Tcf7l2/Ddr2/P2rx7/Col1a2/Ptn/Fgfr2/Bmp2k/S1pr1/Gja1/Bmpr1b/Fgfr3/Tmem119	18	BP
GO:2000181	negative regulation of blood vessel morphogenesis	18/918	116/23210	6.93344e-07	9.8189e-06	5.61474e-06	Klf4/Tek/Sparc/Rgcc/Adamts1/Hhex/Notch1/Creb3l1/Ptn/Adamts9/Tie1/Ptprm/Tgfb2/Mmrn2/Stab1/Foxc1/Cx3cr1/Ecscr	18	BP
GO:0071695	anatomical structure maturation	29/918	264/23210	7.37643e-07	1.04177e-05	5.95715e-06	Gata2/Igf1/Ednrb/Runx1/Vegfa/Epas1/Gdf11/Tfcp2l1/Myoc/Lhx6/Notch1/Plp1/Fgfr1/Cdh5/Cspg4/Sox10/Lgi4/Dchs1/C1qa/Tgfb2/S1pr1/C1ql1/Sox18/Hes5/Gja1/Cx3cr1/Plxnb1/Fgfr3/Kdr	29	BP
GO:0055017	cardiac muscle tissue growth	17/918	105/23210	7.61188e-07	1.07209e-05	6.13055e-06	Tgfbr1/Igf1/Ppara/Notch1/Ccm2l/Pdlim5/Fgfr2/Fgfr1/Tgfbr2/Fgf1/Fgf2/Tgfb2/S1pr1/Foxc1/Gja1/Yap1/Erbb4	17	BP
GO:0001945	lymph vessel development	9/918	28/23210	7.98165e-07	1.12112e-05	6.41089e-06	Acvrl1/Prox1/Vegfa/Tmem204/Pdpn/Nr2f2/Sox18/Foxc1/Kdr	9	BP
GO:0070527	platelet aggregation	11/918	44/23210	8.08075e-07	1.13196e-05	6.4729e-06	Prkcd/Serpine2/Prkcq/Slc7a11/Stxbp3/Pear1/Pdpn/Pdgfra/Cd9/P2ry12/Lyn	11	BP
GO:0048546	digestive tract morphogenesis	12/918	53/23210	8.14509e-07	1.13789e-05	6.5068e-06	Egfr/Gli3/Bmp4/Tcf7l2/Sox17/Notch1/Pdgfra/Stx2/Fgfr2/Sox10/Gli2/Fgfr3	12	BP
GO:0003205	cardiac chamber development	24/918	195/23210	8.69683e-07	1.2117e-05	6.92884e-06	Smo/Ltbp1/Tgfb1/Tek/Tgfbr1/Fgfrl1/Bmp7/Prox1/Bmp4/Adamts1/Eng/Notch1/Ccm2l/Notch2/Fgfr2/Sall1/Tgfbr2/Tgfb2/Chd7/Adamts6/Fzd2/Foxc1/Kif7/Dhrs3	24	BP
GO:0061384	heart trabecula morphogenesis	10/918	36/23210	8.88579e-07	1.2347e-05	7.06036e-06	Tek/Tgfbr1/Bmp7/Adamts1/Eng/Notch1/Ccm2l/Tgfb2/Chd7/S1pr1	10	BP
GO:0045687	positive regulation of glial cell differentiation	12/918	54/23210	1.00979e-06	1.39936e-05	8.00195e-06	Tgfb1/Serpine2/Notch1/Nkx2-2/Tnfrsf1b/Ptn/Mag/Olig2/Nkx6-2/Zfp488/Qk/Ptprz1	12	BP
GO:0032233	positive regulation of actin filament bundle assembly	13/918	64/23210	1.07713e-06	1.48869e-05	8.51276e-06	Rhoc/Tgfbr1/Sdc4/Rgcc/Sorbs3/Myoc/Prkcq/Pxn/Swap70/Flna/Lpar1/Id1/Tac1	13	BP
GO:0036314	response to sterol	8/918	22/23210	1.13311e-06	1.56187e-05	8.93126e-06	Smo/Tgfb1/Tgfbr1/Gpld1/Tgfbr2/Mlc1/Insig1/Ccr5	8	BP
GO:0002053	positive regulation of mesenchymal cell proliferation	10/918	37/23210	1.17468e-06	1.61488e-05	9.23436e-06	Sox9/Smo/Vegfa/Lrp5/Prrx1/Fgfr2/Fgfr1/Tgfbr2/Gas1/Kdr	10	BP
GO:0048715	negative regulation of oligodendrocyte differentiation	7/918	16/23210	1.23792e-06	1.69729e-05	9.70561e-06	Id4/Bmp4/Notch1/Dusp10/Daam2/Dlx1/Hes5	7	BP
GO:0016054	organic acid catabolic process	25/918	213/23210	1.26108e-06	1.71993e-05	9.83508e-06	Abhd3/Tgfb1/Prodh/Crot/Ddah2/Sardh/Aldh1l2/Eci2/Glud1/Asrgl1/Gldc/Cpt1a/Adhfe1/Acadl/Dbi/Gad2/Hadh/Ddah1/Decr1/Acads/Aass/Aldh1l1/Acaa2/Fgf2/Acacb	25	BP
GO:0046395	carboxylic acid catabolic process	25/918	213/23210	1.26108e-06	1.71993e-05	9.83508e-06	Abhd3/Tgfb1/Prodh/Crot/Ddah2/Sardh/Aldh1l2/Eci2/Glud1/Asrgl1/Gldc/Cpt1a/Adhfe1/Acadl/Dbi/Gad2/Hadh/Ddah1/Decr1/Acads/Aass/Aldh1l1/Acaa2/Fgf2/Acacb	25	BP
GO:0060411	cardiac septum morphogenesis	15/918	86/23210	1.27725e-06	1.7374e-05	9.93498e-06	Smo/Tgfbr1/Fgfrl1/Bmp7/Prox1/Bmp4/Eng/Notch1/Notch2/Fgfr2/Tgfbr2/Tgfb2/Chd7/Fzd2/Dhrs3	15	BP
GO:0045666	positive regulation of neuron differentiation	41/918	461/23210	1.28882e-06	1.74854e-05	9.99866e-06	Rnd2/Metrn/Apoe/Gprc5b/Bmp7/Prox1/Gata2/Nfe2l2/Ntn1/Bmp4/Adamts1/Vegfa/Zeb1/Fn1/Serpine2/Syt2/Itga6/Pax6/Nkx2-2/Hgf/Rest/Ezh2/Ptn/Plxnb3/Fgfr1/Sall1/Lpar1/Dlx1/Lyn/Tubb2b/Gli2/Ndnf/Fes/Plxnb1/Cxcl12/Qk/Ptprz1/Rgma/Sox2/Ccr5/Dynlt1b	41	BP
GO:0051090	regulation of DNA-binding transcription factor activity	37/918	396/23210	1.32425e-06	1.7919e-05	1.02466e-05	Trim25/Smo/Tgfb1/Klf4/Cav1/Id3/Prox1/Havcr2/Erbin/Rgcc/Fzd6/Hcls1/Vegfa/Tmem173/Lrp5/Tcf7l2/Traf5/Ddr2/Prkcq/Nkx2-2/Plpp3/Anxa3/Ezh2/Anxa4/Nupr1/Flna/Icam1/Nod1/Cd84/Il18/Prkd2/Id1/Nwd1/Fzd2/Cx3cr1/Hipk2/Zic2	37	BP
GO:0072080	nephron tubule development	16/918	98/23210	1.42719e-06	1.92615e-05	1.10143e-05	Sox9/Smo/Tgfb1/Gli3/Bmp4/Vegfa/Notch1/Wwtr1/Notch2/Prom1/Sall1/Fgf1/Dchs1/Fgf2/Hes5/Yap1	16	BP
GO:0045602	negative regulation of endothelial cell differentiation	6/918	11/23210	1.46726e-06	1.96994e-05	1.12647e-05	Acvrl1/Tgfbr1/Notch4/Vegfa/Zeb1/Id1	6	BP
GO:0048845	venous blood vessel morphogenesis	6/918	11/23210	1.46726e-06	1.96994e-05	1.12647e-05	Prox1/Notch4/Vegfa/Eng/Notch1/Ephb4	6	BP
GO:0050663	cytokine secretion	27/918	244/23210	1.53016e-06	2.04907e-05	1.17172e-05	Lgals9/Tek/Abca1/Srgn/Havcr2/Rgcc/Aif1/Csf1r/Il33/Gpam/Fn1/Notch1/Notch2/Zbtb7b/Tnfrsf1b/P2rx7/Anxa4/Unc93b1/Cd84/Akap12/Mbp/Lyn/S100a13/Ezr/Cyp2j6/Ccr5/Gbp5	27	BP
GO:2001236	regulation of extrinsic apoptotic signaling pathway	21/918	161/23210	1.61473e-06	2.15673e-05	1.23328e-05	Tgfbr1/Cav1/Timp3/Igf1/Unc5b/Bmp4/Dab2/Vegfa/Ptprc/Itga6/Mal/Hgf/Ltbr/Fgfr1/Icam1/Tgfb2/Tnfsf10/Cx3cr1/Bmpr1b/Gas1/Yap1	21	BP
GO:0003206	cardiac chamber morphogenesis	20/918	148/23210	1.62538e-06	2.16536e-05	1.23822e-05	Smo/Tgfb1/Tek/Tgfbr1/Fgfrl1/Bmp7/Prox1/Bmp4/Adamts1/Eng/Notch1/Ccm2l/Notch2/Fgfr2/Tgfbr2/Tgfb2/Chd7/Fzd2/Foxc1/Dhrs3	20	BP
GO:0007163	establishment or maintenance of cell polarity	25/918	216/23210	1.63292e-06	2.16981e-05	1.24076e-05	Rnd2/Rhoc/Tek/Syne4/Igf1/Dock2/Slc9a3r1/Nckap1l/Nde1/Gsn/Pax6/Cenpa/Frmd4b/Wnt7a/Msn/Cdh5/Kank1/Lama1/BC034090/Hes5/Gja1/Pard3b/Dock8/Ezr/Dynlt1b	25	BP
GO:0003179	heart valve morphogenesis	11/918	47/23210	1.64634e-06	2.18204e-05	1.24775e-05	Sox9/Tgfb1/Fgfrl1/Bmp4/Notch1/Notch2/Adamts9/Tgfbr2/Dchs1/Tgfb2/Erg	11	BP
GO:0051492	regulation of stress fiber assembly	15/918	88/23210	1.72839e-06	2.28492e-05	1.30659e-05	Rhoc/Tgfbr1/Sdc4/Rgcc/Sorbs3/Myoc/Prkcq/Pxn/Kank2/Arap1/Phldb2/Asap3/Lpar1/S1pr1/Tac1	15	BP
GO:0051048	negative regulation of secretion	28/918	261/23210	1.82561e-06	2.40729e-05	1.37656e-05	Lgals9/Apoe/Ada/Erbb3/Srgn/Rhbdf1/Srebf1/Crhbp/Rgcc/Cd74/Il33/Fn1/Notch1/Edn3/Anxa5/Stxbp3/Hadh/Tnfrsf1b/Rest/Anxa4/Idh2/Rab11fip1/Ucp2/P2ry12/Cd84/Anpep/Entpd1/Ezr	28	BP
GO:0003170	heart valve development	12/918	57/23210	1.86689e-06	2.44923e-05	1.40054e-05	Sox9/Tgfb1/Fgfrl1/Bmp4/Notch1/Notch2/Tnfrsf1b/Adamts9/Tgfbr2/Dchs1/Tgfb2/Erg	12	BP
GO:0046622	positive regulation of organ growth	12/918	57/23210	1.86689e-06	2.44923e-05	1.40054e-05	Smo/Cacna2d2/Prox1/Igf1/Notch1/Fgfr2/Fgfr1/Arx/Fgf2/Acacb/Yap1/Erbb4	12	BP
GO:0061008	hepaticobiliary system development	18/918	124/23210	1.88079e-06	2.45078e-05	1.40143e-05	Sox9/Lsr/Vwf/Prox1/Vtn/Ada/Bmp4/Runx1/Lims2/Hhex/Sox17/Notch1/Notch2/Hgf/Ezh2/Ptn/Tgfa/Zic3	18	BP
GO:0034440	lipid oxidation	16/918	100/23210	1.8823e-06	2.45078e-05	1.40143e-05	Crot/Pdk4/Appl2/Eci2/Ppara/Apod/Pla2g7/Cpt1a/Acadl/Dbi/Hadh/Decr1/Acads/Acaa2/Acacb/Cyp4v3	16	BP
GO:0110020	regulation of actomyosin structure organization	16/918	100/23210	1.8823e-06	2.45078e-05	1.40143e-05	Rhoc/Tgfbr1/Prox1/Sdc4/Rgcc/Sorbs3/Myoc/Prkcq/Pxn/Kank2/Arap1/Phldb2/Asap3/Lpar1/S1pr1/Tac1	16	BP
GO:1905330	regulation of morphogenesis of an epithelium	17/918	112/23210	1.92572e-06	2.50101e-05	1.43016e-05	Sox9/Smo/Tgfb1/Bmp7/Celsr1/Bmp4/Dab2/Fzd6/Vegfa/Hgf/Pdgfra/Wnt7a/Fgfr1/Sall1/Phldb2/Fgf1/Fzd2	17	BP
GO:0042326	negative regulation of phosphorylation	40/918	452/23210	1.96031e-06	2.53956e-05	1.4522e-05	Tgfb1/Apoe/Klf4/Ndrg2/Cav1/Bmp7/Lrrk1/Cnksr3/Mical1/Timp3/Igf1/Pecam1/Slc9a3r1/Bmp4/Prkcd/Lats2/Dab2/Lrp5/Hhex/Ctdsp1/Ptprc/Eng/Pax6/Rassf2/Mecom/Wwtr1/Plpp3/Hgf/P2rx7/Nr2f2/Nupr1/Inppl1/Prr5l/Kirrel2/Il18/Dusp10/Lyn/Ezr/Gbp4/Dynlt1b	40	BP
GO:0032386	regulation of intracellular transport	33/918	339/23210	2.01639e-06	2.60569e-05	1.49001e-05	Smo/Tgfb1/Stxbp2/Tek/Gata2/Srebf1/Gli3/Bmp4/Prkcd/Lcp1/Dab2/Apod/Hcls1/Tcf7l2/Prkcq/Stom/Msn/Flna/Zic1/Prr5l/Uaca/Mlc1/Cd84/Mdfic/Lyn/Insig1/Ezr/Gas1/Fes/Fcer1g/Ehd2/Wipf1/Gbp4	33	BP
GO:0003198	epithelial to mesenchymal transition involved in endocardial cushion formation	7/918	17/23210	2.03251e-06	2.61344e-05	1.49445e-05	Tgfbr1/Eng/Notch1/Tgfbr2/Tgfb2/Msx1/Tmem100	7	BP
GO:0060850	regulation of transcription involved in cell fate commitment	7/918	17/23210	2.03251e-06	2.61344e-05	1.49445e-05	Prox1/Sox17/Pax6/Zbtb7b/Nr2f2/Nkx6-2/Dlx1	7	BP
GO:0032967	positive regulation of collagen biosynthetic process	9/918	31/23210	2.09346e-06	2.67849e-05	1.53164e-05	Ltbp1/Tgfb1/Bmp4/Rgcc/Pdgfrb/Vim/Eng/Creb3l1/Il18	9	BP
GO:0045662	negative regulation of myoblast differentiation	9/918	31/23210	2.09346e-06	2.67849e-05	1.53164e-05	Sox9/Tgfb1/Id3/Cxcl14/Bmp4/Notch1/Zfhx3/Il18/Cmtm5	9	BP
GO:0032680	regulation of tumor necrosis factor production	21/918	164/23210	2.18379e-06	2.78716e-05	1.59378e-05	Lgals9/Axl/Cyba/Cybb/Igf1/Vsir/Havcr2/Zbtb20/Trem2/Ptprc/Gpnmb/Nod1/Cd84/Akap12/Il18/Cx3cr1/Cyp2j6/Ptafr/Fcer1g/Fcgr3/Ccr5	21	BP
GO:0051222	positive regulation of protein transport	39/918	438/23210	2.26383e-06	2.8822e-05	1.64813e-05	Lgals9/Smo/Rab34/Tgfb1/Tek/Igf1/Egfr/Havcr2/Gli3/Gpld1/Glud1/Prkcd/Rgcc/Hcls1/Trem2/Aif1/Csf1r/Il33/Tcf7l2/Glul/Prkcq/Stom/Cd38/P2rx7/Flna/Zic1/Prr5l/Uaca/Unc93b1/Cd84/Akap12/Tgfb2/Mbp/Rapgef4/Gja1/Ezr/Cyp2j6/Wipf1/Ccr5	39	BP
GO:0031348	negative regulation of defense response	25/918	220/23210	2.28536e-06	2.90246e-05	1.65971e-05	Lgals9/Apoe/Htra1/Ada/Igf1/Appl2/Havcr2/Ppara/Apod/Wfdc1/Tap2/Nmi/Tnfrsf1b/Hgf/Clec2d/Pglyrp1/Cdh5/Ets1/Ldlr/Uaca/Dusp10/Mill2/Gpr17/Cx3cr1/Calcrl	25	BP
GO:0051480	regulation of cytosolic calcium ion concentration	35/918	374/23210	2.45473e-06	3.10993e-05	1.77835e-05	Tgfb1/Calb2/Cyba/Atp1a2/Cav1/Gata2/Pik3cg/Grin2c/Bmp4/Ednrb/Plcb3/Dbi/Ptprc/Cd38/Pdgfra/P2rx7/Itpr2/Swap70/Ednra/Plcg2/Fxyd1/Fgf2/Tgm2/Lpar1/Tgfb2/Chd7/Lyn/S1pr1/Fzd2/Gja1/Gpr17/Cx3cr1/Tac1/Kdr/Ccr5	35	BP
GO:0021510	spinal cord development	16/918	102/23210	2.46393e-06	3.11395e-05	1.78065e-05	Loxl3/Smo/Gata2/Rfx4/Gli3/Gdf11/Pax6/Nkx2-2/Zic1/Pbx3/Olig2/Daam2/Nkx6-2/Gli2/Phgdh/Sox1	16	BP
GO:0097529	myeloid leukocyte migration	24/918	207/23210	2.54311e-06	3.20618e-05	1.83339e-05	Mmp14/Pecam1/Ednrb/Nckap1l/Pla2g7/Vegfa/Trem2/Aif1/Cd74/Edn3/Cxcl9/Flt1/Cd9/Itgam/Swap70/Ednra/P2ry12/Itga9/Lyn/Itga1/Cx3cr1/Fcer1g/Fcgr3/Cxcl12	24	BP
GO:0007204	positive regulation of cytosolic calcium ion concentration	32/918	327/23210	2.56569e-06	3.21997e-05	1.84128e-05	Tgfb1/Cyba/Cav1/Gata2/Pik3cg/Grin2c/Bmp4/Ednrb/Plcb3/Dbi/Ptprc/Cd38/Pdgfra/P2rx7/Itpr2/Swap70/Ednra/Plcg2/Fgf2/Tgm2/Lpar1/Tgfb2/Chd7/Lyn/S1pr1/Fzd2/Gja1/Gpr17/Cx3cr1/Tac1/Kdr/Ccr5	32	BP
GO:1903053	regulation of extracellular matrix organization	10/918	40/23210	2.56651e-06	3.21997e-05	1.84128e-05	Sox9/Aebp1/Rgcc/Ddr2/Notch1/Pdpn/Tnfrsf1b/Ets1/Phldb2/Tgfb2	10	BP
GO:0010633	negative regulation of epithelial cell migration	13/918	69/23210	2.63984e-06	3.29597e-05	1.88474e-05	Acvrl1/Tgfb1/Apoe/Klf4/Rgcc/Cd63/Notch1/Adamts9/Nr2f2/Ptprm/Fgf2/Dusp10/Mmrn2	13	BP
GO:1903670	regulation of sprouting angiogenesis	13/918	69/23210	2.63984e-06	3.29597e-05	1.88474e-05	Klf4/Gata2/Nr2e1/Vegfa/Glul/Notch1/Creb3l1/Adamts9/Fgf1/Fgf2/Mmrn2/S100a1/Kdr	13	BP
GO:1903555	regulation of tumor necrosis factor superfamily cytokine production	21/918	166/23210	2.6588e-06	3.31164e-05	1.8937e-05	Lgals9/Axl/Cyba/Cybb/Igf1/Vsir/Havcr2/Zbtb20/Trem2/Ptprc/Gpnmb/Nod1/Cd84/Akap12/Il18/Cx3cr1/Cyp2j6/Ptafr/Fcer1g/Fcgr3/Ccr5	21	BP
GO:0030500	regulation of bone mineralization	14/918	80/23210	2.7561e-06	3.42458e-05	1.95828e-05	Sox9/Bmp7/Srgn/Bmp4/Ltbp3/Ddr2/P2rx7/Ptn/Bmp2k/S1pr1/Gja1/Bmpr1b/Fgfr3/Tmem119	14	BP
GO:0030947	regulation of vascular endothelial growth factor receptor signaling pathway	9/918	32/23210	2.81073e-06	3.47576e-05	1.98754e-05	Tek/Bmp4/Vegfa/Tmem204/Hhex/Flt1/Prkd2/Mmrn2/Kdr	9	BP
GO:0045879	negative regulation of smoothened signaling pathway	9/918	32/23210	2.81073e-06	3.47576e-05	1.98754e-05	Rfx4/Gli3/Sall3/Serpine2/Gpr37l1/Sall1/Kif7/Gas1/Fgfr3	9	BP
GO:0032640	tumor necrosis factor production	21/918	167/23210	2.92993e-06	3.61451e-05	2.06689e-05	Lgals9/Axl/Cyba/Cybb/Igf1/Vsir/Havcr2/Zbtb20/Trem2/Ptprc/Gpnmb/Nod1/Cd84/Akap12/Il18/Cx3cr1/Cyp2j6/Ptafr/Fcer1g/Fcgr3/Ccr5	21	BP
GO:1901605	alpha-amino acid metabolic process	22/918	181/23210	3.0294e-06	3.72833e-05	2.13197e-05	Prodh/Slc1a3/Ddah2/Sardh/Adssl1/Plod1/Gfpt2/Glud1/Cbs/Psat1/Asrgl1/Gldc/Adhfe1/Glul/Gad2/Slc7a11/Ddah1/Aass/Plod2/Tst/Phgdh/Cyp2d22	22	BP
GO:0021885	forebrain cell migration	13/918	70/23210	3.12564e-06	3.83764e-05	2.19448e-05	Axl/Nr2e1/Egfr/Gli3/Lhx6/Fgfr1/Adgrg1/Arx/P2ry12/Emx2/Ccdc141/Cx3cr1/Cxcl12	13	BP
GO:0010596	negative regulation of endothelial cell migration	11/918	50/23210	3.16787e-06	3.86147e-05	2.2081e-05	Acvrl1/Tgfb1/Apoe/Klf4/Rgcc/Notch1/Adamts9/Nr2f2/Ptprm/Fgf2/Mmrn2	11	BP
GO:0045124	regulation of bone resorption	11/918	50/23210	3.16787e-06	3.86147e-05	2.2081e-05	Pdk4/Egfr/Vegfa/Csf1r/Ltbp3/Car2/Cd38/P2rx7/Trf/S1pr1/Tmem119	11	BP
GO:0001657	ureteric bud development	16/918	104/23210	3.20216e-06	3.86147e-05	2.2081e-05	Sox9/Smo/Tgfb1/Bmp7/Gli3/Vcan/Bmp4/Vegfa/Gdf11/Fgfr2/Fgfr1/Sall1/Fgf1/Dchs1/Fgf2/Foxc1	16	BP
GO:0061326	renal tubule development	16/918	104/23210	3.20216e-06	3.86147e-05	2.2081e-05	Sox9/Smo/Tgfb1/Gli3/Bmp4/Vegfa/Notch1/Wwtr1/Notch2/Prom1/Sall1/Fgf1/Dchs1/Fgf2/Hes5/Yap1	16	BP
GO:0072163	mesonephric epithelium development	16/918	104/23210	3.20216e-06	3.86147e-05	2.2081e-05	Sox9/Smo/Tgfb1/Bmp7/Gli3/Vcan/Bmp4/Vegfa/Gdf11/Fgfr2/Fgfr1/Sall1/Fgf1/Dchs1/Fgf2/Foxc1	16	BP
GO:0072164	mesonephric tubule development	16/918	104/23210	3.20216e-06	3.86147e-05	2.2081e-05	Sox9/Smo/Tgfb1/Bmp7/Gli3/Vcan/Bmp4/Vegfa/Gdf11/Fgfr2/Fgfr1/Sall1/Fgf1/Dchs1/Fgf2/Foxc1	16	BP
GO:0021514	ventral spinal cord interneuron differentiation	7/918	18/23210	3.21229e-06	3.86147e-05	2.2081e-05	Gata2/Gli3/Pax6/Nkx2-2/Nkx6-2/Gli2/Sox1	7	BP
GO:0060841	venous blood vessel development	7/918	18/23210	3.21229e-06	3.86147e-05	2.2081e-05	Acvrl1/Prox1/Notch4/Vegfa/Eng/Notch1/Ephb4	7	BP
GO:0072148	epithelial cell fate commitment	7/918	18/23210	3.21229e-06	3.86147e-05	2.2081e-05	Prox1/Notch1/Nkx2-2/Pdpn/Nr2f2/Arx/Fgfr3	7	BP
GO:0030098	lymphocyte differentiation	36/918	395/23210	3.25301e-06	3.89232e-05	2.22575e-05	Loxl3/Mmp14/Lgals9/Axl/Tgfb1/Stat5a/Mertk/Ada/Vsir/Dock2/Zfp36l1/Gli3/Bmp4/Nckap1l/Runx1/Zeb1/Cd74/Hhex/Ptprc/Notch2/Lef1/Zbtb7b/Lfng/Pglyrp1/Dock11/Itm2a/Tgfbr2/Plcg2/Il18/Dusp10/Chd7/Fcer1g/Sox13/H2-Ab1/Mafb/Ighm	36	BP
GO:0042692	muscle cell differentiation	36/918	395/23210	3.25301e-06	3.89232e-05	2.22575e-05	Sox9/Mmp14/Smo/Tgfb1/Cacna2d2/Prox1/Igf1/Bmp4/Ednrb/Ppara/Vegfa/Tmem204/Zeb1/Megf10/Pdgfrb/Csrp1/Eng/Notch1/Pdlim5/Pdgfra/Cxcl9/Ezh2/Cd9/Fgfr2/Tanc1/Myom3/Stac3/Pgm5/Myorg/Msx1/Sox6/Tmem119/Hopx/Cxcl12/Qk/Ehd2	36	BP
GO:0090183	regulation of kidney development	12/918	60/23210	3.31195e-06	3.94634e-05	2.25664e-05	Sox9/Smo/Tgfb1/Bmp7/Bmp4/Vegfa/Pdgfrb/Wwtr1/Prom1/Ednra/Sall1/Yap1	12	BP
GO:0045619	regulation of lymphocyte differentiation	22/918	182/23210	3.31968e-06	3.94634e-05	2.25664e-05	Loxl3/Mmp14/Lgals9/Axl/Tgfb1/Stat5a/Ada/Vsir/Zfp36l1/Gli3/Bmp4/Nckap1l/Runx1/Zeb1/Cd74/Ptprc/Zbtb7b/Pglyrp1/Tgfbr2/Il18/Dusp10/Sox13	22	BP
GO:0002793	positive regulation of peptide secretion	32/918	331/23210	3.32106e-06	3.94634e-05	2.25664e-05	Lgals9/Rab34/Tgfb1/Tek/Igf1/Egfr/Havcr2/Rasl10b/Gpld1/Glud1/Rgcc/Trem2/Aif1/Csf1r/Il33/Tcf7l2/Glul/Prkcq/Pax6/Cd38/P2rx7/Unc93b1/Apln/Cd84/Akap12/Tgfb2/Mbp/Rapgef4/Gja1/Ezr/Cyp2j6/Ccr5	32	BP
GO:0045667	regulation of osteoblast differentiation	19/918	142/23210	3.41534e-06	4.04906e-05	2.31537e-05	Clic1/Id3/Bmp7/Igf1/Gli3/Bmp4/Vegfa/Lrp5/Ddr2/Notch1/Rassf2/Rest/Fgfr1/Fgf2/Id1/Ranbp3l/Bmpr1b/Tmem119/Sox2	19	BP
GO:0021513	spinal cord dorsal/ventral patterning	8/918	25/23210	3.44795e-06	4.07837e-05	2.33213e-05	Smo/Rfx4/Gli3/Pax6/Nkx2-2/Nkx6-2/Gli2/Sox1	8	BP
GO:0046777	protein autophosphorylation	26/918	240/23210	3.52656e-06	4.16182e-05	2.37985e-05	Tek/Tgfbr1/Cav1/Yes1/Egfr/Prkcd/Vegfa/Pdgfrb/Csf1r/Stk17b/Ptprc/Ddr2/Eng/Rassf2/Pdgfra/Flt1/Ephb4/Gpnmb/Fgfr2/Fgfr1/Prkd2/Lyn/Fes/Fgfr3/Erbb4/Kdr	26	BP
GO:0042733	embryonic digit morphogenesis	13/918	71/23210	3.68903e-06	4.34364e-05	2.48382e-05	Gli3/Bmp4/Fzd6/Lrp5/Notch1/Lrp4/Wnt7a/Sall1/Frem2/Gli2/Msx1/Gja1/Gas1	13	BP
GO:1990845	adaptive thermogenesis	20/918	156/23210	3.71684e-06	4.36644e-05	2.49686e-05	Cav1/Dio2/Lama4/Appl2/Vegfa/Epas1/Acadl/Notch1/Hadh/Zbtb7b/Decr1/Ucp3/Ucp2/Acot11/Scd1/Il18/Prdm16/Pm20d1/Id1/Gja1	20	BP
GO:0010543	regulation of platelet activation	9/918	33/23210	3.72959e-06	4.36665e-05	2.49698e-05	Apoe/Prkcd/Serpine2/Prkcq/Pdpn/Pdgfra/Cd9/Lyn/Fcer1g	9	BP
GO:0008589	regulation of smoothened signaling pathway	14/918	82/23210	3.73392e-06	4.36665e-05	2.49698e-05	Smo/Rab34/Rfx4/Gli3/Sall3/Serpine2/Gpr37l1/Prrx1/Fgfr2/Sall1/Zic1/Kif7/Gas1/Fgfr3	14	BP
GO:0071706	tumor necrosis factor superfamily cytokine production	21/918	170/23210	3.90097e-06	4.55171e-05	2.60281e-05	Lgals9/Axl/Cyba/Cybb/Igf1/Vsir/Havcr2/Zbtb20/Trem2/Ptprc/Gpnmb/Nod1/Cd84/Akap12/Il18/Cx3cr1/Cyp2j6/Ptafr/Fcer1g/Fcgr3/Ccr5	21	BP
GO:0001819	positive regulation of cytokine production	39/918	449/23210	4.1092e-06	4.78389e-05	2.73557e-05	Lgals9/Tgfb1/Stat5a/Tek/Cyba/Gprc5b/Cybb/Havcr2/Rgcc/Zbtb20/Runx1/Trem2/Tmem173/Aif1/Cd74/Csf1r/Il33/Afap1l2/Ptprc/Prkcq/Ccm2l/Hgf/P2rx7/Zc3hav1/Plcg2/Unc93b1/Nod1/Cd84/Akap12/Il18/Prkd2/Inava/Mbp/Cyp2j6/Ptafr/Fcer1g/Fcgr3/Ccr5/Gbp5	39	BP
GO:0021987	cerebral cortex development	16/918	106/23210	4.13297e-06	4.79333e-05	2.74097e-05	Smo/Nr2e1/Egfr/Gli3/Nde1/Lhx6/Pax6/Fgfr1/Adgrg1/Arx/P2ry12/Emx2/Ccdc141/Dmrta2/Cx3cr1/Sox2	16	BP
GO:0031346	positive regulation of cell projection organization	40/918	466/23210	4.13586e-06	4.79333e-05	2.74097e-05	Rnd2/Metrn/Apoe/Tgfbr1/Gprc5b/Bmp7/Eps8/Nfe2l2/Ntn1/Bmp4/Adamts1/Vegfa/Fn1/Serpine2/Syt2/Prkcq/Itga6/Hgf/P2rx7/Ezh2/Ptn/Dock11/Plxnb3/Fgfr1/Arap1/P2ry12/Lpar1/Cdc42ep4/Dzip1/Lyn/Tubb2b/Ndnf/Cdc42ep1/Fes/Plxnb1/Cxcl12/Qk/Ptprz1/Rgma/Dynlt1b	40	BP
GO:0001709	cell fate determination	10/918	42/23210	4.14652e-06	4.79493e-05	2.74189e-05	Prox1/Gata2/Bmp4/Sox17/Prrx1/Pax6/Nkx2-2/Notch2/Wnt7a/Chrdl1	10	BP
GO:0046578	regulation of Ras protein signal transduction	25/918	228/23210	4.35554e-06	5.0254e-05	2.87368e-05	Apoe/Arhgef40/Rasa4/Abca1/Eps8/Cyth4/Igf1/Dock2/Pdgfrb/Myoc/Notch1/Notch2/Arhgef19/Arhgef6/Adgrg1/Kank2/Kank1/Fgd5/Plekhg2/Lpar1/Tgfb2/Prex2/Gpr17/Plekhg3/Arhgap24	25	BP
GO:0048639	positive regulation of developmental growth	24/918	214/23210	4.55758e-06	5.2468e-05	3.00028e-05	Rnd2/Smo/Apoe/Stat5a/Cacna2d2/Prox1/Igf1/Ntn1/Vegfa/Gpam/Fn1/Syt2/Notch1/Fgfr2/Fgfr1/Arx/Fgf2/Chd7/Acacb/Ezr/Yap1/Hopx/Cxcl12/Erbb4	24	BP
GO:0001823	mesonephros development	16/918	107/23210	4.68367e-06	5.37997e-05	3.07643e-05	Sox9/Smo/Tgfb1/Bmp7/Gli3/Vcan/Bmp4/Vegfa/Gdf11/Fgfr2/Fgfr1/Sall1/Fgf1/Dchs1/Fgf2/Foxc1	16	BP
GO:0008217	regulation of blood pressure	23/918	200/23210	4.69646e-06	5.38271e-05	3.07799e-05	Acvrl1/Cyba/Atp1a2/Smtn/Rasl10b/Ephx2/Ednrb/Ppara/Emp2/Lrp5/Plcb3/Gpr37l1/Eng/Edn3/Ddah1/Agtrap/Col1a2/Npy/Nr2f2/Apln/Gja1/Ptafr/Tac1	23	BP
GO:0030858	positive regulation of epithelial cell differentiation	12/918	62/23210	4.75421e-06	5.42197e-05	3.10045e-05	Acvrl1/Sox9/Bmp4/Notch1/Pax6/Prom1/Cdh5/Abcb1a/Cldn5/Foxc1/Tmem100/Sox2	12	BP
GO:0060038	cardiac muscle cell proliferation	12/918	62/23210	4.75421e-06	5.42197e-05	3.10045e-05	Tgfbr1/Notch1/Fgfr2/Fgfr1/Tgfbr2/Fgf1/Fgf2/Tgfb2/Foxc1/Gja1/Yap1/Erbb4	12	BP
GO:0061614	pri-miRNA transcription by RNA polymerase II	11/918	52/23210	4.76554e-06	5.42197e-05	3.10045e-05	Sox9/Tgfb1/Klf4/Tgfbr1/Gata2/Srebf1/Bmp4/Ppara/Ets1/Apln/Tgfb2	11	BP
GO:0051056	regulation of small GTPase mediated signal transduction	27/918	259/23210	4.77268e-06	5.42197e-05	3.10045e-05	Apoe/Arhgef40/Rasa4/Abca1/Eps8/Cyth4/Igf1/Dock2/Pdgfrb/Myoc/Notch1/Notch2/Arhgef19/Arhgef6/Adgrg1/Kank2/Cgnl1/Kank1/Fgd5/Plekhg2/Lpar1/Arhgap18/Tgfb2/Prex2/Gpr17/Plekhg3/Arhgap24	27	BP
GO:0072012	glomerulus vasculature development	8/918	26/23210	4.80803e-06	5.45016e-05	3.11656e-05	Tek/Bmp7/Bmp4/Pdgfrb/Notch1/Notch2/Pdgfra/Notch3	8	BP
GO:0070723	response to cholesterol	7/918	19/23210	4.91244e-06	5.55632e-05	3.17727e-05	Smo/Tgfb1/Tgfbr1/Gpld1/Tgfbr2/Mlc1/Ccr5	7	BP
GO:0042307	positive regulation of protein import into nucleus	10/918	43/23210	5.21261e-06	5.88297e-05	3.36406e-05	Smo/Tgfb1/Tek/Gli3/Prkcd/Hcls1/Prkcq/Flna/Zic1/Uaca	10	BP
GO:0045621	positive regulation of lymphocyte differentiation	16/918	108/23210	5.29915e-06	5.9676e-05	3.41245e-05	Mmp14/Lgals9/Axl/Tgfb1/Stat5a/Ada/Vsir/Gli3/Nckap1l/Runx1/Cd74/Ptprc/Zbtb7b/Tgfbr2/Il18/Dusp10	16	BP
GO:0120031	plasma membrane bounded cell projection assembly	41/918	488/23210	5.32341e-06	5.9819e-05	3.42063e-05	Tgfbr1/Cav1/Eps8/Rfx4/Slc9a3r1/Ntn1/Vcl/Prkcd/Myo10/Emp2/Mylk/Aif1/Prdx6/Prkcq/Gsn/Itga6/Pld1/Wwtr1/Stx2/P2rx7/Pxn/Dock11/Arhgef6/Flna/Plxnb3/Kank1/Inppl1/Arap1/Cdc14a/Mtss2/P2ry12/Icam1/Lpar1/Ppp1r9b/Ccdc114/Cdc42ep4/Dzip1/S1pr1/Cdc42ep1/Ezr/Arhgap24	41	BP
GO:1904951	positive regulation of establishment of protein localization	39/918	454/23210	5.34259e-06	5.99042e-05	3.4255e-05	Lgals9/Smo/Rab34/Tgfb1/Tek/Igf1/Egfr/Havcr2/Gli3/Gpld1/Glud1/Prkcd/Rgcc/Hcls1/Trem2/Aif1/Csf1r/Il33/Tcf7l2/Glul/Prkcq/Stom/Cd38/P2rx7/Flna/Zic1/Prr5l/Uaca/Unc93b1/Cd84/Akap12/Tgfb2/Mbp/Rapgef4/Gja1/Ezr/Cyp2j6/Wipf1/Ccr5	39	BP
GO:0098742	cell-cell adhesion via plasma-membrane adhesion molecules	23/918	202/23210	5.55384e-06	6.21381e-05	3.55325e-05	Lgals9/Esam/Klf4/Fgfrl1/Scarf2/Celsr1/Pecam1/Vcam1/Anxa3/Plxnb3/Cdh5/Mcam/Tgfbr2/Ptprm/Mag/Dchs1/Tgfb2/Mbp/Ccdc141/Palld/Cdh24/Hmcn1/Pcdhgc3	23	BP
GO:0045661	regulation of myoblast differentiation	12/918	63/23210	5.66337e-06	6.32267e-05	3.61549e-05	Sox9/Tgfb1/Id3/Zfp36l1/Cxcl14/Bmp4/Notch1/Cxcl9/Zfhx3/Il18/Cmtm5/Ranbp3l	12	BP
GO:0001889	liver development	17/918	121/23210	5.67585e-06	6.32295e-05	3.61565e-05	Sox9/Lsr/Vwf/Prox1/Vtn/Ada/Bmp4/Runx1/Lims2/Hhex/Notch1/Notch2/Hgf/Ezh2/Ptn/Tgfa/Zic3	17	BP
GO:0002088	lens development in camera-type eye	14/918	85/23210	5.78084e-06	6.41227e-05	3.66673e-05	Tgfb1/Tgfbr1/Prox1/Bmp4/Vim/Pax6/Fgfr2/Tgfbr2/Gja1/Fgfr3/Maf/Hipk2/Sox2/Sox1	14	BP
GO:0002275	myeloid cell activation involved in immune response	14/918	85/23210	5.78084e-06	6.41227e-05	3.66673e-05	Stxbp2/Gata2/Dock2/Havcr2/Trem2/Il33/Anxa3/Itgam/Cd84/Lyn/Cx3cr1/Fes/Ptafr/Fcer1g	14	BP
GO:0045453	bone resorption	13/918	74/23210	5.95543e-06	6.59178e-05	3.76938e-05	Lrrk1/Pdk4/Egfr/Vegfa/Csf1r/Ltbp3/Car2/Cd38/P2rx7/Trf/Ctss/S1pr1/Tmem119	13	BP
GO:0043588	skin development	29/918	293/23210	5.99885e-06	6.62565e-05	3.78874e-05	Sox9/Smo/Celsr1/Egfr/Zfp36l1/Lats2/Fzd6/Runx1/Tcf7l2/Dbi/Notch1/Itga6/Pax6/Lrp4/Col1a2/Wnt7a/Fgfr2/Fa2h/Scd1/Clic4/Txnip/Tgfb2/Sox18/Foxc1/Yap1/Tcf7l1/Palld/Sox21/Apcdd1	29	BP
GO:0048710	regulation of astrocyte differentiation	9/918	35/23210	6.35903e-06	7.00849e-05	4.00767e-05	Nr2e1/Id4/Serpine2/Gpr37l1/Notch1/Ldlr/Mag/Hes5/Fgfr3	9	BP
GO:0061437	renal system vasculature development	8/918	27/23210	6.59614e-06	7.23895e-05	4.13945e-05	Tek/Bmp7/Bmp4/Pdgfrb/Notch1/Notch2/Pdgfra/Notch3	8	BP
GO:0061440	kidney vasculature development	8/918	27/23210	6.59614e-06	7.23895e-05	4.13945e-05	Tek/Bmp7/Bmp4/Pdgfrb/Notch1/Notch2/Pdgfra/Notch3	8	BP
GO:0002763	positive regulation of myeloid leukocyte differentiation	12/918	64/23210	6.72173e-06	7.34559e-05	4.20043e-05	Tgfb1/Stat5a/Zfp36l1/Hcls1/Runx1/Trem2/Cd74/Csf1r/Car2/Notch2/Lef1/Fes	12	BP
GO:0046824	positive regulation of nucleocytoplasmic transport	12/918	64/23210	6.72173e-06	7.34559e-05	4.20043e-05	Smo/Tgfb1/Tek/Gli3/Prkcd/Hcls1/Tcf7l2/Prkcq/Flna/Zic1/Uaca/Wipf1	12	BP
GO:0019882	antigen processing and presentation	16/918	110/23210	6.75134e-06	7.36227e-05	4.20997e-05	Rab34/Cd68/Trem2/Tap2/Cd74/Mr1/Unc93b1/Icam1/Nod1/Ctss/Fcer1g/Fcgr3/H2-Q6/H2-Ab1/Ighm/Psmb9	16	BP
GO:0002262	myeloid cell homeostasis	21/918	176/23210	6.76548e-06	7.36227e-05	4.20997e-05	Axl/Dnase2a/Stat5a/Mertk/Gata2/Zfp36l1/Bmp4/Nckap1l/Hcls1/Vegfa/Epas1/Mecom/Slc7a11/Ets1/Lmo2/Il18/Lyn/Sox6/Adgrf5/Fcer1g/Mafb	21	BP
GO:0032760	positive regulation of tumor necrosis factor production	15/918	98/23210	6.88922e-06	7.48117e-05	4.27796e-05	Lgals9/Cyba/Cybb/Havcr2/Zbtb20/Ptprc/Nod1/Cd84/Akap12/Il18/Cyp2j6/Ptafr/Fcer1g/Fcgr3/Ccr5	15	BP
GO:0070373	negative regulation of ERK1 and ERK2 cascade	13/918	75/23210	6.94606e-06	7.52708e-05	4.30421e-05	Klf4/Ndrg2/Cav1/Cnksr3/Timp3/Igf1/Slc9a3r1/Dab2/Ptprc/Dusp10/Lyn/Ezr/Dynlt1b	13	BP
GO:0050728	negative regulation of inflammatory response	19/918	149/23210	6.99003e-06	7.55889e-05	4.3224e-05	Lgals9/Apoe/Ada/Igf1/Appl2/Ppara/Apod/Wfdc1/Tnfrsf1b/Hgf/Pglyrp1/Cdh5/Ets1/Ldlr/Uaca/Dusp10/Gpr17/Cx3cr1/Calcrl	19	BP
GO:0030199	collagen fibril organization	11/918	54/23210	7.02582e-06	7.56593e-05	4.32642e-05	Loxl3/Tgfbr1/Plod1/Aebp1/Col11a2/Ddr2/Col1a2/Plod2/Tgfb2/Foxc1/Serpinh1	11	BP
GO:0032964	collagen biosynthetic process	11/918	54/23210	7.02582e-06	7.56593e-05	4.32642e-05	Ltbp1/Tgfb1/Bmp4/Rgcc/Pdgfrb/Vim/Eng/Creb3l1/Il18/Cyp2j6/Serpinh1	11	BP
GO:0007219	Notch signaling pathway	21/918	177/23210	7.39557e-06	7.94754e-05	4.54464e-05	Sox9/Mmp14/Tgfb1/Bmp7/Gata2/Notch4/Hhex/Notch1/Notch2/Pear1/Lfng/Anxa4/Maml2/Tgfbr2/Notch3/Tgfb2/Dlx1/Hes5/Foxc1/Tmem100/Sox2	21	BP
GO:0050867	positive regulation of cell activation	39/918	461/23210	7.64896e-06	8.20279e-05	4.6906e-05	Mmp14/Lgals9/Axl/Tgfb1/Stat5a/Stxbp2/Cav1/Gata2/Ada/Igf1/Vsir/Havcr2/Gli3/Nckap1l/Runx1/Trem2/Aif1/Cd74/Pdgfrb/Il33/Gpam/Ptprc/Prkcq/Vcam1/Zbtb7b/Pdpn/Cd38/Ephb4/Ctsc/Itgam/Tgfbr2/Il18/Dusp10/Dock8/Ptafr/Fcer1g/Tac1/H2-Ab1/Ighm	39	BP
GO:0045639	positive regulation of myeloid cell differentiation	15/918	99/23210	7.82648e-06	8.35848e-05	4.77963e-05	Tgfb1/Stat5a/Gata2/Zfp36l1/Nckap1l/Hcls1/Runx1/Trem2/Cd74/Csf1r/Car2/Notch2/Lef1/Ets1/Fes	15	BP
GO:1903557	positive regulation of tumor necrosis factor superfamily cytokine production	15/918	99/23210	7.82648e-06	8.35848e-05	4.77963e-05	Lgals9/Cyba/Cybb/Havcr2/Zbtb20/Ptprc/Nod1/Cd84/Akap12/Il18/Cyp2j6/Ptafr/Fcer1g/Fcgr3/Ccr5	15	BP
GO:0009064	glutamine family amino acid metabolic process	12/918	65/23210	7.94973e-06	8.45483e-05	4.83473e-05	Prodh/Slc1a3/Ddah2/Gfpt2/Glud1/Asrgl1/Adhfe1/Glul/Gad2/Slc7a11/Ddah1/Phgdh	12	BP
GO:0150076	neuroinflammatory response	12/918	65/23210	7.94973e-06	8.45483e-05	4.83473e-05	Smo/Igf1/Egfr/Trem2/Aif1/Il33/Tnfrsf1b/Ctsc/Nupr1/Ldlr/C1qa/Cx3cr1	12	BP
GO:0032388	positive regulation of intracellular transport	22/918	192/23210	7.96576e-06	8.45483e-05	4.83473e-05	Smo/Tgfb1/Stxbp2/Tek/Gata2/Gli3/Prkcd/Dab2/Hcls1/Tcf7l2/Prkcq/Stom/Msn/Flna/Zic1/Prr5l/Uaca/Mlc1/Ezr/Fcer1g/Ehd2/Wipf1	22	BP
GO:0032965	regulation of collagen biosynthetic process	10/918	45/23210	8.0728e-06	8.50543e-05	4.86366e-05	Ltbp1/Tgfb1/Bmp4/Rgcc/Pdgfrb/Vim/Eng/Creb3l1/Il18/Cyp2j6	10	BP
GO:0061028	establishment of endothelial barrier	10/918	45/23210	8.0728e-06	8.50543e-05	4.86366e-05	Vegfa/Tjp2/Eng/Wnt7a/Msn/Cdh5/Icam1/Cldn5/Sox18/Ezr	10	BP
GO:0048041	focal adhesion assembly	13/918	76/23210	8.07925e-06	8.50543e-05	4.86366e-05	Acvrl1/Mmp14/Tek/Sdc4/Fam107a/Apod/Vegfa/Myoc/Pxn/Phldb2/Fermt2/Col16a1/Kdr	13	BP
GO:0060350	endochondral bone morphogenesis	13/918	76/23210	8.07925e-06	8.50543e-05	4.86366e-05	Sox9/Mmp14/Matn4/Bmp4/Cbs/Col7a1/Alpl/Tgfbr2/Inppl1/Col27a1/Foxc1/Tmem119/Serpinh1	13	BP
GO:0070482	response to oxygen levels	28/918	282/23210	8.1332e-06	8.54482e-05	4.88618e-05	Tek/Cav1/Cybb/Nfe2l2/Ada/Zfp36l1/Rgcc/Ppara/Vegfa/Cbs/Epas1/Eng/Notch1/Ddah1/Cd38/Rest/Flt1/Itpr2/Ednra/Pygm/Ucp3/Ucp2/Acaa2/Il18/Tgfb2/Ndnf/Kdr/Sod3	28	BP
GO:0046822	regulation of nucleocytoplasmic transport	16/918	112/23210	8.54914e-06	8.96359e-05	5.12565e-05	Smo/Tgfb1/Tek/Gli3/Bmp4/Prkcd/Apod/Hcls1/Tcf7l2/Prkcq/Flna/Zic1/Uaca/Mdfic/Wipf1/Gbp4	16	BP
GO:0030949	positive regulation of vascular endothelial growth factor receptor signaling pathway	6/918	14/23210	8.60921e-06	9.0083e-05	5.15121e-05	Tek/Bmp4/Vegfa/Flt1/Prkd2/Kdr	6	BP
GO:0030010	establishment of cell polarity	18/918	138/23210	8.80995e-06	9.18894e-05	5.25451e-05	Syne4/Dock2/Slc9a3r1/Nde1/Gsn/Pax6/Cenpa/Frmd4b/Wnt7a/Msn/Cdh5/Kank1/Lama1/Hes5/Gja1/Pard3b/Dock8/Dynlt1b	18	BP
GO:0001659	temperature homeostasis	21/918	179/23210	8.81741e-06	9.18894e-05	5.25451e-05	Cav1/Dio2/Lama4/Appl2/Ednrb/Vegfa/Epas1/Acadl/Notch1/Hadh/Zbtb7b/Decr1/Ucp2/Acot11/Apln/Scd1/Il18/Prdm16/Id1/Gja1/Ccr5	21	BP
GO:0045778	positive regulation of ossification	15/918	100/23210	8.87545e-06	9.23082e-05	5.27846e-05	Clic1/Bmp7/Igf1/Gli3/Bmp4/Vegfa/Lrp5/Ddr2/P2rx7/Ptn/Fgf2/Bmpr1b/Fgfr3/Tmem119/Tac1	15	BP
GO:2000178	negative regulation of neural precursor cell proliferation	8/918	28/23210	8.91533e-06	9.25368e-05	5.29153e-05	Tgfb1/Gata2/Nr2e1/Appl2/Lims2/Pax6/Ptn/Ccr5	8	BP
GO:0014855	striated muscle cell proliferation	13/918	77/23210	9.37227e-06	9.68906e-05	5.54049e-05	Tgfbr1/Megf10/Notch1/Fgfr2/Fgfr1/Tgfbr2/Fgf1/Fgf2/Tgfb2/Foxc1/Gja1/Yap1/Erbb4	13	BP
GO:0030193	regulation of blood coagulation	13/918	77/23210	9.37227e-06	9.68906e-05	5.54049e-05	Apoe/Cav1/Nfe2l2/Prkcd/Pros1/Serpine2/Prkcq/Anxa5/Pdpn/Pdgfra/Cd9/Lyn/Fcer1g	13	BP
GO:1904019	epithelial cell apoptotic process	16/918	113/23210	9.599e-06	9.90363e-05	5.6632e-05	Angptl4/Tek/Gata2/Nfe2l2/Igf1/Pik3cg/Zfp36l1/Bmp4/Rgcc/Gsn/Nupr1/Tgfbr2/Icam1/Ndnf/Kdr/Ecscr	16	BP
GO:0010565	regulation of cellular ketone metabolic process	17/918	126/23210	9.86331e-06	0.000101561	5.80754e-05	Cav1/Mid1ip1/Prox1/Pdk4/Appl2/Srebf1/Dab2/Ppara/Cd74/Cpt1a/Acadl/Dbi/Slc7a11/Rest/Elovl5/Acacb/Insig1	17	BP
GO:1903727	positive regulation of phospholipid metabolic process	10/918	46/23210	9.95205e-06	0.000102271	5.84815e-05	Tgfb1/Tek/Prkcd/Pdgfrb/Pdgfra/Flt1/Fgf2/Lyn/Fgfr3/Adgrf5	10	BP
GO:0001656	metanephros development	14/918	89/23210	1.00304e-05	0.000102437	5.85767e-05	Sox9/Smo/Id3/Bmp7/Gli3/Bmp4/Pdgfrb/Gdf11/Wwtr1/Pdgfra/Sall1/Hes5/Lamb2/Yap1	14	BP
GO:0060415	muscle tissue morphogenesis	14/918	89/23210	1.00304e-05	0.000102437	5.85767e-05	Tgfb1/Tgfbr1/Prox1/Mylk/Eng/Notch1/Ccm2l/Fgfr2/Myom3/Tgfb2/Chd7/S1pr1/Fzd2/Foxc1	14	BP
GO:1904035	regulation of epithelial cell apoptotic process	14/918	89/23210	1.00304e-05	0.000102437	5.85767e-05	Angptl4/Tek/Gata2/Nfe2l2/Igf1/Zfp36l1/Bmp4/Rgcc/Gsn/Nupr1/Icam1/Ndnf/Kdr/Ecscr	14	BP
GO:0055024	regulation of cardiac muscle tissue development	15/918	101/23210	1.00475e-05	0.000102437	5.85767e-05	Tgfb1/Tgfbr1/Erbb3/Igf1/Bmp4/Ppara/Notch1/Fgfr2/Fgfr1/Tgfbr2/Fgf2/Gja1/Sox6/Yap1/Erbb4	15	BP
GO:0043536	positive regulation of blood vessel endothelial cell migration	11/918	56/23210	1.0168e-05	0.000103461	5.91621e-05	Tgfb1/Stat5a/Gata2/Nfe2l2/Igf1/Vegfa/Fgfr1/Ets1/Fgf2/Prkd2/Kdr	11	BP
GO:1902905	positive regulation of supramolecular fiber organization	22/918	195/23210	1.02203e-05	0.00010379	5.935e-05	Rhoc/Tgfbr1/Cav1/Prox1/Sdc4/Map3k1/Rgcc/Sorbs3/Nckap1l/Myoc/Prkcq/Gsn/Pxn/Swap70/Flna/Icam1/Lpar1/Cdc42ep4/Id1/Cdc42ep1/Fes/Tac1	22	BP
GO:0035850	epithelial cell differentiation involved in kidney development	9/918	37/23210	1.0435e-05	0.000105762	6.04779e-05	Smo/Bmp4/Notch1/Wwtr1/Notch2/Prom1/Sall1/Lamb2/Yap1	9	BP
GO:0002831	regulation of response to biotic stimulus	28/918	286/23210	1.0594e-05	0.000107163	6.12788e-05	Lgals9/Rab34/Apoe/Stat5a/Htra1/Cyba/Apobec3/Sash1/Appl2/Havcr2/Ly86/Cd180/Tfeb/Trem2/Tap2/Tmem173/Cd74/Nmi/Zc3hav1/Clec2d/Nod1/Cd84/Dusp10/Ifi203/Mill2/Irgm2/Gbp4/Gbp5	28	BP
GO:0050714	positive regulation of protein secretion	29/918	302/23210	1.07518e-05	0.00010842	6.19977e-05	Lgals9/Rab34/Tgfb1/Tek/Igf1/Egfr/Havcr2/Gpld1/Glud1/Rgcc/Trem2/Aif1/Csf1r/Il33/Tcf7l2/Glul/Prkcq/Cd38/P2rx7/Unc93b1/Cd84/Akap12/Tgfb2/Mbp/Rapgef4/Gja1/Ezr/Cyp2j6/Ccr5	29	BP
GO:0021953	central nervous system neuron differentiation	24/918	225/23210	1.07661e-05	0.00010842	6.19977e-05	Smo/Prox1/Gata2/Nr2e1/Gli3/Id4/Sall3/Csf1r/Lhx6/Pax6/Nkx2-2/Wnt7a/Fgfr2/Fgfr1/Sall1/Arx/Olig2/Nkx6-2/Dlx1/Hes5/Gli2/Erbb4/Sox2/Sox1	24	BP
GO:0006979	response to oxidative stress	35/918	400/23210	1.08099e-05	0.00010842	6.19977e-05	Axl/Apoe/Mgst1/Nfe2l2/Ncf1/Egfr/Bmp4/Prkcd/Apod/Naprt/Epas1/Aif1/Pdgfrb/Pde8a/Gpr37l1/Prdx6/Cst3/Slc7a11/Hgf/Cd38/Pdgfra/Rest/Stx2/Ezh2/Gab1/Prr5l/Ucp3/Ucp2/Uaca/Txnip/Gpr37/Mill2/ND1/COX1/Sod3	35	BP
GO:0002260	lymphocyte homeostasis	13/918	78/23210	1.08441e-05	0.00010842	6.19977e-05	Tgfb1/Stat5a/Tnfrsf13b/Ada/Nckap1l/Cd74/Gpam/Slc40a1/P2rx7/Dock11/Tgfb2/Lyn/Chst3	13	BP
GO:0060976	coronary vasculature development	13/918	78/23210	1.08441e-05	0.00010842	6.19977e-05	Ltbp1/Tgfbr1/Bmp4/Vegfa/Pdgfrb/Notch1/Fgfr2/Fgfr1/Fgf1/Apln/Fgf2/Adamts6/Kif7	13	BP
GO:1900046	regulation of hemostasis	13/918	78/23210	1.08441e-05	0.00010842	6.19977e-05	Apoe/Cav1/Nfe2l2/Prkcd/Pros1/Serpine2/Prkcq/Anxa5/Pdpn/Pdgfra/Cd9/Lyn/Fcer1g	13	BP
GO:1901652	response to peptide	34/918	384/23210	1.12182e-05	0.000111944	6.4013e-05	Stat5a/Cav1/Pdk4/Igf1/Appl2/Srebf1/Zfp36l1/Gpld1/Crhbp/Erbin/Prkcd/Ednrb/Ppara/Trem2/Gpam/Vim/Prkcq/Notch1/Car2/Pld1/Anxa5/Stxbp3/Rab13/Vcam1/Zbtb7b/Agtrap/Pxn/Kank1/Inppl1/Icam1/Nod1/Il18/Inava/CYTB	34	BP
GO:0002695	negative regulation of leukocyte activation	21/918	182/23210	1.14159e-05	0.000113671	6.50005e-05	Loxl3/Lgals9/Axl/Tgfb1/Tnfrsf13b/Mertk/Sdc4/Vsir/Havcr2/Gli3/Bmp4/Runx1/Cd74/Zbtb7b/Gpnmb/Pglyrp1/Ldlr/Cd84/Lyn/Adgrf5/H2-Ab1	21	BP
GO:0014031	mesenchymal cell development	14/918	90/23210	1.14512e-05	0.000113671	6.50005e-05	Sox9/Smo/Bmp7/Bmp4/Ednrb/Fn1/Notch1/Pax6/Edn3/Ednra/Sox10/Foxc1/Erbb4/Phactr4	14	BP
GO:0030595	leukocyte chemotaxis	23/918	211/23210	1.14573e-05	0.000113671	6.50005e-05	Cxcl14/Ednrb/Nckap1l/Pla2g7/Vegfa/Aif1/Cd74/Edn3/Padi2/Cxcl9/Flt1/Ptn/Itgam/Swap70/Ednra/Itga9/Lyn/Itga1/S1pr1/Cx3cr1/Fcer1g/Fcgr3/Cxcl12	23	BP
GO:0043552	positive regulation of phosphatidylinositol 3-kinase activity	8/918	29/23210	1.18862e-05	0.000117701	6.73048e-05	Tgfb1/Tek/Pdgfrb/Pdgfra/Flt1/Fgf2/Lyn/Fgfr3	8	BP
GO:0072593	reactive oxygen species metabolic process	28/918	288/23210	1.20635e-05	0.000119143	6.81294e-05	Tgfb1/Klf4/Cyba/Ddah2/Cav1/Cybb/Nfe2l2/Ncf1/Pdk4/Igf1/Egfr/Prkcd/Cbs/Aif1/Pdgfrb/Prdx6/Ddah1/P2rx7/Itgam/Slc7a2/Tgfbr2/Icam1/Il18/Inava/Cx3cr1/ND2/COX2/Sod3	28	BP
GO:0006909	phagocytosis	31/918	336/23210	1.20779e-05	0.000119143	6.81294e-05	Rab34/Axl/Tgfb1/Cyba/Mertk/Gata2/Abca1/Dock2/Appl2/Pecam1/Nckap1l/Pros1/Trem2/Aif1/Megf10/Ptprc/Gsn/Pear1/P2rx7/Anxa3/Mfge8/Ldlr/Colec12/Tgm2/Pld4/Gulp1/Dock1/Fcer1g/Fcgr3/Ighm/Bin2	31	BP
GO:0051893	regulation of focal adhesion assembly	11/918	57/23210	1.2153e-05	0.000119201	6.81626e-05	Acvrl1/Mmp14/Tek/Sdc4/Fam107a/Apod/Vegfa/Myoc/Phldb2/Col16a1/Kdr	11	BP
GO:0090109	regulation of cell-substrate junction assembly	11/918	57/23210	1.2153e-05	0.000119201	6.81626e-05	Acvrl1/Mmp14/Tek/Sdc4/Fam107a/Apod/Vegfa/Myoc/Phldb2/Col16a1/Kdr	11	BP
GO:0150116	regulation of cell-substrate junction organization	11/918	57/23210	1.2153e-05	0.000119201	6.81626e-05	Acvrl1/Mmp14/Tek/Sdc4/Fam107a/Apod/Vegfa/Myoc/Phldb2/Col16a1/Kdr	11	BP
GO:0048010	vascular endothelial growth factor receptor signaling pathway	10/918	47/23210	1.21968e-05	0.000119404	6.8279e-05	Tek/Bmp4/Vegfa/Tmem204/Hhex/Flt1/Prkd2/Mmrn2/Foxc1/Kdr	10	BP
GO:0050729	positive regulation of inflammatory response	18/918	142/23210	1.31473e-05	0.000127982	7.31838e-05	Stat5a/Gprc5b/Egfr/Pik3cg/Trem2/Il33/Ctsc/Nupr1/Ednra/Ets1/Ldlr/Tgm2/Ctss/Fcer1g/Fcgr3/Tac1/Ccr5/Gbp5	18	BP
GO:0106106	cold-induced thermogenesis	18/918	142/23210	1.31473e-05	0.000127982	7.31838e-05	Cav1/Dio2/Lama4/Appl2/Vegfa/Epas1/Acadl/Notch1/Hadh/Zbtb7b/Decr1/Ucp2/Acot11/Scd1/Il18/Prdm16/Id1/Gja1	18	BP
GO:0120161	regulation of cold-induced thermogenesis	18/918	142/23210	1.31473e-05	0.000127982	7.31838e-05	Cav1/Dio2/Lama4/Appl2/Vegfa/Epas1/Acadl/Notch1/Hadh/Zbtb7b/Decr1/Ucp2/Acot11/Scd1/Il18/Prdm16/Id1/Gja1	18	BP
GO:0010959	regulation of metal ion transport	36/918	421/23210	1.345e-05	0.000130682	7.47281e-05	Tgfb1/Cyba/Atp1a2/Cav1/Cnksr3/Vip/Igf1/Pik3cg/Slc9a3r1/Bmp4/Mylk/Trem2/Pdgfrb/Cd63/Serpine2/Dbi/Stom/Edn3/Nkain4/Gem/P2rx7/Flna/Ednra/Trf/Plcg2/P2ry12/Fxyd1/Icam1/Cd84/Tgfb2/Stac3/Chd7/Lyn/S100a1/Gja1/Cxcl12	36	BP
GO:0045995	regulation of embryonic development	17/918	129/23210	1.35386e-05	0.000131296	7.5079e-05	Klf4/Bmp7/Gata2/Nfe2l2/Celsr1/Lama4/Igf1/Bmp4/Sox17/Notch1/Lfng/Fgfr1/Lama1/Phldb2/Mbp/Hes5/Fzd2	17	BP
GO:0007369	gastrulation	20/918	170/23210	1.37392e-05	0.000132744	7.59068e-05	Klf4/Bmp7/Celsr1/Vtn/Bmp4/Lrp5/Hhex/Sox17/Fn1/Lef1/Plpp3/Fgfr1/Tgfbr2/Phldb2/Apln/Mbp/Foxc1/Sox7/Sox2/Nat8f5	20	BP
GO:0042129	regulation of T cell proliferation	20/918	170/23210	1.37392e-05	0.000132744	7.59068e-05	Lgals9/Tgfb1/Stat5a/Sdc4/Igf1/Vsir/Havcr2/Bmp4/Nckap1l/Aif1/Gpam/Ptprc/Prkcq/Vcam1/Zbtb7b/Tnfrsf1b/Gpnmb/Tgfbr2/Il18/H2-Ab1	20	BP
GO:0021781	glial cell fate commitment	6/918	15/23210	1.3868e-05	0.000133489	7.63332e-05	Sox9/Pax6/Nkx2-2/Olig2/Hes5/Sox6	6	BP
GO:0060856	establishment of blood-brain barrier	6/918	15/23210	1.3868e-05	0.000133489	7.63332e-05	Lsr/Eng/Mfsd2a/Wnt7a/Abcb1a/Ttpa	6	BP
GO:0032612	interleukin-1 production	15/918	104/23210	1.44309e-05	0.000138649	7.92837e-05	Lgals9/Abca1/Igf1/Havcr2/Trem2/Aqp4/Mr1/P2rx7/Nod1/Inava/S100a13/Cx3cr1/Tnfaip8/Ccr5/Gbp5	15	BP
GO:0060443	mammary gland morphogenesis	11/918	58/23210	1.44661e-05	0.000138729	7.93296e-05	Tgfb1/Stat5a/Cav1/Etv4/Ntn1/Gli3/Bmp4/Lrp5/Fgfr2/Tgfbr2/Gli2	11	BP
GO:0010862	positive regulation of pathway-restricted SMAD protein phosphorylation	10/918	48/23210	1.48644e-05	0.000141761	8.10631e-05	Acvrl1/Lgals9/Tgfb1/Tgfbr1/Bmp7/Bmp4/Dab2/Gdf11/Eng/Tgfb2	10	BP
GO:0061005	cell differentiation involved in kidney development	10/918	48/23210	1.48644e-05	0.000141761	8.10631e-05	Smo/Gli3/Bmp4/Notch1/Wwtr1/Notch2/Prom1/Sall1/Lamb2/Yap1	10	BP
GO:1904591	positive regulation of protein import	10/918	48/23210	1.48644e-05	0.000141761	8.10631e-05	Smo/Tgfb1/Tek/Gli3/Prkcd/Hcls1/Prkcq/Flna/Zic1/Uaca	10	BP
GO:0060602	branch elongation of an epithelium	7/918	22/23210	1.49827e-05	0.000142185	8.13057e-05	Sox9/Tgfb1/Bmp4/Tnc/Fgfr2/Fgf1/Yap1	7	BP
GO:2001026	regulation of endothelial cell chemotaxis	7/918	22/23210	1.49827e-05	0.000142185	8.13057e-05	Vegfa/Notch1/Fgfr1/Fgf1/Fgf2/Prkd2/Kdr	7	BP
GO:0043409	negative regulation of MAPK cascade	20/918	171/23210	1.49915e-05	0.000142185	8.13057e-05	Apoe/Klf4/Ndrg2/Cav1/Bmp7/Cnksr3/Timp3/Igf1/Slc9a3r1/Bmp4/Prkcd/Dab2/Ptprc/Mecom/P2rx7/Inppl1/Dusp10/Lyn/Ezr/Dynlt1b	20	BP
GO:0001505	regulation of neurotransmitter levels	33/918	373/23210	1.52793e-05	0.000144649	8.27148e-05	Klf4/Slc1a2/Slc1a3/Ddah2/Atp1a2/Cav1/Celsr1/Igf1/Ddc/Gfap/Aif1/Gldc/Syt2/Gad2/Edn3/Slc7a11/Ddah1/Stx2/P2rx7/Wnt7a/Slc6a11/Slc6a1/Slc7a2/Syde1/Myo6/Icam1/Cplx3/Kcnj10/Cx3cr1/Phgdh/Cyp2d22/Unc13c/Gad1	33	BP
GO:0007411	axon guidance	25/918	245/23210	1.53505e-05	0.000145058	8.29484e-05	Smo/Bmp7/Etv4/Unc5b/Ntn1/Gli3/Vegfa/Csf1r/Pax6/Ephb4/Plxnb3/Lama1/Ptprm/Arx/Tgfb2/Ccdc141/Tubb2b/Gli2/Bmpr1b/Lamb2/Gas1/Plxnb1/Cxcl12/Zic2/Kif5a	25	BP
GO:0035767	endothelial cell chemotaxis	8/918	30/23210	1.56486e-05	0.000147336	8.42513e-05	Vegfa/Notch1/Rab13/Fgfr1/Fgf1/Fgf2/Prkd2/Kdr	8	BP
GO:0060317	cardiac epithelial to mesenchymal transition	8/918	30/23210	1.56486e-05	0.000147336	8.42513e-05	Tgfbr1/Eng/Notch1/Tgfbr2/Tgfb2/Erg/Msx1/Tmem100	8	BP
GO:0046486	glycerolipid metabolic process	30/918	325/23210	1.64509e-05	0.00015441	8.82963e-05	Abhd3/Apoe/Cav1/Srebf1/Pik3cg/Gpld1/Pla2g7/Pdgfrb/Csf1r/Cpt1a/Plcb3/Gpam/Tcf7l2/Plcd4/Dbi/Prdx6/Pld1/Ldlr/Inppl1/Mgll/Lpcat2/Plcg2/Lcat/Thrsp/Scd1/Fgf2/Insig1/Tmem150a/Chpt1/Plaat3	30	BP
GO:0097485	neuron projection guidance	25/918	246/23210	1.64597e-05	0.00015441	8.82963e-05	Smo/Bmp7/Etv4/Unc5b/Ntn1/Gli3/Vegfa/Csf1r/Pax6/Ephb4/Plxnb3/Lama1/Ptprm/Arx/Tgfb2/Ccdc141/Tubb2b/Gli2/Bmpr1b/Lamb2/Gas1/Plxnb1/Cxcl12/Zic2/Kif5a	25	BP
GO:0050818	regulation of coagulation	13/918	81/23210	1.65497e-05	0.000154973	8.86183e-05	Apoe/Cav1/Nfe2l2/Prkcd/Pros1/Serpine2/Prkcq/Anxa5/Pdpn/Pdgfra/Cd9/Lyn/Fcer1g	13	BP
GO:0031644	regulation of nervous system process	20/918	173/23210	1.78081e-05	0.000165856	9.48414e-05	Vip/Igf1/Ednrb/Tnfrsf1b/Hgf/Wnt7a/Ctsc/Fgfr1/Trf/Sox10/Mgll/S100b/Myrf/Mag/Ctss/Zfp488/Kcnj10/Rapgef4/Ptafr/Tmem100	20	BP
GO:0035296	regulation of tube diameter	20/918	173/23210	1.78081e-05	0.000165856	9.48414e-05	Apoe/Mrvi1/Atp1a2/Cav1/Vip/Egfr/Ednrb/Cbs/Edn3/Cd38/Ednra/Mgll/Ptprm/Apln/Icam1/Itga1/Foxc1/Gja1/Ptafr/Kdr	20	BP
GO:0097746	regulation of blood vessel diameter	20/918	173/23210	1.78081e-05	0.000165856	9.48414e-05	Apoe/Mrvi1/Atp1a2/Cav1/Vip/Egfr/Ednrb/Cbs/Edn3/Cd38/Ednra/Mgll/Ptprm/Apln/Icam1/Itga1/Foxc1/Gja1/Ptafr/Kdr	20	BP
GO:0019932	second-messenger-mediated signaling	36/918	427/23210	1.82584e-05	0.000169744	9.70648e-05	Sox9/Adgre5/Apoe/Adgre1/Mrvi1/Abca1/Ada/Erbb3/Vip/Igf1/Egfr/Slc9a3r1/Ednrb/Adcy4/Vegfa/Trem2/Cbs/Ptprc/Edn3/Vcam1/Mt1/Adgrg1/P2ry12/Lpar1/Ppp1r9b/Adgrl4/Ndnf/Rapgef4/Cx3cr1/Lmcd1/Calcrl/Rcan3/Kdr/Tmem100/Irgm2/Ccr5	36	BP
GO:0090090	negative regulation of canonical Wnt signaling pathway	16/918	119/23210	1.86774e-05	0.000173328	9.9114e-05	Sox9/Apoe/Cav1/Slc9a3r1/Gli3/Lats2/Dab2/Fzd6/Tcf7l2/Sox17/Notch1/Lrp4/Wwtr1/Sox10/Rbms3/Sox2	16	BP
GO:0035150	regulation of tube size	20/918	174/23210	1.93872e-05	0.000179592	0.000102696	Apoe/Mrvi1/Atp1a2/Cav1/Vip/Egfr/Ednrb/Cbs/Edn3/Cd38/Ednra/Mgll/Ptprm/Apln/Icam1/Itga1/Foxc1/Gja1/Ptafr/Kdr	20	BP
GO:0051495	positive regulation of cytoskeleton organization	23/918	218/23210	1.94815e-05	0.000180143	0.000103011	Rhoc/Tek/Tgfbr1/Cav1/Prox1/Sdc4/Map3k1/Rgcc/Sorbs3/Nckap1l/Myoc/Prkcq/Gsn/Pxn/Swap70/Flna/Icam1/Lpar1/Cdc42ep4/Id1/Cdc42ep1/Fes/Tac1	23	BP
GO:0002696	positive regulation of leukocyte activation	37/918	446/23210	1.99835e-05	0.000184455	0.000105477	Mmp14/Lgals9/Axl/Tgfb1/Stat5a/Stxbp2/Cav1/Gata2/Ada/Igf1/Vsir/Havcr2/Gli3/Nckap1l/Runx1/Trem2/Aif1/Cd74/Il33/Gpam/Ptprc/Prkcq/Vcam1/Zbtb7b/Cd38/Ephb4/Ctsc/Itgam/Tgfbr2/Il18/Dusp10/Dock8/Ptafr/Fcer1g/Tac1/H2-Ab1/Ighm	37	BP
GO:0006520	cellular amino acid metabolic process	25/918	249/23210	2.02366e-05	0.000186458	0.000106622	Prodh/Slc1a3/Ddah2/Sardh/Adssl1/Plod1/Ddc/Gfpt2/Glud1/Cbs/Psat1/Asrgl1/Gldc/Adhfe1/Glul/Gad2/Slc7a11/Ddah1/Aass/Plod2/Pm20d1/Tst/Phgdh/Cyp2d22/Gad1	25	BP
GO:0061045	negative regulation of wound healing	12/918	71/23210	2.0327e-05	0.000186958	0.000106908	Apoe/Prkcd/Pros1/Wfdc1/Serpine2/Anxa5/Pdgfra/Cd9/Phldb2/Fgf2/Dusp10/Gja1	12	BP
GO:0043537	negative regulation of blood vessel endothelial cell migration	8/918	31/23210	2.03634e-05	0.00018696	0.000106909	Acvrl1/Tgfb1/Apoe/Klf4/Rgcc/Notch1/Fgf2/Mmrn2	8	BP
GO:0003149	membranous septum morphogenesis	5/918	10/23210	2.04378e-05	0.000186979	0.00010692	Bmp4/Fgfr2/Tgfbr2/Tgfb2/Fzd2	5	BP
GO:0021940	positive regulation of cerebellar granule cell precursor proliferation	5/918	10/23210	2.04378e-05	0.000186979	0.00010692	Smo/Igf1/Gpr37l1/Fgf2/Gli2	5	BP
GO:1903531	negative regulation of secretion by cell	24/918	234/23210	2.07406e-05	0.000189413	0.000108312	Lgals9/Apoe/Srgn/Rhbdf1/Srebf1/Crhbp/Rgcc/Il33/Fn1/Notch1/Edn3/Anxa5/Stxbp3/Hadh/Tnfrsf1b/Rest/Anxa4/Idh2/Rab11fip1/Ucp2/P2ry12/Cd84/Entpd1/Ezr	24	BP
GO:0009914	hormone transport	32/918	362/23210	2.08109e-05	0.00018972	0.000108488	Dio2/Egfr/Srebf1/Rasl10b/Gpld1/Crhbp/Glud1/Dab2/Runx1/Cpt1a/Lrp5/Tcf7l2/Glul/Pax6/Edn3/Anxa5/Stxbp3/Hadh/Cd38/Rest/Rab11fip1/Fgfr1/Slc16a1/Ucp2/Apln/Cplx3/Abcb1a/Chd7/Lyn/Rapgef4/Gja1/Tac1	32	BP
GO:1903829	positive regulation of cellular protein localization	28/918	297/23210	2.12571e-05	0.000193447	0.000110619	Smo/Rab34/Tgfb1/Tek/Egfr/Gli3/Prkcd/Hcls1/Vegfa/Trem2/Tcf7l2/Prkcq/Stom/Lrp4/Ptn/Msn/Flna/Zic1/Snx33/Prr5l/Uaca/Ppp1r9b/Tgfb2/Stac3/Ezr/Fcer1g/Erbb4/Wipf1	28	BP
GO:0051147	regulation of muscle cell differentiation	19/918	161/23210	2.14154e-05	0.000193802	0.000110822	Mmp14/Tgfb1/Prox1/Igf1/Bmp4/Ppara/Zeb1/Megf10/Eng/Notch1/Cxcl9/Ezh2/Fgfr2/Msx1/Sox6/Tmem119/Hopx/Cxcl12/Ehd2	19	BP
GO:0003222	ventricular trabecula myocardium morphogenesis	6/918	16/23210	2.14461e-05	0.000193802	0.000110822	Tgfbr1/Eng/Notch1/Ccm2l/Tgfb2/Chd7	6	BP
GO:0060579	ventral spinal cord interneuron fate commitment	6/918	16/23210	2.14461e-05	0.000193802	0.000110822	Gli3/Pax6/Nkx2-2/Nkx6-2/Gli2/Sox1	6	BP
GO:0060581	cell fate commitment involved in pattern specification	6/918	16/23210	2.14461e-05	0.000193802	0.000110822	Gli3/Pax6/Nkx2-2/Nkx6-2/Gli2/Sox1	6	BP
GO:0045582	positive regulation of T cell differentiation	14/918	95/23210	2.15673e-05	0.000194558	0.000111254	Lgals9/Tgfb1/Stat5a/Ada/Vsir/Gli3/Nckap1l/Runx1/Cd74/Ptprc/Zbtb7b/Tgfbr2/Il18/Dusp10	14	BP
GO:2001233	regulation of apoptotic signaling pathway	35/918	414/23210	2.24336e-05	0.000201736	0.000115359	Tgfbr1/Cav1/Nfe2l2/Timp3/Igf1/Unc5b/Slc9a3r1/Bmp4/Prkcd/Dab2/Vegfa/Cd74/Steap3/Ptprc/Gsn/Nacc2/Itga6/Creb3l1/Mal/Hgf/Ltbr/Ctsc/Nupr1/Fgfr1/St18/Acaa2/Icam1/Tgfb2/Tnfsf10/Msx1/Cx3cr1/Bmpr1b/Gas1/Yap1/Cxcl12	35	BP
GO:0032535	regulation of cellular component size	34/918	397/23210	2.24412e-05	0.000201736	0.000115359	Rnd2/Apoe/Eps8/Slc12a7/Slc12a4/Pecam1/Slc9a3r1/Ntn1/Map3k1/Prkcd/Nckap1l/Hcls1/Lima1/Vegfa/Aqp4/Fn1/Gsn/P2rx7/Eln/Wnt7a/Swap70/Kank1/Mgll/Mag/Icam1/Plekhg2/Arhgap18/Cdc42ep4/Cdc42ep1/Tmem123/Ezr/Cxcl12/Rgma/Ccr5	34	BP
GO:0006836	neurotransmitter transport	28/918	298/23210	2.25982e-05	0.000202795	0.000115964	Slc25a18/Slc1a2/Slc1a3/Atp1a2/Celsr1/Ada/Ddc/Gfap/Grik1/Syt2/Edn3/Slc7a11/Stx2/P2rx7/Wnt7a/Slc6a11/Slc6a1/Ednra/Syde1/Myo6/Apln/Slc32a1/Cplx3/Lyn/Kcnj10/Fcer1g/Fcgr3/Unc13c	28	BP
GO:0016202	regulation of striated muscle tissue development	20/918	176/23210	2.29274e-05	0.000205393	0.00011745	Tgfb1/Tgfbr1/Erbb3/Igf1/Bmp4/Ppara/Megf10/Tcf7l2/Sox17/Notch1/Lef1/Fgfr2/Fgfr1/Tgfbr2/S100b/Fgf2/Gja1/Sox6/Yap1/Erbb4	20	BP
GO:1900180	regulation of protein localization to nucleus	16/918	121/23210	2.30724e-05	0.000206335	0.000117988	Smo/Tgfb1/Tek/Gli3/Bmp4/Prkcd/Apod/Hcls1/Glul/Prkcq/Flna/Zic1/Uaca/Tgfb2/Mdfic/Gbp4	16	BP
GO:0002792	negative regulation of peptide secretion	19/918	162/23210	2.33781e-05	0.000208707	0.000119345	Lgals9/Apoe/Srgn/Rhbdf1/Srebf1/Crhbp/Rgcc/Cd74/Il33/Fn1/Anxa5/Hadh/Rest/Anxa4/Idh2/Rab11fip1/Ucp2/Cd84/Ezr	19	BP
GO:0120162	positive regulation of cold-induced thermogenesis	14/918	96/23210	2.43432e-05	0.000216948	0.000124057	Cav1/Dio2/Appl2/Vegfa/Epas1/Acadl/Hadh/Zbtb7b/Decr1/Ucp2/Scd1/Il18/Prdm16/Gja1	14	BP
GO:0035023	regulation of Rho protein signal transduction	17/918	135/23210	2.47325e-05	0.000219681	0.00012562	Apoe/Arhgef40/Abca1/Eps8/Pdgfrb/Myoc/Arhgef19/Arhgef6/Adgrg1/Kank2/Kank1/Fgd5/Plekhg2/Lpar1/Prex2/Gpr17/Plekhg3	17	BP
GO:0060420	regulation of heart growth	13/918	84/23210	2.47348e-05	0.000219681	0.00012562	Tgfbr1/Prox1/Igf1/Ppara/Notch1/Fgfr2/Fgfr1/Tgfbr2/Fgf2/Acacb/Gja1/Yap1/Erbb4	13	BP
GO:0009636	response to toxic substance	31/918	349/23210	2.5392e-05	0.00022513	0.000128736	Axl/Cnp/Atp1a2/Eps8/Nfe2l2/Igf1/Ddc/Crhbp/Prkcd/Ephx2/Ppara/Pdgfrb/Pde8a/Gpr37l1/Prdx6/Slc7a11/Hgf/Ezh2/Itpr2/Slc6a1/Nupr1/Mt1/Pon2/Abtb2/Gpr37/Abcb1a/Mbp/Kdr/Slc22a8/Sod3/Ttpa	31	BP
GO:0007431	salivary gland development	9/918	41/23210	2.54959e-05	0.000225665	0.000129042	Bmp7/Egfr/Tfcp2l1/Pax6/Hgf/Fgfr2/Fgfr1/Lama1/Tgm2	9	BP
GO:2000379	positive regulation of reactive oxygen species metabolic process	15/918	109/23210	2.55656e-05	0.000225895	0.000129173	Tgfb1/Klf4/Cyba/Ddah2/Nfe2l2/Egfr/Prkcd/Aif1/Pdgfrb/Ddah1/Itgam/Tgfbr2/Icam1/Il18/COX2	15	BP
GO:0017145	stem cell division	10/918	51/23210	2.6082e-05	0.000230064	0.000131558	Lbh/Sox17/Notch1/Wwtr1/Lef1/Wnt7a/Fgfr2/Fgfr1/Akna/Tgfb2	10	BP
GO:0060977	coronary vasculature morphogenesis	8/918	32/23210	2.62143e-05	0.000230838	0.000132	Tgfbr1/Vegfa/Pdgfrb/Notch1/Fgfr2/Fgfr1/Fgf1/Fgf2	8	BP
GO:0048644	muscle organ morphogenesis	14/918	97/23210	2.74282e-05	0.000241117	0.000137878	Tgfb1/Tgfbr1/Prox1/Mylk/Eng/Notch1/Ccm2l/Fgfr2/Myom3/Tgfb2/Chd7/S1pr1/Fzd2/Foxc1	14	BP
GO:0030902	hindbrain development	19/918	164/23210	2.77923e-05	0.000243902	0.00013947	Smo/Bmp7/Prox1/Gata2/Rfx4/Igf1/Cbs/Serpine2/Gpr37l1/Pax6/Lef1/Ezh2/Wnt7a/Flna/Fgf2/Gli2/Foxc1/Gas1/Mafb	19	BP
GO:0045580	regulation of T cell differentiation	18/918	150/23210	2.79198e-05	0.000244519	0.000139823	Loxl3/Lgals9/Tgfb1/Stat5a/Ada/Vsir/Gli3/Bmp4/Nckap1l/Runx1/Zeb1/Cd74/Ptprc/Zbtb7b/Tgfbr2/Il18/Dusp10/Sox13	18	BP
GO:0003229	ventricular cardiac muscle tissue development	11/918	62/23210	2.79572e-05	0.000244519	0.000139823	Tgfb1/Tgfbr1/Prox1/Eng/Notch1/Ccm2l/Adamts9/Fgfr2/Tgfb2/Chd7/Foxc1	11	BP
GO:0014032	neural crest cell development	13/918	85/23210	2.81571e-05	0.000245851	0.000140585	Sox9/Smo/Bmp7/Bmp4/Ednrb/Fn1/Pax6/Edn3/Ednra/Sox10/Foxc1/Erbb4/Phactr4	13	BP
GO:0009065	glutamine family amino acid catabolic process	7/918	24/23210	2.83701e-05	0.000246877	0.000141172	Prodh/Ddah2/Glud1/Asrgl1/Adhfe1/Gad2/Ddah1	7	BP
GO:0062009	secondary palate development	7/918	24/23210	2.83701e-05	0.000246877	0.000141172	Col11a2/Lef1/Wnt7a/Tgfbr2/Tgfb2/Chd7/Fzd2	7	BP
GO:0060560	developmental growth involved in morphogenesis	26/918	270/23210	2.88001e-05	0.000250198	0.000143071	Sox9/Rnd2/Smo/Tgfb1/Apoe/Bcan/Ntn1/Vcl/Bmp4/Vegfa/Fn1/Syt2/Notch1/Tnc/Fgfr2/Sall1/Tgfbr2/Mgll/Fgf1/Mag/S1pr1/Lamb2/Yap1/Cxcl12/Rgma/Ccr5	26	BP
GO:1901861	regulation of muscle tissue development	20/918	179/23210	2.93277e-05	0.000254354	0.000145447	Tgfb1/Tgfbr1/Erbb3/Igf1/Bmp4/Ppara/Megf10/Tcf7l2/Sox17/Notch1/Lef1/Fgfr2/Fgfr1/Tgfbr2/S100b/Fgf2/Gja1/Sox6/Yap1/Erbb4	20	BP
GO:0030178	negative regulation of Wnt signaling pathway	18/918	151/23210	3.05479e-05	0.000264493	0.000151245	Sox9/Apoe/Cav1/Slc9a3r1/Nxn/Gli3/Lats2/Dab2/Fzd6/Tcf7l2/Sox17/Notch1/Lrp4/Wwtr1/Sox10/Rbms3/Apcdd1/Sox2	18	BP
GO:0019395	fatty acid oxidation	14/918	98/23210	3.08514e-05	0.000266674	0.000152492	Crot/Pdk4/Appl2/Eci2/Ppara/Cpt1a/Acadl/Dbi/Hadh/Decr1/Acads/Acaa2/Acacb/Cyp4v3	14	BP
GO:0021795	cerebral cortex cell migration	10/918	52/23210	3.11573e-05	0.00026842	0.000153491	Nr2e1/Egfr/Gli3/Lhx6/Fgfr1/Adgrg1/Arx/P2ry12/Ccdc141/Cx3cr1	10	BP
GO:0035924	cellular response to vascular endothelial growth factor stimulus	10/918	52/23210	3.11573e-05	0.00026842	0.000153491	Vegfa/Pdgfrb/Cd63/Notch1/Pdgfra/Flt1/Gab1/Prkd2/Foxc1/Kdr	10	BP
GO:0048645	animal organ formation	12/918	74/23210	3.12526e-05	0.000268466	0.000153517	Bmp7/Gli3/Bmp4/Hhex/Notch1/Fgfr2/Fgfr1/Tgfbr2/Fgf1/Fgf2/Gli2/Gng5	12	BP
GO:0010518	positive regulation of phospholipase activity	9/918	42/23210	3.13185e-05	0.000268466	0.000153517	Pdgfrb/Pdgfra/Flt1/Fgfr2/Fgfr1/Fgf2/Lpar1/Fgfr3/Ptafr	9	BP
GO:0097178	ruffle assembly	9/918	42/23210	3.13185e-05	0.000268466	0.000153517	Cav1/Eps8/Aif1/Kank1/Inppl1/Mtss2/P2ry12/Icam1/Arhgap24	9	BP
GO:0048634	regulation of muscle organ development	20/918	180/23210	3.17915e-05	0.000271753	0.000155397	Tgfb1/Tgfbr1/Erbb3/Igf1/Bmp4/Ppara/Megf10/Tcf7l2/Sox17/Notch1/Lef1/Fgfr2/Fgfr1/Tgfbr2/S100b/Fgf2/Gja1/Sox6/Yap1/Erbb4	20	BP
GO:0007043	cell-cell junction assembly	15/918	111/23210	3.18071e-05	0.000271753	0.000155397	Lsr/Esam/Rhoc/Cav1/Pecam1/Vcl/Rab13/Cd9/Cdh5/Ugt8a/Micall2/Cldn5/Gjb2/Gja1/Cdh24	15	BP
GO:0045603	positive regulation of endothelial cell differentiation	6/918	17/23210	3.20353e-05	0.000272801	0.000155996	Acvrl1/Bmp4/Notch1/Cdh5/Cldn5/Tmem100	6	BP
GO:0060973	cell migration involved in heart development	6/918	17/23210	3.20353e-05	0.000272801	0.000155996	Bmp7/Bmp4/Pdgfrb/Eng/Notch1/Dchs1	6	BP
GO:0045055	regulated exocytosis	25/918	256/23210	3.2271e-05	0.000274356	0.000156885	Lgals9/Stxbp2/Gata2/Mical1/Crhbp/Syt2/Notch1/Stxbp3/Rest/Stx2/P2rx7/Anxa3/Wnt7a/Itgam/Rab11fip1/Syde1/Myo6/Cd84/Cplx3/Lyn/Rapgef4/Fes/Ptafr/Fcer1g/Unc13c	25	BP
GO:0042246	tissue regeneration	11/918	63/23210	3.26732e-05	0.000277131	0.000158472	P2rx5/Igf1/Ezh2/Ptn/Wnt7a/Cd9/Dusp10/Gja1/Yap1/Hopx/Erbb4	11	BP
GO:0007548	sex differentiation	27/918	288/23210	3.27046e-05	0.000277131	0.000158472	Sox9/Axl/Stat5a/Tgfbr1/Mertk/Bmp4/Adamts1/Runx1/Vegfa/Tcf7l2/Col9a3/Rab13/Pdgfra/Lfng/Nupr1/Flna/Adgrg1/Icam1/Foxf2/Tgfb2/Abcb1a/Chd7/Foxc1/Gja1/Bmpr1b/Kdr/Sox2	27	BP
GO:0051250	negative regulation of lymphocyte activation	18/918	152/23210	3.33939e-05	0.000281719	0.000161095	Loxl3/Lgals9/Axl/Tgfb1/Tnfrsf13b/Mertk/Sdc4/Vsir/Havcr2/Gli3/Bmp4/Runx1/Cd74/Zbtb7b/Gpnmb/Pglyrp1/Lyn/H2-Ab1	18	BP
GO:0048566	embryonic digestive tract development	8/918	33/23210	3.34095e-05	0.000281719	0.000161095	Ada/Gli3/Tcf7l2/Pdgfra/Fgfr2/Sall1/Foxf2/Gli2	8	BP
GO:0090218	positive regulation of lipid kinase activity	8/918	33/23210	3.34095e-05	0.000281719	0.000161095	Tgfb1/Tek/Pdgfrb/Pdgfra/Flt1/Fgf2/Lyn/Fgfr3	8	BP
GO:0006641	triglyceride metabolic process	14/918	99/23210	3.46437e-05	0.000291176	0.000166503	Apoe/Cav1/Srebf1/Pik3cg/Gpld1/Cpt1a/Gpam/Tcf7l2/Dbi/Ldlr/Thrsp/Scd1/Insig1/Plaat3	14	BP
GO:0032755	positive regulation of interleukin-6 production	14/918	99/23210	3.46437e-05	0.000291176	0.000166503	Lgals9/Cyba/Zbtb20/Aif1/Cd74/Il33/P2rx7/Unc93b1/Nod1/Inava/Mbp/Ptafr/Fcer1g/Ccr5	14	BP
GO:0062013	positive regulation of small molecule metabolic process	17/918	139/23210	3.61809e-05	0.00030268	0.000173081	Mid1ip1/Igf1/Srebf1/Gpld1/Dab2/Ppara/Zbtb20/Trem2/Cd74/Cpt1a/Tcf7l2/P2rx7/Elovl5/Fgf1/Ppp1r3g/Ptafr/COX2	17	BP
GO:0002579	positive regulation of antigen processing and presentation	5/918	11/23210	3.62466e-05	0.00030268	0.000173081	Trem2/Tap2/Cd74/Nod1/H2-Ab1	5	BP
GO:0070278	extracellular matrix constituent secretion	5/918	11/23210	3.62466e-05	0.00030268	0.000173081	Rgcc/Eng/Notch1/Creb3l1/Tnfrsf1b	5	BP
GO:0072102	glomerulus morphogenesis	5/918	11/23210	3.62466e-05	0.00030268	0.000173081	Bmp4/Pdgfrb/Notch2/Pdgfra/Notch3	5	BP
GO:0010035	response to inorganic substance	39/918	494/23210	3.6591e-05	0.000305063	0.000174444	Axl/Cp/Rasa4/Slc1a3/Cav1/Nfe2l2/Ncf1/Egfr/Gpld1/Crhbp/Glud1/Prkcd/Mylk/Pdgfrb/Pde8a/Slc40a1/Fn1/Gpr37l1/Syt2/Gsn/Cybrd1/Anxa5/Hgf/P2rx7/Ezh2/Mt1/Trf/Ucp3/Rasgrp2/Ucp2/Plcg2/Lcat/Clic4/Gpr37/Kdr/CYTB/Selenop/Sod3/S100a16	39	BP
GO:0009896	positive regulation of catabolic process	35/918	424/23210	3.67938e-05	0.00030626	0.000175129	Sox9/Apoe/Cav1/Vip/Igf1/Vsir/Zfp36l1/Gpld1/Prkcd/Dab2/Zbtb20/Tfeb/Trem2/Tmem173/Il33/Cpt1a/Sox17/Tnfrsf1b/P2rx7/Zc3hav1/Ctsc/Nupr1/Msn/Ldlr/Snx33/Prr5l/Nod1/Hspb8/Gja1/Ezr/Qk/Kdr/Irgm2/Rgma/Ecscr	35	BP
GO:0030850	prostate gland development	10/918	53/23210	3.70543e-05	0.000307438	0.000175802	Sox9/Stat5a/Bmp7/Igf1/Id4/Bmp4/Notch1/Tnc/Fgfr2/Gli2	10	BP
GO:0055010	ventricular cardiac muscle tissue morphogenesis	10/918	53/23210	3.70543e-05	0.000307438	0.000175802	Tgfb1/Tgfbr1/Prox1/Eng/Notch1/Ccm2l/Fgfr2/Tgfb2/Chd7/Foxc1	10	BP
GO:0046879	hormone secretion	31/918	357/23210	3.91816e-05	0.000324567	0.000185597	Dio2/Egfr/Srebf1/Rasl10b/Gpld1/Crhbp/Glud1/Dab2/Runx1/Cpt1a/Lrp5/Tcf7l2/Glul/Pax6/Edn3/Anxa5/Stxbp3/Hadh/Cd38/Rest/Rab11fip1/Fgfr1/Slc16a1/Ucp2/Apln/Cplx3/Chd7/Lyn/Rapgef4/Gja1/Tac1	31	BP
GO:0019217	regulation of fatty acid metabolic process	13/918	88/23210	4.10272e-05	0.000337715	0.000193116	Cav1/Mid1ip1/Pdk4/Appl2/Srebf1/Ppara/Cd74/Cpt1a/Acadl/Dbi/Elovl5/Acacb/Insig1	13	BP
GO:0032642	regulation of chemokine production	13/918	88/23210	4.10272e-05	0.000337715	0.000193116	Lgals9/Klf4/Havcr2/Erbin/Apod/Trem2/Aif1/Cd74/Csf1r/Il33/Cd84/Il18/Mbp	13	BP
GO:1903035	negative regulation of response to wounding	13/918	88/23210	4.10272e-05	0.000337715	0.000193116	Apoe/Prkcd/Pros1/Wfdc1/Serpine2/Anxa5/Pdgfra/Cd9/Phldb2/Fgf2/Dusp10/Gja1/Rgma	13	BP
GO:0051091	positive regulation of DNA-binding transcription factor activity	24/918	244/23210	4.10518e-05	0.000337715	0.000193116	Trim25/Smo/Tgfb1/Cav1/Rgcc/Hcls1/Vegfa/Tmem173/Lrp5/Traf5/Ddr2/Prkcq/Nkx2-2/Plpp3/Anxa3/Icam1/Nod1/Cd84/Il18/Prkd2/Fzd2/Cx3cr1/Hipk2/Zic2	24	BP
GO:0055008	cardiac muscle tissue morphogenesis	12/918	76/23210	4.10956e-05	0.000337715	0.000193116	Tgfb1/Tgfbr1/Prox1/Eng/Notch1/Ccm2l/Fgfr2/Myom3/Tgfb2/Chd7/S1pr1/Foxc1	12	BP
GO:0051496	positive regulation of stress fiber assembly	10/918	54/23210	4.38789e-05	0.00035831	0.000204892	Rhoc/Tgfbr1/Sdc4/Rgcc/Sorbs3/Myoc/Prkcq/Pxn/Lpar1/Tac1	10	BP
GO:0055025	positive regulation of cardiac muscle tissue development	10/918	54/23210	4.38789e-05	0.00035831	0.000204892	Tgfb1/Erbb3/Igf1/Bmp4/Notch1/Fgfr2/Fgfr1/Fgf2/Yap1/Erbb4	10	BP
GO:0060193	positive regulation of lipase activity	10/918	54/23210	4.38789e-05	0.00035831	0.000204892	Rhoc/Pdgfrb/Pdgfra/Flt1/Fgfr2/Fgfr1/Fgf2/Lpar1/Fgfr3/Ptafr	10	BP
GO:2000351	regulation of endothelial cell apoptotic process	10/918	54/23210	4.38789e-05	0.00035831	0.000204892	Angptl4/Tek/Gata2/Nfe2l2/Bmp4/Rgcc/Icam1/Ndnf/Kdr/Ecscr	10	BP
GO:0044242	cellular lipid catabolic process	21/918	199/23210	4.40037e-05	0.000358762	0.000205151	Abhd3/Apoe/Crot/Pik3cg/Gpld1/Eci2/Prkcd/Cpt1a/Plcb3/Acadl/Dbi/Prdx6/Pld1/Hadh/Decr1/Acads/Ldlr/Mgll/Plcg2/Acaa2/Acacb	21	BP
GO:0033627	cell adhesion mediated by integrin	11/918	65/23210	4.41928e-05	0.000359171	0.000205385	Vtn/Ada/Nckap1l/Itgb5/Itga6/Swap70/P2ry12/Icam1/Tgfb2/Col16a1/Lyn	11	BP
GO:0060389	pathway-restricted SMAD protein phosphorylation	11/918	65/23210	4.41928e-05	0.000359171	0.000205385	Acvrl1/Lgals9/Tgfb1/Tgfbr1/Bmp7/Bmp4/Dab2/Gdf11/Eng/Tgfbr2/Tgfb2	11	BP
GO:0001569	branching involved in blood vessel morphogenesis	9/918	44/23210	4.63856e-05	0.0003764	0.000215237	Tek/Notch4/Vegfa/Eng/Lef1/Flt1/Ednra/Tgfbr2/Cxcl12	9	BP
GO:0048545	response to steroid hormone	22/918	215/23210	4.68059e-05	0.000379212	0.000216845	Tgfb1/Atp1a2/Cav1/Bmp7/Igf1/Zfp36l1/Fam107a/Bmp4/Dab2/Fbxo32/Lbh/Paqr8/Alpl/Padi2/Rest/Anxa3/Kank2/Acsbg1/Lcat/Tgfb2/Zfp366/Yap1	22	BP
GO:0050766	positive regulation of phagocytosis	12/918	77/23210	4.69522e-05	0.000379212	0.000216845	Cyba/Mertk/Gata2/Dock2/Appl2/Nckap1l/Pros1/Trem2/Ptprc/Mfge8/Fcer1g/Fcgr3	12	BP
GO:0061180	mammary gland epithelium development	12/918	77/23210	4.69522e-05	0.000379212	0.000216845	Smo/Tgfb1/Stat5a/Etv4/Ntn1/Lbh/Lrp5/Fgfr2/Fgf2/Gli2/Msx1/Erbb4	12	BP
GO:0044282	small molecule catabolic process	28/918	311/23210	4.85543e-05	0.000391146	0.000223669	Abhd3/Tgfb1/Apoe/Prodh/Crot/Ddah2/Sardh/Ada/Aldh1l2/Eci2/Glud1/Asrgl1/Gldc/Cpt1a/Lrp5/Adhfe1/Acadl/Dbi/Gad2/Hadh/Ddah1/Decr1/Acads/Aass/Aldh1l1/Acaa2/Fgf2/Acacb	28	BP
GO:0019218	regulation of steroid metabolic process	14/918	102/23210	4.85811e-05	0.000391146	0.000223669	Apoe/Stat5a/Prox1/Igf1/Srebf1/Ephx2/Dab2/Acadl/Rest/Ldlr/Igfbp7/Fgf1/Scd1/Insig1	14	BP
GO:0009952	anterior/posterior pattern specification	23/918	231/23210	4.87649e-05	0.000392015	0.000224166	Smo/Tgfbr1/Celsr1/Gli3/Bmp4/Lrp5/Hhex/Gdf11/Sox17/Notch1/Pax6/Lef1/Lfng/Pcsk6/Nr2f2/Emx2/Hes5/Gli2/Msx1/Foxc1/Tcf7l1/Hipk2/Zic3	23	BP
GO:0010863	positive regulation of phospholipase C activity	7/918	26/23210	5.03135e-05	0.000403836	0.000230926	Pdgfrb/Pdgfra/Flt1/Fgfr1/Fgf2/Lpar1/Ptafr	7	BP
GO:0001558	regulation of cell growth	35/918	431/23210	5.1372e-05	0.000411693	0.000235418	Acvrl1/Mmp14/Rnd2/Tgfb1/Apoe/Cyba/Tgfbr1/Igf1/Egfr/Ntn1/Kif26a/Fam107a/Dab2/Ppara/Wfdc1/Vegfa/Hbegf/Sox17/Fn1/Serpine2/Syt2/Lef1/Cd38/D7Ertd443e/Mgll/Igfbp7/Mag/Ppp1r9b/Tgfb2/Msx1/Gja1/Gas1/Cxcl12/Rgma/Ccr5	35	BP
GO:0002042	cell migration involved in sprouting angiogenesis	10/918	55/23210	5.17474e-05	0.000413419	0.000236406	Klf4/Gata2/Nr2e1/Gpld1/Vegfa/Notch1/Ephb4/Fgf2/Mmrn2/Kdr	10	BP
GO:0042531	positive regulation of tyrosine phosphorylation of STAT protein	10/918	55/23210	5.17474e-05	0.000413419	0.000236406	Igf1/Pecam1/Hcls1/Csf1r/Il18/Tnfrsf18/Lyn/Hes5/Fgfr3/Erbb4	10	BP
GO:0038084	vascular endothelial growth factor signaling pathway	8/918	35/23210	5.27977e-05	0.00042116	0.000240832	Vegfa/Pdgfrb/Cd63/Pdgfra/Gab1/Prkd2/Foxc1/Kdr	8	BP
GO:0034764	positive regulation of transmembrane transport	23/918	233/23210	5.57471e-05	0.000442997	0.000253319	Slc1a2/Cnksr3/Nfe2l2/Erbb3/Igf1/Slc9a3r1/Bmp4/Prkcd/Trem2/Dbi/Edn3/Car2/P2rx7/Flna/Ednra/Plcg2/Fxyd1/Ctss/Stac3/Abcb1a/S100a1/Ptafr/Erbb4	23	BP
GO:0060249	anatomical structure homeostasis	33/918	398/23210	5.57773e-05	0.000442997	0.000253319	Sox9/Smo/Tgfb1/Calb2/Gata2/Lrrk1/Pdk4/Egfr/Vegfa/Epas1/Col11a2/Pdgfrb/Csf1r/Ltbp3/Prkcq/Notch1/Car2/Wwtr1/Cd38/Prom1/P2rx7/Trf/Ctss/Abcb1a/Inava/Mbp/S1pr1/Foxc1/Yap1/Tmem119/Adgrf5/Erbb4/Kdr	33	BP
GO:0060421	positive regulation of heart growth	9/918	45/23210	5.59638e-05	0.000442997	0.000253319	Prox1/Igf1/Notch1/Fgfr2/Fgfr1/Fgf2/Acacb/Yap1/Erbb4	9	BP
GO:0090184	positive regulation of kidney development	9/918	45/23210	5.59638e-05	0.000442997	0.000253319	Sox9/Smo/Tgfb1/Bmp4/Vegfa/Pdgfrb/Prom1/Ednra/Sall1	9	BP
GO:1902893	regulation of pri-miRNA transcription by RNA polymerase II	9/918	45/23210	5.59638e-05	0.000442997	0.000253319	Sox9/Tgfb1/Tgfbr1/Gata2/Srebf1/Bmp4/Ppara/Apln/Tgfb2	9	BP
GO:0050808	synapse organization	36/918	451/23210	5.75359e-05	0.000454745	0.000260037	Adgre5/Apoe/Ndrg2/Bcan/Cacna2d2/Sparc/Utrn/Srgn/Ntn1/Trem2/Lrp4/Slc7a11/Pdlim5/Tnc/Nfia/Rest/Ptn/Wnt7a/Fgfr2/Col4a5/Flna/Myo6/Tanc1/C1qa/C1qc/C1qb/C1ql1/Rapgef4/Cx3cr1/Lamb2/Plxnb1/Palld/Unc13c/Erbb4/Malat1/Pcdhgc3	36	BP
GO:0006801	superoxide metabolic process	11/918	67/23210	5.90439e-05	0.000464533	0.000265634	Tgfb1/Cyba/Cybb/Nfe2l2/Ncf1/Egfr/Prkcd/Cbs/Itgam/Il18/Sod3	11	BP
GO:0022029	telencephalon cell migration	11/918	67/23210	5.90439e-05	0.000464533	0.000265634	Nr2e1/Egfr/Gli3/Lhx6/Fgfr1/Adgrg1/Arx/P2ry12/Ccdc141/Cx3cr1/Cxcl12	11	BP
GO:0060688	regulation of morphogenesis of a branching structure	11/918	67/23210	5.90439e-05	0.000464533	0.000265634	Sox9/Smo/Tgfb1/Bmp7/Bmp4/Vegfa/Hgf/Pdgfra/Fgfr2/Fgfr1/Sall1	11	BP
GO:0006644	phospholipid metabolic process	30/918	348/23210	5.92846e-05	0.000465102	0.000265959	Abhd3/Tgfb1/Tek/Pik3cg/Gpld1/Prkcd/Pla2g7/Pdgfrb/Csf1r/Plcb3/Gpam/Plcd4/Dbi/Prdx6/Pld1/Plpp3/Pdgfra/Flt1/Ldlr/Inppl1/Lpcat2/Plcg2/Lcat/Fgf2/Lyn/Fgfr3/Tmem150a/Adgrf5/Chpt1/Plaat3	30	BP
GO:0051283	negative regulation of sequestering of calcium ion	15/918	117/23210	5.92962e-05	0.000465102	0.000265959	Tgfb1/Cyba/Plcb3/Dbi/Ptprc/Anxa5/P2rx7/Itpr2/Ednra/Plcg2/Fgf2/Tgfb2/Chd7/Lyn/Ccr5	15	BP
GO:0070302	regulation of stress-activated protein kinase signaling cascade	23/918	234/23210	5.9563e-05	0.000466486	0.000266751	Sash1/Ncf1/Traf4/Egfr/Map3k1/Dab2/Vegfa/Cbs/Rassf2/Mecom/Hgf/Wnt7a/Ltbr/Gab1/Trf/Nod1/Tgfb2/Dusp10/Mdfic/Inava/Lyn/Ezr/Hipk2	23	BP
GO:0021521	ventral spinal cord interneuron specification	5/918	12/23210	6.01113e-05	0.000468651	0.000267989	Gli3/Pax6/Nkx6-2/Gli2/Sox1	5	BP
GO:0043649	dicarboxylic acid catabolic process	5/918	12/23210	6.01113e-05	0.000468651	0.000267989	Aldh1l2/Glud1/Adhfe1/Gad2/Aldh1l1	5	BP
GO:0060573	cell fate specification involved in pattern specification	5/918	12/23210	6.01113e-05	0.000468651	0.000267989	Gli3/Pax6/Nkx6-2/Gli2/Sox1	5	BP
GO:0007009	plasma membrane organization	14/918	104/23210	6.03953e-05	0.000468744	0.000268042	Cav1/Tlcd1/Prkcd/Ptprc/Gsn/Stx2/P2rx7/Snx33/Fa2h/Mtss2/Myrf/Tgfb2/Ehd2/Bin2	14	BP
GO:0042136	neurotransmitter biosynthetic process	14/918	104/23210	6.03953e-05	0.000468744	0.000268042	Klf4/Slc1a3/Ddah2/Cav1/Igf1/Ddc/Aif1/Gad2/Ddah1/Slc7a2/Icam1/Cx3cr1/Cyp2d22/Gad1	14	BP
GO:0046634	regulation of alpha-beta T cell activation	14/918	104/23210	6.03953e-05	0.000468744	0.000268042	Loxl3/Lgals9/Tgfb1/Ada/Vsir/Gli3/Nckap1l/Runx1/Ptprc/Prkcq/Zbtb7b/Tgfbr2/Il18/H2-Ab1	14	BP
GO:1903038	negative regulation of leukocyte cell-cell adhesion	16/918	131/23210	6.1809e-05	0.000478997	0.000273905	Loxl3/Lgals9/Tgfb1/Klf4/Sdc4/Vsir/Havcr2/Gli3/Bmp4/Ppara/Runx1/Cd74/Zbtb7b/Gpnmb/Cxcl12/H2-Ab1	16	BP
GO:0070665	positive regulation of leukocyte proliferation	17/918	145/23210	6.21632e-05	0.000481021	0.000275062	Stat5a/Ada/Igf1/Havcr2/Nckap1l/Aif1/Cd74/Gpam/Ptprc/Prkcq/Vcam1/Cd38/Tgfbr2/Il18/Lyn/Tac1/Ighm	17	BP
GO:0051224	negative regulation of protein transport	21/918	204/23210	6.32701e-05	0.000488854	0.000279541	Lgals9/Apoe/Srgn/Rhbdf1/Srebf1/Rgcc/Apod/Il33/Fn1/Anxa5/Hadh/Rest/Anxa4/Idh2/Rab11fip1/Ucp2/Cd84/Mdfic/Insig1/Ezr/Gbp4	21	BP
GO:0051146	striated muscle cell differentiation	28/918	316/23210	6.42266e-05	0.000495503	0.000283344	Mmp14/Smo/Tgfb1/Cacna2d2/Prox1/Igf1/Bmp4/Ppara/Vegfa/Pdgfrb/Csrp1/Notch1/Pdlim5/Pdgfra/Cxcl9/Ezh2/Cd9/Tanc1/Myom3/Stac3/Pgm5/Myorg/Msx1/Sox6/Tmem119/Hopx/Cxcl12/Ehd2	28	BP
GO:0010038	response to metal ion	25/918	267/23210	6.44926e-05	0.000496814	0.000284093	Cp/Rasa4/Cav1/Ncf1/Egfr/Gpld1/Crhbp/Glud1/Mylk/Slc40a1/Fn1/Syt2/Gsn/Cybrd1/Anxa5/P2rx7/Mt1/Trf/Rasgrp2/Plcg2/Lcat/Clic4/CYTB/Sod3/S100a16	25	BP
GO:0045807	positive regulation of endocytosis	15/918	118/23210	6.5489e-05	0.000500992	0.000286482	Axl/Apoe/Cav1/Gata2/Vtn/Appl2/Dab2/Nckap1l/Vegfa/Trem2/Cd63/Trf/Plcg2/Apln/Ighm	15	BP
GO:0085029	extracellular matrix assembly	8/918	36/23210	6.55449e-05	0.000500992	0.000286482	Sox9/Tgfb1/Hapln2/Rgcc/Notch1/Col1a2/Phldb2/Lamb2	8	BP
GO:1901532	regulation of hematopoietic progenitor cell differentiation	7/918	27/23210	6.56145e-05	0.000500992	0.000286482	Nfe2l2/Vegfa/Notch1/Flt1/Hes5/Foxc1/Kdr	7	BP
GO:0015740	C4-dicarboxylate transport	6/918	19/23210	6.56165e-05	0.000500992	0.000286482	Slc25a18/Slc1a2/Slc1a3/Slc13a3/Slc13a5/Prkcd	6	BP
GO:0030852	regulation of granulocyte differentiation	6/918	19/23210	6.56165e-05	0.000500992	0.000286482	Hcls1/Runx1/Lef1/C1qc/Prdm16/Rbp1	6	BP
GO:0048712	negative regulation of astrocyte differentiation	6/918	19/23210	6.56165e-05	0.000500992	0.000286482	Nr2e1/Id4/Gpr37l1/Ldlr/Hes5/Fgfr3	6	BP
GO:0014033	neural crest cell differentiation	13/918	92/23210	6.5972e-05	0.000502223	0.000287186	Sox9/Smo/Bmp7/Bmp4/Ednrb/Fn1/Pax6/Edn3/Ednra/Sox10/Foxc1/Erbb4/Phactr4	13	BP
GO:0032602	chemokine production	13/918	92/23210	6.5972e-05	0.000502223	0.000287186	Lgals9/Klf4/Havcr2/Erbin/Apod/Trem2/Aif1/Cd74/Csf1r/Il33/Cd84/Il18/Mbp	13	BP
GO:0072511	divalent inorganic cation transport	37/918	472/23210	6.66028e-05	0.000506279	0.000289506	Tgfb1/Cyba/Atp1a2/Cav1/Cacna2d2/Igf1/Tcn2/Pik3cg/Grin2c/Atp2a3/Bmp4/Mylk/Pdgfrb/Plcb3/Dbi/Ptprc/Gem/P2rx7/Itpr2/Magt1/Ednra/Plcg2/P2ry12/Slc39a12/Fgf2/Icam1/Cd84/Tgfb2/Stac3/Chd7/Lyn/S100a1/Gja1/Slc39a8/Calcrl/Cxcl12/Ccr5	37	BP
GO:0021772	olfactory bulb development	9/918	46/23210	6.71558e-05	0.000509733	0.000291481	Nr2e1/Sall3/Csf1r/Pax6/Fgfr1/Sall1/Arx/Chd7/Erbb4	9	BP
GO:0031345	negative regulation of cell projection organization	21/918	205/23210	6.79214e-05	0.000513505	0.000293638	Apoe/Ctsz/Ntn1/Gfap/Prkcd/Dab2/Vim/Lrp4/Cd38/Flna/Plxnb3/Kank1/Inppl1/Cspg4/Mag/Lpar1/Id1/Arhgap24/Ptprz1/Rgma/Ccr5	21	BP
GO:0045669	positive regulation of osteoblast differentiation	11/918	68/23210	6.79508e-05	0.000513505	0.000293638	Clic1/Bmp7/Igf1/Gli3/Bmp4/Vegfa/Lrp5/Ddr2/Fgf2/Bmpr1b/Tmem119	11	BP
GO:1904888	cranial skeletal system development	11/918	68/23210	6.79508e-05	0.000513505	0.000293638	Mmp14/Tgfbr1/Gli3/Bmp4/Prrx1/Pdgfra/Fgfr2/Tgfbr2/Tgfb2/Insig1/Gas1	11	BP
GO:0072577	endothelial cell apoptotic process	10/918	57/23210	7.11339e-05	0.000536776	0.000306944	Angptl4/Tek/Gata2/Nfe2l2/Bmp4/Rgcc/Icam1/Ndnf/Kdr/Ecscr	10	BP
GO:0051282	regulation of sequestering of calcium ion	15/918	119/23210	7.22407e-05	0.000544333	0.000311266	Tgfb1/Cyba/Plcb3/Dbi/Ptprc/Anxa5/P2rx7/Itpr2/Ednra/Plcg2/Fgf2/Tgfb2/Chd7/Lyn/Ccr5	15	BP
GO:0030217	T cell differentiation	25/918	269/23210	7.27731e-05	0.000547546	0.000313103	Loxl3/Lgals9/Tgfb1/Stat5a/Ada/Vsir/Dock2/Zfp36l1/Gli3/Bmp4/Nckap1l/Runx1/Zeb1/Cd74/Ptprc/Lef1/Zbtb7b/Lfng/Tgfbr2/Il18/Dusp10/Chd7/Fcer1g/Sox13/Mafb	25	BP
GO:0035148	tube formation	19/918	176/23210	7.36221e-05	0.000553129	0.000316296	Sox9/Tgfb1/Bmp7/Celsr1/Sdc4/Bmp4/Fzd6/Vegfa/Notch1/Fgfr2/Sall1/Tgm2/Tgfb2/Zic5/Hes5/Fzd2/Zic2/Phactr4/Rgma	19	BP
GO:0007492	endoderm development	11/918	69/23210	7.7984e-05	0.00058505	0.000334549	Tgfb1/Vtn/Zfp36l1/Bmp4/Dab2/Hhex/Sox17/Fn1/Notch1/Sox7/Sox2	11	BP
GO:0031646	positive regulation of nervous system process	12/918	81/23210	7.81902e-05	0.000585747	0.000334948	Igf1/Tnfrsf1b/Hgf/Wnt7a/Trf/Sox10/S100b/Myrf/Mag/Zfp488/Rapgef4/Ptafr	12	BP
GO:0051208	sequestering of calcium ion	15/918	120/23210	7.95934e-05	0.000595395	0.000340465	Tgfb1/Cyba/Plcb3/Dbi/Ptprc/Anxa5/P2rx7/Itpr2/Ednra/Plcg2/Fgf2/Tgfb2/Chd7/Lyn/Ccr5	15	BP
GO:1901653	cellular response to peptide	26/918	287/23210	8.04987e-05	0.000599691	0.000342921	Stat5a/Cav1/Pdk4/Igf1/Appl2/Srebf1/Zfp36l1/Gpld1/Crhbp/Prkcd/Trem2/Gpam/Vim/Prkcq/Car2/Anxa5/Rab13/Vcam1/Zbtb7b/Agtrap/Pxn/Kank1/Inppl1/Icam1/Nod1/Il18	26	BP
GO:0007435	salivary gland morphogenesis	8/918	37/23210	8.07477e-05	0.000599691	0.000342921	Bmp7/Egfr/Pax6/Hgf/Fgfr2/Fgfr1/Lama1/Tgm2	8	BP
GO:0042554	superoxide anion generation	8/918	37/23210	8.07477e-05	0.000599691	0.000342921	Tgfb1/Cyba/Cybb/Ncf1/Egfr/Prkcd/Itgam/Il18	8	BP
GO:0061756	leukocyte adhesion to vascular endothelial cell	8/918	37/23210	8.07477e-05	0.000599691	0.000342921	Klf4/Vcam1/Ets1/Icam1/Selplg/Cx3cr1/Ptafr/Cxcl12	8	BP
GO:0097028	dendritic cell differentiation	8/918	37/23210	8.07477e-05	0.000599691	0.000342921	Tgfb1/Tmem176a/Trem2/Notch2/Tmem176b/Ltbr/Tgfbr2/Lyn	8	BP
GO:0002698	negative regulation of immune effector process	16/918	134/23210	8.13223e-05	0.000603092	0.000344866	Loxl3/Lgals9/Tgfb1/Htra1/Vsir/Havcr2/Tap2/Il33/Ptprc/Zbtb7b/Clec2d/Pglyrp1/Cd84/Tgfb2/Dusp10/Mill2	16	BP
GO:0048596	embryonic camera-type eye morphogenesis	7/918	28/23210	8.45143e-05	0.000625866	0.000357889	Bmp7/Prox1/Zeb1/Pax6/Foxf2/Hipk2/Phactr4	7	BP
GO:0002285	lymphocyte activation involved in immune response	20/918	193/23210	8.54776e-05	0.000632094	0.000361451	Loxl3/Lgals9/Tgfb1/Ada/Havcr2/Cd180/Lcp1/Ptprc/Notch2/Lef1/Zbtb7b/Lfng/Pglyrp1/Swap70/Dock11/Itm2a/Plcg2/Icam1/Il18/Fcer1g	20	BP
GO:0034765	regulation of ion transmembrane transport	37/918	478/23210	8.63912e-05	0.000637937	0.000364792	Tgfb1/Cyba/Clic1/Atp1a2/Cav1/Cacna2d2/Cnksr3/Cybb/Pik3cg/Slc9a3r1/Crhbp/Bmp4/Trem2/Cd63/Dbi/Stom/Edn3/Gem/P2rx7/Anxa3/Flna/Ednra/Plcg2/Fxyd1/Clic4/Ctss/Tgfb2/Stac3/Abcb1a/Chd7/Lyn/Pm20d1/S100a1/Kcnj10/Gja1/Kcnj16/Ptafr	37	BP
GO:0035050	embryonic heart tube development	12/918	82/23210	8.83433e-05	0.000651421	0.000372502	Smo/Hhex/Sox17/Eng/Notch1/Notch2/Tgfbr2/Sox18/Foxc1/Gja1/Yap1/Zic3	12	BP
GO:0003333	amino acid transmembrane transport	11/918	70/23210	8.92579e-05	0.000656293	0.000375288	Slc25a18/Slc1a2/Slc1a3/Slc38a3/Slc13a3/Prkcd/Slc7a11/Slc7a10/Slc7a2/Slc32a1/Kcnj10	11	BP
GO:1903725	regulation of phospholipid metabolic process	11/918	70/23210	8.92579e-05	0.000656293	0.000375288	Tgfb1/Tek/Prkcd/Pdgfrb/Pdgfra/Flt1/Ldlr/Fgf2/Lyn/Fgfr3/Adgrf5	11	BP
GO:0031331	positive regulation of cellular catabolic process	30/918	356/23210	8.94721e-05	0.000656934	0.000375655	Apoe/Cav1/Igf1/Zfp36l1/Gpld1/Prkcd/Dab2/Zbtb20/Tfeb/Trem2/Tmem173/Il33/Cpt1a/Tnfrsf1b/P2rx7/Zc3hav1/Ctsc/Nupr1/Msn/Ldlr/Snx33/Prr5l/Nod1/Hspb8/Ezr/Qk/Kdr/Irgm2/Rgma/Ecscr	30	BP
GO:1904950	negative regulation of establishment of protein localization	21/918	209/23210	8.97174e-05	0.0006578	0.00037615	Lgals9/Apoe/Srgn/Rhbdf1/Srebf1/Rgcc/Apod/Il33/Fn1/Anxa5/Hadh/Rest/Anxa4/Idh2/Rab11fip1/Ucp2/Cd84/Mdfic/Insig1/Ezr/Gbp4	21	BP
GO:0001946	lymphangiogenesis	6/918	20/23210	9.06094e-05	0.000661526	0.00037828	Acvrl1/Prox1/Vegfa/Pdpn/Sox18/Foxc1	6	BP
GO:0002313	mature B cell differentiation involved in immune response	6/918	20/23210	9.06094e-05	0.000661526	0.00037828	Ada/Notch2/Lfng/Dock11/Itm2a/Plcg2	6	BP
GO:0002577	regulation of antigen processing and presentation	6/918	20/23210	9.06094e-05	0.000661526	0.00037828	Cd68/Trem2/Tap2/Cd74/Nod1/H2-Ab1	6	BP
GO:0030316	osteoclast differentiation	14/918	108/23210	9.17283e-05	0.00066875	0.000382411	Tgfb1/Lrrk1/Trem2/Csf1r/Tjp2/Rassf2/Car2/Notch2/Clec2d/Trf/Lrrc17/Fgfr3/Fcer1g/Mafb	14	BP
GO:0016042	lipid catabolic process	27/918	306/23210	9.24837e-05	0.000673307	0.000385017	Abhd3/Apoe/Crot/Hsd11b1/Pik3cg/Gpld1/Eci2/Prkcd/Pla2g7/Cpt1a/Plcb3/Acadl/Plcd4/Dbi/Prdx6/Pld1/Hadh/Decr1/Naaa/Acads/Ldlr/Mgll/Plcg2/Acaa2/Acacb/Pld4/Plaat3	27	BP
GO:0051403	stress-activated MAPK cascade	24/918	257/23210	9.33939e-05	0.000678978	0.00038826	Sash1/Ncf1/Traf4/Egfr/Zfp36l1/Map3k1/Dab2/Vegfa/Cbs/Rassf2/Mecom/Hgf/Wnt7a/Ltbr/Gab1/Trf/Nod1/Tgfb2/Dusp10/Mdfic/Inava/Ezr/Fgfr3/Hipk2	24	BP
GO:0003157	endocardium development	5/918	13/23210	9.44995e-05	0.000681267	0.000389569	Prox1/Sox17/Notch1/Sox18/Kdr	5	BP
GO:0006857	oligopeptide transport	5/918	13/23210	9.44995e-05	0.000681267	0.000389569	Slc9a3r1/Slc15a2/Car2/Slc7a11/Slc22a8	5	BP
GO:0021936	regulation of cerebellar granule cell precursor proliferation	5/918	13/23210	9.44995e-05	0.000681267	0.000389569	Smo/Igf1/Gpr37l1/Fgf2/Gli2	5	BP
GO:0032060	bleb assembly	5/918	13/23210	9.44995e-05	0.000681267	0.000389569	Emp2/Mylk/Prdx6/P2rx7/Lpar1	5	BP
GO:0060601	lateral sprouting from an epithelium	5/918	13/23210	9.44995e-05	0.000681267	0.000389569	Bmp7/Celsr1/Bmp4/Fgfr2/Gli2	5	BP
GO:0150146	cell junction disassembly	5/918	13/23210	9.44995e-05	0.000681267	0.000389569	Tgfbr1/Trem2/C1qa/C1qc/C1qb	5	BP
GO:0002762	negative regulation of myeloid leukocyte differentiation	9/918	48/23210	9.52435e-05	0.00068472	0.000391543	Gata2/Runx1/Tjp2/Clec2d/C1qc/Prdm16/Lrrc17/Lyn/Mafb	9	BP
GO:0021988	olfactory lobe development	9/918	48/23210	9.52435e-05	0.00068472	0.000391543	Nr2e1/Sall3/Csf1r/Pax6/Fgfr1/Sall1/Arx/Chd7/Erbb4	9	BP
GO:0006639	acylglycerol metabolic process	15/918	122/23210	9.62826e-05	0.000690867	0.000395059	Apoe/Cav1/Srebf1/Pik3cg/Gpld1/Cpt1a/Gpam/Tcf7l2/Dbi/Ldlr/Mgll/Thrsp/Scd1/Insig1/Plaat3	15	BP
GO:0001755	neural crest cell migration	10/918	59/23210	9.63659e-05	0.000690867	0.000395059	Smo/Bmp7/Bmp4/Ednrb/Fn1/Pax6/Edn3/Sox10/Erbb4/Phactr4	10	BP
GO:0050671	positive regulation of lymphocyte proliferation	16/918	136/23210	9.71562e-05	0.000695568	0.000397747	Stat5a/Ada/Igf1/Havcr2/Nckap1l/Aif1/Cd74/Gpam/Ptprc/Prkcq/Vcam1/Cd38/Tgfbr2/Il18/Tac1/Ighm	16	BP
GO:0010762	regulation of fibroblast migration	8/918	38/23210	9.87614e-05	0.000705107	0.000403202	Tgfb1/Sdc4/Appl2/Ddr2/Fgfr1/Prr5l/Fgf2/Akap12	8	BP
GO:0072210	metanephric nephron development	8/918	38/23210	9.87614e-05	0.000705107	0.000403202	Sox9/Smo/Bmp4/Pdgfrb/Pdgfra/Sall1/Hes5/Lamb2	8	BP
GO:0072028	nephron morphogenesis	12/918	83/23210	9.961e-05	0.000710185	0.000406105	Sox9/Smo/Tgfb1/Bmp7/Gli3/Bmp4/Vegfa/Sall1/Fgf1/Dchs1/Fgf2/Hes5	12	BP
GO:0042509	regulation of tyrosine phosphorylation of STAT protein	11/918	71/23210	0.000101895	0.000725477	0.00041485	Cav1/Igf1/Pecam1/Hcls1/Csf1r/Il18/Tnfrsf18/Lyn/Hes5/Fgfr3/Erbb4	11	BP
GO:0006606	protein import into nucleus	17/918	151/23210	0.000103383	0.000735061	0.00042033	Smo/Tgfb1/Tek/Appl2/Gli3/Bmp4/Prkcd/Apod/Hcls1/Prkcq/Flna/Zic1/Uaca/Txnip/Mdfic/1700123L14Rik/Gbp4	17	BP
GO:0051153	regulation of striated muscle cell differentiation	15/918	123/23210	0.000105716	0.000750615	0.000429224	Mmp14/Tgfb1/Prox1/Igf1/Bmp4/Ppara/Notch1/Cxcl9/Ezh2/Msx1/Sox6/Tmem119/Hopx/Cxcl12/Ehd2	15	BP
GO:0006536	glutamate metabolic process	7/918	29/23210	0.000107623	0.000762061	0.000435769	Prodh/Slc1a3/Glud1/Adhfe1/Glul/Gad2/Slc7a11	7	BP
GO:0043090	amino acid import	7/918	29/23210	0.000107623	0.000762061	0.000435769	Slc1a2/Slc1a3/Prkcd/Slc7a11/Slc6a1/Slc7a2/Kcnj10	7	BP
GO:0010769	regulation of cell morphogenesis involved in differentiation	29/918	343/23210	0.000109959	0.000777538	0.00044462	Rnd2/Metrn/Apoe/Nr2e1/Ntn1/Dab2/Vegfa/Lims2/Fn1/Myoc/Vim/Lrp4/Pdlim5/Pdpn/Wnt7a/Flna/Plxnb3/Kank1/Triobp/Mgll/Mag/Id1/Tubb2b/Plxnb1/Dock1/Cxcl12/Ptprz1/Rgma/Ccr5	29	BP
GO:0003151	outflow tract morphogenesis	12/918	84/23210	0.000112089	0.000789042	0.000451198	Bmp7/Bmp4/Vegfa/Sox17/Eng/Notch1/Fgfr2/Tgfbr2/Tgfb2/Fzd2/Foxc1/Dhrs3	12	BP
GO:0045844	positive regulation of striated muscle tissue development	12/918	84/23210	0.000112089	0.000789042	0.000451198	Tgfb1/Erbb3/Igf1/Bmp4/Sox17/Notch1/Fgfr2/Fgfr1/Fgf2/Gja1/Yap1/Erbb4	12	BP
GO:0048636	positive regulation of muscle organ development	12/918	84/23210	0.000112089	0.000789042	0.000451198	Tgfb1/Erbb3/Igf1/Bmp4/Sox17/Notch1/Fgfr2/Fgfr1/Fgf2/Gja1/Yap1/Erbb4	12	BP
GO:0050709	negative regulation of protein secretion	17/918	152/23210	0.000112197	0.000789042	0.000451198	Lgals9/Apoe/Srgn/Rhbdf1/Srebf1/Rgcc/Il33/Fn1/Anxa5/Hadh/Rest/Anxa4/Idh2/Rab11fip1/Ucp2/Cd84/Ezr	17	BP
GO:0043300	regulation of leukocyte degranulation	9/918	49/23210	0.000112619	0.000789861	0.000451666	Lgals9/Stxbp2/Gata2/Itgam/Cd84/Lyn/Fes/Ptafr/Fcer1g	9	BP
GO:1904036	negative regulation of epithelial cell apoptotic process	9/918	49/23210	0.000112619	0.000789861	0.000451666	Angptl4/Tek/Gata2/Nfe2l2/Igf1/Nupr1/Icam1/Ndnf/Kdr	9	BP
GO:0051235	maintenance of location	27/918	310/23210	0.000114872	0.000804574	0.00046008	Lgals9/Ltbp1/Tgfb1/Apoe/Stat5a/Cyba/Cav1/Srgn/Ppara/Plcb3/Dbi/Ptprc/Gsn/Anxa5/P2rx7/Itpr2/Flna/Ednra/Plcg2/Fgf2/Tgfb2/Chd7/Acacb/Dzip1/Lyn/Insig1/Ccr5	27	BP
GO:0035051	cardiocyte differentiation	19/918	182/23210	0.000115404	0.000807202	0.000461582	Tgfb1/Bmp7/Prox1/Igf1/Egfr/Bmp4/Ppara/Vegfa/Pdgfrb/Sox17/Notch1/Vcam1/Pdlim5/Pdgfra/Rest/Myom3/Tgfb2/Sox18/Sox6	19	BP
GO:0032946	positive regulation of mononuclear cell proliferation	16/918	138/23210	0.000115625	0.000807658	0.000461843	Stat5a/Ada/Igf1/Havcr2/Nckap1l/Aif1/Cd74/Gpam/Ptprc/Prkcq/Vcam1/Cd38/Tgfbr2/Il18/Tac1/Ighm	16	BP
GO:0006638	neutral lipid metabolic process	15/918	124/23210	0.000115945	0.000808285	0.000462201	Apoe/Cav1/Srebf1/Pik3cg/Gpld1/Cpt1a/Gpam/Tcf7l2/Dbi/Ldlr/Mgll/Thrsp/Scd1/Insig1/Plaat3	15	BP
GO:0097755	positive regulation of blood vessel diameter	11/918	72/23210	0.000116028	0.000808285	0.000462201	Apoe/Mrvi1/Vip/Egfr/Ednrb/Ptprm/Apln/Itga1/Gja1/Ptafr/Kdr	11	BP
GO:0009913	epidermal cell differentiation	21/918	213/23210	0.000117512	0.000816421	0.000466854	Klf4/Slc9a3r1/Zfp36l1/Bmp4/Lats2/Notch1/Pax6/Rest/Ezh2/Fgfr1/Triobp/Myo6/Fa2h/Clic4/Txnip/Tgfb2/Hes5/Gli2/Foxc1/Yap1/Palld	21	BP
GO:0050707	regulation of cytokine secretion	21/918	213/23210	0.000117512	0.000816421	0.000466854	Lgals9/Tek/Srgn/Havcr2/Rgcc/Aif1/Csf1r/Il33/Gpam/Fn1/Tnfrsf1b/P2rx7/Anxa4/Unc93b1/Cd84/Akap12/Mbp/Lyn/Ezr/Cyp2j6/Ccr5	21	BP
GO:0043551	regulation of phosphatidylinositol 3-kinase activity	8/918	39/23210	0.000119976	0.000830192	0.000474729	Tgfb1/Tek/Pdgfrb/Pdgfra/Flt1/Fgf2/Lyn/Fgfr3	8	BP
GO:0060251	regulation of glial cell proliferation	8/918	39/23210	0.000119976	0.000830192	0.000474729	Igf1/Gfap/Vim/Notch1/Ptn/Idh2/Sox10/Lyn	8	BP
GO:0090049	regulation of cell migration involved in sprouting angiogenesis	8/918	39/23210	0.000119976	0.000830192	0.000474729	Klf4/Gata2/Nr2e1/Vegfa/Notch1/Fgf2/Mmrn2/Kdr	8	BP
GO:0010976	positive regulation of neuron projection development	30/918	362/23210	0.000120522	0.000832862	0.000476256	Rnd2/Metrn/Apoe/Gprc5b/Bmp7/Nfe2l2/Ntn1/Bmp4/Adamts1/Vegfa/Fn1/Serpine2/Syt2/Itga6/Hgf/Ezh2/Ptn/Plxnb3/Fgfr1/Lpar1/Lyn/Tubb2b/Ndnf/Fes/Plxnb1/Cxcl12/Qk/Ptprz1/Rgma/Dynlt1b	30	BP
GO:0015893	drug transport	20/918	198/23210	0.000121659	0.000838409	0.000479428	Slc25a18/Slc1a2/Slc1a3/Slc13a3/Tcn2/Slc13a5/Runx1/Aqp4/Syt2/Car2/Slc7a11/Slc7a10/Slc7a2/Slc32a1/Car14/Abcb1a/Kcnj10/Entpd1/Gja1/Cxcl12	20	BP
GO:0048469	cell maturation	20/918	198/23210	0.000121659	0.000838409	0.000479428	Gata2/Ednrb/Runx1/Vegfa/Epas1/Gdf11/Tfcp2l1/Myoc/Lhx6/Plp1/Fgfr1/Cspg4/Sox10/Lgi4/C1qa/C1ql1/Sox18/Hes5/Gja1/Kdr	20	BP
GO:0006907	pinocytosis	6/918	21/23210	0.000122623	0.000838409	0.000479428	Axl/Cav1/Dock2/Appl2/Dab2/Snx33	6	BP
GO:0010866	regulation of triglyceride biosynthetic process	6/918	21/23210	0.000122623	0.000838409	0.000479428	Srebf1/Gpld1/Gpam/Tcf7l2/Ldlr/Thrsp	6	BP
GO:0031579	membrane raft organization	6/918	21/23210	0.000122623	0.000838409	0.000479428	Cav1/Dock2/Emp2/Ptprc/Gsn/Fa2h	6	BP
GO:0032930	positive regulation of superoxide anion generation	6/918	21/23210	0.000122623	0.000838409	0.000479428	Tgfb1/Cyba/Egfr/Prkcd/Itgam/Il18	6	BP
GO:0036303	lymph vessel morphogenesis	6/918	21/23210	0.000122623	0.000838409	0.000479428	Acvrl1/Prox1/Vegfa/Pdpn/Sox18/Foxc1	6	BP
GO:0090330	regulation of platelet aggregation	6/918	21/23210	0.000122623	0.000838409	0.000479428	Prkcd/Serpine2/Prkcq/Pdpn/Cd9/Lyn	6	BP
GO:0030072	peptide hormone secretion	25/918	278/23210	0.000123056	0.000840257	0.000480484	Dio2/Egfr/Srebf1/Rasl10b/Gpld1/Crhbp/Glud1/Cpt1a/Lrp5/Tcf7l2/Glul/Pax6/Edn3/Anxa5/Stxbp3/Hadh/Cd38/Rest/Slc16a1/Ucp2/Apln/Cplx3/Chd7/Rapgef4/Gja1	25	BP
GO:0001942	hair follicle development	14/918	111/23210	0.000123707	0.000843591	0.000482391	Sox9/Smo/Celsr1/Egfr/Fzd6/Runx1/Dbi/Notch1/Lrp4/Fgfr2/Tgfb2/Sox18/Sox21/Apcdd1	14	BP
GO:2000241	regulation of reproductive process	19/918	183/23210	0.000124101	0.000844052	0.000482654	Sox9/Bmp7/Ptgds/Lrrk1/Ada/Vip/Igf1/Bmp4/Ednrb/Runx1/Notch1/Anxa5/Lfng/Nupr1/Syde1/Il18/Abcb1a/Msx1/Ptafr	19	BP
GO:2001235	positive regulation of apoptotic signaling pathway	19/918	183/23210	0.000124101	0.000844052	0.000482654	Tgfbr1/Cav1/Timp3/Unc5b/Slc9a3r1/Prkcd/Steap3/Ptprc/Gsn/Nacc2/Mal/Ltbr/Ctsc/Nupr1/St18/Tgfb2/Tnfsf10/Msx1/Bmpr1b	19	BP
GO:0008406	gonad development	21/918	214/23210	0.000125553	0.000852802	0.000487658	Sox9/Stat5a/Tgfbr1/Bmp4/Adamts1/Runx1/Vegfa/Col9a3/Rab13/Pdgfra/Lfng/Nupr1/Flna/Adgrg1/Icam1/Tgfb2/Abcb1a/Foxc1/Gja1/Bmpr1b/Kdr	21	BP
GO:1901863	positive regulation of muscle tissue development	12/918	85/23210	0.000125886	0.000853944	0.000488311	Tgfb1/Erbb3/Igf1/Bmp4/Sox17/Notch1/Fgfr2/Fgfr1/Fgf2/Gja1/Yap1/Erbb4	12	BP
GO:0070838	divalent metal ion transport	36/918	469/23210	0.00012653	0.000857184	0.000490164	Tgfb1/Cyba/Atp1a2/Cav1/Cacna2d2/Igf1/Pik3cg/Grin2c/Atp2a3/Bmp4/Mylk/Pdgfrb/Plcb3/Dbi/Ptprc/Gem/P2rx7/Itpr2/Magt1/Ednra/Plcg2/P2ry12/Slc39a12/Fgf2/Icam1/Cd84/Tgfb2/Stac3/Chd7/Lyn/S100a1/Gja1/Slc39a8/Calcrl/Cxcl12/Ccr5	36	BP
GO:0008652	cellular amino acid biosynthetic process	10/918	61/23210	0.000128793	0.000871374	0.000498278	Slc1a3/Plod1/Glud1/Cbs/Psat1/Glul/Aass/Plod2/Phgdh/Gad1	10	BP
GO:0051145	smooth muscle cell differentiation	11/918	73/23210	0.000131796	0.000889367	0.000508567	Sox9/Tgfb1/Bmp4/Ednrb/Vegfa/Tmem204/Zeb1/Pdgfrb/Eng/Notch1/Fgfr2	11	BP
GO:0060191	regulation of lipase activity	11/918	73/23210	0.000131796	0.000889367	0.000508567	Rhoc/Angptl4/Pdgfrb/Pdgfra/Flt1/Fgfr2/Fgfr1/Fgf2/Lpar1/Fgfr3/Ptafr	11	BP
GO:0010761	fibroblast migration	9/918	50/23210	0.00013257	0.000891097	0.000509556	Tgfb1/Sdc4/Appl2/Ddr2/Fgfr1/Prr5l/Fgf2/Akap12/Tns1	9	BP
GO:0048701	embryonic cranial skeleton morphogenesis	9/918	50/23210	0.00013257	0.000891097	0.000509556	Mmp14/Tgfbr1/Bmp4/Prrx1/Pdgfra/Fgfr2/Tgfbr2/Tgfb2/Gas1	9	BP
GO:0060043	regulation of cardiac muscle cell proliferation	9/918	50/23210	0.00013257	0.000891097	0.000509556	Tgfbr1/Notch1/Fgfr2/Fgfr1/Tgfbr2/Fgf2/Gja1/Yap1/Erbb4	9	BP
GO:0046883	regulation of hormone secretion	26/918	296/23210	0.000133145	0.000893798	0.000511101	Egfr/Srebf1/Rasl10b/Gpld1/Crhbp/Glud1/Dab2/Runx1/Cpt1a/Lrp5/Tcf7l2/Glul/Pax6/Edn3/Anxa5/Hadh/Cd38/Rest/Rab11fip1/Fgfr1/Slc16a1/Ucp2/Apln/Chd7/Gja1/Tac1	26	BP
GO:0033157	regulation of intracellular protein transport	21/918	215/23210	0.000134077	0.000898889	0.000514012	Smo/Tgfb1/Tek/Srebf1/Gli3/Bmp4/Prkcd/Lcp1/Apod/Hcls1/Tcf7l2/Prkcq/Stom/Flna/Zic1/Prr5l/Uaca/Mdfic/Insig1/Wipf1/Gbp4	21	BP
GO:0034110	regulation of homotypic cell-cell adhesion	7/918	30/23210	0.000135616	0.000903346	0.00051656	Prkcd/Serpine2/Prkcq/Ccm2l/Pdpn/Cd9/Lyn	7	BP
GO:0044319	wound healing, spreading of cells	7/918	30/23210	0.000135616	0.000903346	0.00051656	Acvrl1/Hbegf/Pdpn/Wnt7a/Flna/Phldb2/Arhgap24	7	BP
GO:0048714	positive regulation of oligodendrocyte differentiation	7/918	30/23210	0.000135616	0.000903346	0.00051656	Nkx2-2/Tnfrsf1b/Ptn/Olig2/Zfp488/Qk/Ptprz1	7	BP
GO:0090505	epiboly involved in wound healing	7/918	30/23210	0.000135616	0.000903346	0.00051656	Acvrl1/Hbegf/Pdpn/Wnt7a/Flna/Phldb2/Arhgap24	7	BP
GO:1900274	regulation of phospholipase C activity	7/918	30/23210	0.000135616	0.000903346	0.00051656	Pdgfrb/Pdgfra/Flt1/Fgfr1/Fgf2/Lpar1/Ptafr	7	BP
GO:0032611	interleukin-1 beta production	12/918	86/23210	0.000141113	0.000938757	0.00053681	Abca1/Igf1/Trem2/Aqp4/Mr1/P2rx7/Nod1/Inava/Cx3cr1/Tnfaip8/Ccr5/Gbp5	12	BP
GO:0060993	kidney morphogenesis	13/918	99/23210	0.000141767	0.000941897	0.000538605	Sox9/Smo/Tgfb1/Bmp7/Gli3/Bmp4/Vegfa/Wwtr1/Sall1/Fgf1/Dchs1/Fgf2/Hes5	13	BP
GO:0048484	enteric nervous system development	5/918	14/23210	0.000142216	0.000942457	0.000538925	Kif26a/Ednrb/Ednra/Sox10/Phactr4	5	BP
GO:0048505	regulation of timing of cell differentiation	5/918	14/23210	0.000142216	0.000942457	0.000538925	Nr2e1/Serpine2/Notch1/Pax6/Hes5	5	BP
GO:0051170	import into nucleus	17/918	155/23210	0.000142713	0.000944536	0.000540114	Smo/Tgfb1/Tek/Appl2/Gli3/Bmp4/Prkcd/Apod/Hcls1/Prkcq/Flna/Zic1/Uaca/Txnip/Mdfic/1700123L14Rik/Gbp4	17	BP
GO:0001764	neuron migration	19/918	185/23210	0.000143245	0.000946844	0.000541434	Axl/Gata2/Celsr1/Ntn1/Nde1/Vegfa/Lhx6/Pax6/Nr2f2/Flna/Adgrg1/Arx/Tubb2b/Ndnf/Gja1/Cxcl12/Erbb4/Ptprz1/Sox1	19	BP
GO:0032872	regulation of stress-activated MAPK cascade	22/918	232/23210	0.000144362	0.00095301	0.00054496	Sash1/Ncf1/Traf4/Egfr/Map3k1/Dab2/Vegfa/Cbs/Rassf2/Mecom/Hgf/Wnt7a/Ltbr/Gab1/Trf/Nod1/Tgfb2/Dusp10/Mdfic/Inava/Ezr/Hipk2	22	BP
GO:0030225	macrophage differentiation	8/918	40/23210	0.000144815	0.000954781	0.000545973	Tgfb1/Gata2/Bmp4/Hcls1/Vegfa/Tspan2/Itgam/C1qc	8	BP
GO:0014911	positive regulation of smooth muscle cell migration	10/918	62/23210	0.000148184	0.000974509	0.000557253	Smo/Vtn/Igf1/Adamts1/Aif1/Pdgfrb/F3/Lpar1/Il18/Rapgef4	10	BP
GO:0060393	regulation of pathway-restricted SMAD protein phosphorylation	10/918	62/23210	0.000148184	0.000974509	0.000557253	Acvrl1/Lgals9/Tgfb1/Tgfbr1/Bmp7/Bmp4/Dab2/Gdf11/Eng/Tgfb2	10	BP
GO:0055088	lipid homeostasis	16/918	141/23210	0.000149071	0.000979093	0.000559875	Angptl4/Apoe/Cav1/Abca1/Tlcd1/Npc2/Ephx2/Zbtb20/Lima1/Lrp5/Gpam/Ldlr/Lcat/Il18/Insig1/Rbp1	16	BP
GO:0008154	actin polymerization or depolymerization	20/918	201/23210	0.000149342	0.000979633	0.000560184	Eps8/Mical1/Pecam1/Fam107a/Map3k1/Prkcd/Nckap1l/Hcls1/Lima1/Aif1/Gsn/Eln/Swap70/Kank1/Micall2/Icam1/Plekhg2/Arhgap18/Cdc42ep4/Cdc42ep1	20	BP
GO:0001952	regulation of cell-matrix adhesion	14/918	113/23210	0.000150035	0.000981682	0.000561355	Acvrl1/Mmp14/Tek/Sdc4/Utrn/Fam107a/Emp2/Apod/Vegfa/Ddr2/Myoc/Phldb2/Col16a1/Kdr	14	BP
GO:0098773	skin epidermis development	14/918	113/23210	0.000150035	0.000981682	0.000561355	Sox9/Smo/Celsr1/Egfr/Fzd6/Runx1/Dbi/Notch1/Lrp4/Fgfr2/Tgfb2/Sox18/Sox21/Apcdd1	14	BP
GO:0033619	membrane protein proteolysis	9/918	51/23210	0.000155389	0.00101415	0.00057992	Tgfb1/Apoe/Timp3/Gpld1/Prkcq/Tnfrsf1b/P2rx7/Snx33/Rgma	9	BP
GO:0060412	ventricular septum morphogenesis	9/918	51/23210	0.000155389	0.00101415	0.00057992	Tgfbr1/Fgfrl1/Prox1/Bmp4/Notch1/Fgfr2/Tgfbr2/Tgfb2/Fzd2	9	BP
GO:0034101	erythrocyte homeostasis	16/918	142/23210	0.000161952	0.00105565	0.000603654	Axl/Dnase2a/Stat5a/Gata2/Zfp36l1/Bmp4/Nckap1l/Hcls1/Vegfa/Epas1/Ets1/Lmo2/Lyn/Sox6/Adgrf5/Mafb	16	BP
GO:0045137	development of primary sexual characteristics	21/918	218/23210	0.000162799	0.0010584	0.000605223	Sox9/Stat5a/Tgfbr1/Bmp4/Adamts1/Runx1/Vegfa/Col9a3/Rab13/Pdgfra/Lfng/Nupr1/Flna/Adgrg1/Icam1/Tgfb2/Abcb1a/Foxc1/Gja1/Bmpr1b/Kdr	21	BP
GO:0051043	regulation of membrane protein ectodomain proteolysis	6/918	22/23210	0.000162988	0.0010584	0.000605223	Apoe/Timp3/Gpld1/Tnfrsf1b/Snx33/Rgma	6	BP
GO:1903055	positive regulation of extracellular matrix organization	6/918	22/23210	0.000162988	0.0010584	0.000605223	Sox9/Rgcc/Ddr2/Pdpn/Phldb2/Tgfb2	6	BP
GO:0022404	molting cycle process	14/918	114/23210	0.000164923	0.00106828	0.000610876	Sox9/Smo/Celsr1/Egfr/Fzd6/Runx1/Dbi/Notch1/Lrp4/Fgfr2/Tgfb2/Sox18/Sox21/Apcdd1	14	BP
GO:0022405	hair cycle process	14/918	114/23210	0.000164923	0.00106828	0.000610876	Sox9/Smo/Celsr1/Egfr/Fzd6/Runx1/Dbi/Notch1/Lrp4/Fgfr2/Tgfb2/Sox18/Sox21/Apcdd1	14	BP
GO:0060402	calcium ion transport into cytosol	17/918	157/23210	0.000166882	0.00107962	0.000617357	Tgfb1/Cyba/Cav1/Grin2c/Bmp4/Plcb3/Dbi/Ptprc/P2rx7/Itpr2/Ednra/Plcg2/Fgf2/Tgfb2/Chd7/Lyn/Ccr5	17	BP
GO:0007260	tyrosine phosphorylation of STAT protein	11/918	75/23210	0.000168854	0.00108396	0.000619839	Cav1/Igf1/Pecam1/Hcls1/Csf1r/Il18/Tnfrsf18/Lyn/Hes5/Fgfr3/Erbb4	11	BP
GO:1900182	positive regulation of protein localization to nucleus	11/918	75/23210	0.000168854	0.00108396	0.000619839	Smo/Tgfb1/Tek/Gli3/Prkcd/Hcls1/Prkcq/Flna/Zic1/Uaca/Tgfb2	11	BP
GO:0001958	endochondral ossification	7/918	31/23210	0.000169231	0.00108396	0.000619839	Mmp14/Bmp4/Cbs/Alpl/Inppl1/Foxc1/Tmem119	7	BP
GO:0036075	replacement ossification	7/918	31/23210	0.000169231	0.00108396	0.000619839	Mmp14/Bmp4/Cbs/Alpl/Inppl1/Foxc1/Tmem119	7	BP
GO:0090162	establishment of epithelial cell polarity	7/918	31/23210	0.000169231	0.00108396	0.000619839	Syne4/Slc9a3r1/Frmd4b/Msn/Lama1/Hes5/Gja1	7	BP
GO:0090504	epiboly	7/918	31/23210	0.000169231	0.00108396	0.000619839	Acvrl1/Hbegf/Pdpn/Wnt7a/Flna/Phldb2/Arhgap24	7	BP
GO:1905314	semi-lunar valve development	7/918	31/23210	0.000169231	0.00108396	0.000619839	Sox9/Tgfb1/Bmp4/Notch1/Notch2/Tnfrsf1b/Tgfb2	7	BP
GO:2000352	negative regulation of endothelial cell apoptotic process	7/918	31/23210	0.000169231	0.00108396	0.000619839	Angptl4/Tek/Gata2/Nfe2l2/Icam1/Ndnf/Kdr	7	BP
GO:0006509	membrane protein ectodomain proteolysis	8/918	41/23210	0.000173741	0.00111147	0.000635571	Apoe/Timp3/Gpld1/Prkcq/Tnfrsf1b/P2rx7/Snx33/Rgma	8	BP
GO:0006816	calcium ion transport	33/918	423/23210	0.000176871	0.0011301	0.000646223	Tgfb1/Cyba/Atp1a2/Cav1/Cacna2d2/Igf1/Pik3cg/Grin2c/Atp2a3/Bmp4/Mylk/Pdgfrb/Plcb3/Dbi/Ptprc/Gem/P2rx7/Itpr2/Ednra/Plcg2/P2ry12/Fgf2/Icam1/Cd84/Tgfb2/Stac3/Chd7/Lyn/S100a1/Gja1/Calcrl/Cxcl12/Ccr5	33	BP
GO:0051209	release of sequestered calcium ion into cytosol	14/918	115/23210	0.000181071	0.00115408	0.000659935	Tgfb1/Cyba/Plcb3/Dbi/Ptprc/P2rx7/Itpr2/Ednra/Plcg2/Fgf2/Tgfb2/Chd7/Lyn/Ccr5	14	BP
GO:0071346	cellular response to interferon-gamma	14/918	115/23210	0.000181071	0.00115408	0.000659935	Stxbp2/Aqp4/Vim/Gsn/Nmi/Stxbp3/Gbp9/Gbp7/Cdc42ep4/Irgm2/H2-Ab1/Gbp4/Gbp10/Gbp5	14	BP
GO:0071496	cellular response to external stimulus	25/918	285/23210	0.000181534	0.0011556	0.000660807	Sox9/Angptl4/Axl/Slc1a2/Atp1a2/Cav1/Slc38a3/Fads1/Nfe2l2/Cd68/Pdk4/Srebf1/Kif26a/Fam107a/Rnase4/Tcf7l2/Ptprc/Glul/Itga6/Vcam1/P2rx7/Ednra/Kank2/P2ry12/Fes	25	BP
GO:0015849	organic acid transport	26/918	302/23210	0.000183523	0.00116683	0.000667228	Apoe/Crot/Slc25a18/Slc1a2/Slc1a3/Slc38a3/Slc13a3/Slc9a3r1/Slc13a5/Prkcd/Grik1/Slc7a11/Mfsd2a/P2rx7/Slco1c1/Slco1a4/Slc6a1/Slc7a10/Slco2b1/Slc7a2/Slc16a1/Myo6/Sfxn5/Fxyd1/Slc32a1/Kcnj10	26	BP
GO:0001658	branching involved in ureteric bud morphogenesis	10/918	64/23210	0.000194408	0.001233	0.000705067	Sox9/Smo/Tgfb1/Gli3/Bmp4/Vegfa/Sall1/Fgf1/Dchs1/Fgf2	10	BP
GO:2000514	regulation of CD4-positive, alpha-beta T cell activation	10/918	64/23210	0.000194408	0.001233	0.000705067	Loxl3/Lgals9/Tgfb1/Vsir/Nckap1l/Runx1/Prkcq/Zbtb7b/Tgfbr2/Il18	10	BP
GO:0042416	dopamine biosynthetic process	5/918	15/23210	0.000206391	0.00130102	0.00074396	Ddc/Epas1/Tgfb2/Gpr37/Cyp2d22	5	BP
GO:0042759	long-chain fatty acid biosynthetic process	5/918	15/23210	0.000206391	0.00130102	0.00074396	Fads1/Plp1/Acsbg1/Acot11/Qk	5	BP
GO:0043129	surfactant homeostasis	5/918	15/23210	0.000206391	0.00130102	0.00074396	Vegfa/Epas1/Adgrf5/Erbb4/Kdr	5	BP
GO:0051044	positive regulation of membrane protein ectodomain proteolysis	5/918	15/23210	0.000206391	0.00130102	0.00074396	Apoe/Gpld1/Tnfrsf1b/Snx33/Rgma	5	BP
GO:0072010	glomerular epithelium development	5/918	15/23210	0.000206391	0.00130102	0.00074396	Bmp4/Notch2/Prom1/Foxc1/Lamb2	5	BP
GO:1902742	apoptotic process involved in development	8/918	42/23210	0.000207252	0.00130485	0.000746155	Bmp7/Megf10/Lrp5/Notch1/Lef1/Tnfrsf1b/Tgfb2/Foxc1	8	BP
GO:0010977	negative regulation of neuron projection development	18/918	175/23210	0.000208221	0.00130936	0.00074873	Apoe/Ctsz/Ntn1/Gfap/Dab2/Vim/Lrp4/Cd38/Flna/Kank1/Inppl1/Cspg4/Mag/Lpar1/Id1/Ptprz1/Rgma/Ccr5	18	BP
GO:0010453	regulation of cell fate commitment	7/918	32/23210	0.000209275	0.00130962	0.000748878	Loxl3/Bmp4/Sox17/Pax6/Fgfr1/Fgf2/Nkx6-2	7	BP
GO:0022617	extracellular matrix disassembly	7/918	32/23210	0.000209275	0.00130962	0.000748878	Lcp1/Ddr2/Eng/Pdpn/Ets1/Ctss/Tgfb2	7	BP
GO:0048048	embryonic eye morphogenesis	7/918	32/23210	0.000209275	0.00130962	0.000748878	Bmp7/Prox1/Zeb1/Pax6/Foxf2/Hipk2/Phactr4	7	BP
GO:0060561	apoptotic process involved in morphogenesis	7/918	32/23210	0.000209275	0.00130962	0.000748878	Bmp7/Lrp5/Notch1/Lef1/Tnfrsf1b/Tgfb2/Foxc1	7	BP
GO:0010517	regulation of phospholipase activity	9/918	53/23210	0.000210914	0.00131668	0.00075292	Pdgfrb/Pdgfra/Flt1/Fgfr2/Fgfr1/Fgf2/Lpar1/Fgfr3/Ptafr	9	BP
GO:0061900	glial cell activation	9/918	53/23210	0.000210914	0.00131668	0.00075292	Smo/Egfr/Trem2/Aif1/Il33/Ctsc/Ldlr/C1qa/Cx3cr1	9	BP
GO:0009953	dorsal/ventral pattern formation	13/918	103/23210	0.000212191	0.00132306	0.000756565	Smo/Rfx4/Gli3/Bmp4/Pax6/Lrp4/Nkx2-2/Wnt7a/Nkx6-2/Gli2/Bmpr1b/Gas1/Sox1	13	BP
GO:0072202	cell differentiation involved in metanephros development	6/918	23/23210	0.00021317	0.00132597	0.000758227	Smo/Bmp4/Wwtr1/Sall1/Lamb2/Yap1	6	BP
GO:0090190	positive regulation of branching involved in ureteric bud morphogenesis	6/918	23/23210	0.00021317	0.00132597	0.000758227	Sox9/Smo/Tgfb1/Bmp4/Vegfa/Sall1	6	BP
GO:0062197	cellular response to chemical stress	27/918	322/23210	0.000213907	0.00132697	0.000758803	Axl/Cav1/Mgst1/Nfe2l2/Ncf1/Egfr/Zfp36l1/Bmp4/Prkcd/Mylk/Epas1/Aif1/Pdgfrb/Pde8a/Efhd1/Gpr37l1/Prdx6/Slc7a11/Hgf/Pdgfra/Rest/Ezh2/Prr5l/Uaca/Gpr37/Rcsd1/Sod3	27	BP
GO:0001738	morphogenesis of a polarized epithelium	11/918	77/23210	0.000214395	0.00132697	0.000758803	Celsr1/Syne4/Slc9a3r1/Dab2/Fzd6/Wnt7a/Msn/Lama1/Dchs1/Foxf2/Fzd2	11	BP
GO:0055021	regulation of cardiac muscle tissue growth	11/918	77/23210	0.000214395	0.00132697	0.000758803	Tgfbr1/Igf1/Ppara/Notch1/Fgfr2/Fgfr1/Tgfbr2/Fgf2/Gja1/Yap1/Erbb4	11	BP
GO:0030218	erythrocyte differentiation	15/918	131/23210	0.000214873	0.00132697	0.000758803	Dnase2a/Stat5a/Gata2/Zfp36l1/Bmp4/Nckap1l/Hcls1/Vegfa/Epas1/Ets1/Lmo2/Lyn/Sox6/Adgrf5/Mafb	15	BP
GO:0042303	molting cycle	15/918	131/23210	0.000214873	0.00132697	0.000758803	Sox9/Smo/Celsr1/Egfr/Fzd6/Runx1/Dbi/Notch1/Lrp4/Fgfr2/Fa2h/Tgfb2/Sox18/Sox21/Apcdd1	15	BP
GO:0042633	hair cycle	15/918	131/23210	0.000214873	0.00132697	0.000758803	Sox9/Smo/Celsr1/Egfr/Fzd6/Runx1/Dbi/Notch1/Lrp4/Fgfr2/Fa2h/Tgfb2/Sox18/Sox21/Apcdd1	15	BP
GO:0051924	regulation of calcium ion transport	24/918	272/23210	0.000221962	0.00136912	0.000782903	Tgfb1/Cyba/Atp1a2/Cav1/Igf1/Pik3cg/Bmp4/Mylk/Pdgfrb/Dbi/Gem/P2rx7/Ednra/Plcg2/P2ry12/Icam1/Cd84/Tgfb2/Stac3/Chd7/Lyn/S100a1/Gja1/Cxcl12	24	BP
GO:0031668	cellular response to extracellular stimulus	21/918	223/23210	0.000222837	0.00137288	0.000785052	Angptl4/Axl/Slc1a2/Slc38a3/Fads1/Nfe2l2/Cd68/Pdk4/Srebf1/Kif26a/Fam107a/Rnase4/Tcf7l2/Ptprc/Glul/Itga6/Vcam1/P2rx7/Kank2/P2ry12/Fes	21	BP
GO:0006865	amino acid transport	16/918	146/23210	0.000223666	0.00137634	0.000787035	Slc25a18/Slc1a2/Slc1a3/Slc38a3/Slc13a3/Prkcd/Grik1/Slc7a11/P2rx7/Slc6a1/Slc7a10/Slc7a2/Myo6/Sfxn5/Slc32a1/Kcnj10	16	BP
GO:0015711	organic anion transport	33/918	429/23210	0.000228929	0.00140706	0.000804597	Apoe/Crot/Slc25a18/Slc1a2/Slc1a3/Slc38a3/Abca1/Pltp/Slc13a3/Slc9a3r1/Slc13a5/Prkcd/Grik1/Atp10a/Slc7a11/Mfsd2a/P2rx7/Slco1c1/Slco1a4/Slc6a1/Slc7a10/Slco2b1/Slc7a2/Ldlr/Slc16a1/Myo6/Sfxn5/Slc32a1/Abcb1a/Kcnj10/Gja1/Slc4a4/Slc22a8	33	BP
GO:0030177	positive regulation of Wnt signaling pathway	15/918	132/23210	0.000233728	0.00143485	0.000820489	Cav1/Gprc5b/Lrrk1/Egfr/Gpc5/Dab2/Hhex/Fgfr2/Sall1/Kank1/Fgf2/Daam2/Lypd6/Yap1/Fgfr3	15	BP
GO:0031098	stress-activated protein kinase signaling cascade	25/918	290/23210	0.000237252	0.00145475	0.000831872	Sash1/Ncf1/Traf4/Egfr/Zfp36l1/Map3k1/Dab2/Vegfa/Cbs/Rassf2/Mecom/Hgf/Wnt7a/Ltbr/Gab1/Trf/Nod1/Tgfb2/Dusp10/Mdfic/Inava/Lyn/Ezr/Fgfr3/Hipk2	25	BP
GO:0042133	neurotransmitter metabolic process	16/918	147/23210	0.000241957	0.00148009	0.000846361	Klf4/Slc1a3/Ddah2/Cav1/Igf1/Ddc/Aif1/Gldc/Gad2/Ddah1/Slc7a2/Icam1/Cx3cr1/Phgdh/Cyp2d22/Gad1	16	BP
GO:1902904	negative regulation of supramolecular fiber organization	16/918	147/23210	0.000241957	0.00148009	0.000846361	Apoe/Mid1ip1/Eps8/Pecam1/Prkcd/Lima1/Myoc/Gsn/Swap70/Cdh5/Ldlr/Kank2/Kank1/Arap1/Phldb2/S1pr1	16	BP
GO:0002237	response to molecule of bacterial origin	30/918	377/23210	0.000244309	0.00149102	0.000852611	Lgals9/Axl/Tgfb1/Mgst1/Abca1/Sash1/Cd68/Havcr2/Ly86/Cd180/Erbin/Ednrb/Litaf/Trem2/Tap2/Vim/Tnfrsf1b/Cxcl9/P2rx7/Ednra/Plcg2/Cd84/Il18/Dusp10/Inava/Lyn/Cx3cr1/Ptafr/Irgm2/Gbp10	30	BP
GO:0043030	regulation of macrophage activation	9/918	54/23210	0.000244321	0.00149102	0.000852611	Lgals9/Havcr2/Trem2/Il33/Ctsc/Slc7a2/Ldlr/Cd84/Adgrf5	9	BP
GO:0031128	developmental induction	8/918	43/23210	0.000245886	0.0014988	0.00085706	Sox9/Bmp4/Fgfr1/Sall1/Fgf1/Fgf2/Hipk2/Sox2	8	BP
GO:0051258	protein polymerization	24/918	274/23210	0.000247586	0.00150739	0.000861968	Cav1/Mid1ip1/Eps8/Vtn/Pecam1/Fam107a/Map3k1/Prkcd/Nckap1l/Nde1/Hcls1/Aif1/Gsn/Eln/Cdh5/Kank1/Micall2/Slc39a12/Icam1/Plekhg2/Arhgap18/Cdc42ep4/Cdc42ep1/Fes	24	BP
GO:0006650	glycerophospholipid metabolic process	21/918	225/23210	0.000251832	0.00153144	0.000875721	Abhd3/Pik3cg/Gpld1/Pla2g7/Pdgfrb/Csf1r/Plcb3/Gpam/Plcd4/Dbi/Prdx6/Pld1/Ldlr/Inppl1/Lpcat2/Plcg2/Lcat/Fgf2/Tmem150a/Chpt1/Plaat3	21	BP
GO:0045926	negative regulation of growth	23/918	258/23210	0.000256448	0.00155691	0.000890288	Acvrl1/Tgfb1/Ntn1/Bmp4/Dab2/Ppara/Tcf7l2/Sox17/Serpine2/Notch1/Notch2/D7Ertd443e/Tgfbr2/Mag/Ppp1r9b/Tgfb2/Dusp10/Msx1/Gja1/Gas1/Fgfr3/Rgma/Ccr5	23	BP
GO:2000036	regulation of stem cell population maintenance	7/918	33/23210	0.000256624	0.00155691	0.000890288	Smo/Bmp7/Lbh/Rest/Ptn/Yap1/Tcf7l1	7	BP
GO:0038127	ERBB signaling pathway	13/918	105/23210	0.00025743	0.00155814	0.000890994	Sox9/Tgfb1/Ncf1/Erbb3/Egfr/Rhbdf1/Hbegf/Afap1l2/Myoc/Rassf2/Tgfa/Gab1/Itga1	13	BP
GO:0050764	regulation of phagocytosis	13/918	105/23210	0.00025743	0.00155814	0.000890994	Tgfb1/Cyba/Mertk/Gata2/Dock2/Appl2/Nckap1l/Pros1/Trem2/Ptprc/Mfge8/Fcer1g/Fcgr3	13	BP
GO:0003231	cardiac ventricle development	16/918	148/23210	0.00026153	0.00158111	0.000904127	Ltbp1/Tgfb1/Tgfbr1/Fgfrl1/Prox1/Bmp4/Eng/Notch1/Ccm2l/Fgfr2/Sall1/Tgfbr2/Tgfb2/Chd7/Fzd2/Foxc1	16	BP
GO:0003208	cardiac ventricle morphogenesis	11/918	79/23210	0.000269917	0.00162895	0.000931483	Tgfb1/Tgfbr1/Prox1/Eng/Notch1/Ccm2l/Fgfr2/Tgfbr2/Tgfb2/Chd7/Foxc1	11	BP
GO:0003012	muscle system process	31/918	397/23210	0.000270074	0.00162895	0.000931483	Klf4/Mrvi1/Cyba/Atp1a2/Cav1/Ncf1/Ada/Igf1/Smtn/Ednrb/Fbxo32/Ppara/Mylk/Aif1/Myoc/Gsn/Notch1/Edn3/Pdlim5/Tnfrsf1b/Cd38/Ezh2/Myh14/Flna/Ednra/Fxyd1/Myom3/Stac3/Ptafr/Lmcd1/Calcrl	31	BP
GO:1901615	organic hydroxy compound metabolic process	36/918	488/23210	0.00027335	0.00164679	0.000941683	Apoe/Dio2/Prox1/Abca1/Pltp/Ddc/Srebf1/Npc2/Ephx2/Dab2/Lima1/Epas1/Lrp5/Plcb3/Acadl/Plcd4/Slc7a11/Rest/Naaa/Idh2/Fgfr1/Ldlr/Inppl1/Plcg2/Lcat/Fgf1/Fgf2/Cpq/Tgfb2/Gpr37/Insig1/Rbp1/Ptafr/Cyp2d22/Dhrs3/Ttpa	36	BP
GO:0032878	regulation of establishment or maintenance of cell polarity	6/918	24/23210	0.000274771	0.00164958	0.00094328	Tek/Igf1/Gsn/Cdh5/Kank1/Dock8	6	BP
GO:0032928	regulation of superoxide anion generation	6/918	24/23210	0.000274771	0.00164958	0.00094328	Tgfb1/Cyba/Egfr/Prkcd/Itgam/Il18	6	BP
GO:0033622	integrin activation	6/918	24/23210	0.000274771	0.00164958	0.00094328	Fn1/Tln1/P2ry12/Fermt2/Col16a1/Cxcl12	6	BP
GO:0001906	cell killing	18/918	179/23210	0.000275623	0.00165278	0.000945109	Lgals9/Stat5a/Stxbp2/Ncf1/Havcr2/Emp2/Tap2/Cfh/Ptprc/P2rx7/Clec2d/Pglyrp1/Ctsc/Il18/Mill2/Fcgr3/H2-Q6/Ccr5	18	BP
GO:0045786	negative regulation of cell cycle	34/918	452/23210	0.000280431	0.00167966	0.00096048	Tgfb1/Klf4/Bmp7/Prox1/Lrrk1/Egfr/Slc9a3r1/Zfp36l1/Fam107a/Bmp4/Lats2/Rgcc/Tcf7l2/Hhex/Ctdsp1/Notch1/Nacc2/Notch2/Ezh2/Gpnmb/Nr2f2/Nupr1/Fgfr2/D7Ertd443e/Ets1/Kank2/Cdc14a/Tgfb2/Hepacam/Foxc1/Gas1/Fgfr3/Plaat3/Sox2	34	BP
GO:0007528	neuromuscular junction development	9/918	55/23210	0.000281998	0.0016871	0.000964732	Cacna2d2/Utrn/Lrp4/Tnc/Ptn/Fgfr2/Col4a5/Lamb2/Unc13c	9	BP
GO:0006635	fatty acid beta-oxidation	10/918	67/23210	0.000286061	0.00170745	0.000976369	Crot/Eci2/Cpt1a/Acadl/Dbi/Hadh/Decr1/Acads/Acaa2/Acacb	10	BP
GO:0048678	response to axon injury	10/918	67/23210	0.000286061	0.00170745	0.000976369	Klf4/Matn4/Tnc/Ptn/P2ry12/Mag/Fgf2/Lamb2/Fgfr3/Rgma	10	BP
GO:0021978	telencephalon regionalization	5/918	16/23210	0.000290456	0.00172373	0.00098568	Bmp4/Pax6/Adgrg1/Emx2/Dmrta2	5	BP
GO:0040034	regulation of development, heterochronic	5/918	16/23210	0.000290456	0.00172373	0.00098568	Nr2e1/Serpine2/Notch1/Pax6/Hes5	5	BP
GO:0046629	gamma-delta T cell activation	5/918	16/23210	0.000290456	0.00172373	0.00098568	Stat5a/Nckap1l/Ptprc/Mill2/Sox13	5	BP
GO:0097094	craniofacial suture morphogenesis	5/918	16/23210	0.000290456	0.00172373	0.00098568	Mmp14/Gli3/Bmp4/Fgfr2/Insig1	5	BP
GO:1902337	regulation of apoptotic process involved in morphogenesis	5/918	16/23210	0.000290456	0.00172373	0.00098568	Bmp7/Notch1/Tnfrsf1b/Tgfb2/Foxc1	5	BP
GO:1901215	negative regulation of neuron death	22/918	244/23210	0.000295451	0.00175136	0.00100148	Smo/Axl/Apoe/Nes/Erbb3/Igf1/Unc5b/Ppara/Vegfa/Slc7a11/Tnfrsf1b/Rest/Gpnmb/Mt1/Mag/Dlx1/Pm20d1/Ndnf/Cx3cr1/Hipk2/Kdr/Ptprz1	22	BP
GO:0001676	long-chain fatty acid metabolic process	12/918	93/23210	0.000298704	0.00176659	0.00101019	Fads1/Ephx2/Cyp4f14/Cpt1a/Acadl/Plp1/Acsbg1/Mgll/Acot11/Cyp2j6/Cyp2d22/Qk	12	BP
GO:0042116	macrophage activation	12/918	93/23210	0.000298704	0.00176659	0.00101019	Lgals9/Havcr2/Trem2/Aif1/Il33/Ctsc/Slc7a2/Ldlr/C1qa/Cd84/Cx3cr1/Adgrf5	12	BP
GO:0060113	inner ear receptor cell differentiation	11/918	80/23210	0.000301938	0.00178164	0.0010188	Sdc4/Slc9a3r1/Bmp4/Notch1/Rest/Fgfr1/Triobp/Myo6/Hes5/Fzd2/Fgfr3	11	BP
GO:0072078	nephron tubule morphogenesis	11/918	80/23210	0.000301938	0.00178164	0.0010188	Sox9/Smo/Tgfb1/Gli3/Bmp4/Vegfa/Sall1/Fgf1/Dchs1/Fgf2/Hes5	11	BP
GO:0002699	positive regulation of immune effector process	23/918	261/23210	0.000302878	0.00178515	0.0010208	Tgfb1/Stat5a/Stxbp2/Tek/Gprc5b/Gata2/Appl2/Tap2/Cd74/Il33/Ptprc/P2rx7/Zc3hav1/Itgam/Cd84/Il18/Mill2/Lyn/Fes/Ptafr/Fcer1g/Fcgr3/H2-Q6	23	BP
GO:0042089	cytokine biosynthetic process	14/918	121/23210	0.000309568	0.00182043	0.00104098	Klf4/Stat5a/Cybb/Cd74/Ptprc/Prkcq/Nmi/S100b/Nod1/Akap12/Il18/Cx3cr1/Ptafr/Fcgr3	14	BP
GO:1903409	reactive oxygen species biosynthetic process	14/918	121/23210	0.000309568	0.00182043	0.00104098	Klf4/Cyba/Ddah2/Cav1/Cybb/Ncf1/Igf1/Aif1/Ddah1/Slc7a2/Icam1/Inava/Cx3cr1/COX2	14	BP
GO:0003209	cardiac atrium morphogenesis	7/918	34/23210	0.000312219	0.00183185	0.00104751	Smo/Prox1/Eng/Notch1/Ccm2l/Notch2/Tgfb2	7	BP
GO:0090322	regulation of superoxide metabolic process	7/918	34/23210	0.000312219	0.00183185	0.00104751	Tgfb1/Cyba/Nfe2l2/Egfr/Prkcd/Itgam/Il18	7	BP
GO:0009991	response to extracellular stimulus	31/918	401/23210	0.000321159	0.00188217	0.00107628	Angptl4/Axl/Apoe/Slc1a2/Slc38a3/Fads1/Nfe2l2/Ada/Cd68/Pdk4/Appl2/Srebf1/Kif26a/Fam107a/Rnase4/Ppara/Cbs/Tcf7l2/Ptprc/Glul/Itga6/Vcam1/P2rx7/Ldlr/Kank2/Slc16a1/Plcg2/P2ry12/Acacb/Rbp1/Fes	31	BP
GO:0048002	antigen processing and presentation of peptide antigen	10/918	68/23210	0.000323666	0.00189326	0.00108263	Trem2/Tap2/Cd74/Mr1/Unc93b1/Ctss/Fcer1g/Fcgr3/H2-Q6/H2-Ab1	10	BP
GO:0035270	endocrine system development	15/918	136/23210	0.000324151	0.00189326	0.00108263	Sox9/Smo/Tgfbr1/Gata2/Bmp4/Pdgfrb/Tcf7l2/Hhex/Pax6/Nkx2-2/Pdgfra/Fgf2/Nkx6-2/Gli2/Sox2	15	BP
GO:0097553	calcium ion transmembrane import into cytosol	15/918	136/23210	0.000324151	0.00189326	0.00108263	Tgfb1/Cyba/Grin2c/Plcb3/Dbi/Ptprc/P2rx7/Itpr2/Ednra/Plcg2/Fgf2/Tgfb2/Chd7/Lyn/Ccr5	15	BP
GO:0016331	morphogenesis of embryonic epithelium	18/918	182/23210	0.000337943	0.00196937	0.00112614	Sox9/Tgfb1/Bmp7/Celsr1/Sdc4/Bmp4/Fzd6/Hhex/Fgfr2/Sall1/Tgfb2/Zic5/Hes5/Gli2/Fzd2/Zic2/Phactr4/Rgma	18	BP
GO:0120032	regulation of plasma membrane bounded cell projection assembly	18/918	182/23210	0.000337943	0.00196937	0.00112614	Tgfbr1/Cav1/Eps8/Prkcd/Myo10/Prkcq/Pld1/P2rx7/Dock11/Plxnb3/Kank1/Arap1/P2ry12/Icam1/Cdc42ep4/Dzip1/Cdc42ep1/Arhgap24	18	BP
GO:0090207	regulation of triglyceride metabolic process	8/918	45/23210	0.000340869	0.00198418	0.00113461	Apoe/Srebf1/Pik3cg/Gpld1/Gpam/Tcf7l2/Ldlr/Thrsp	8	BP
GO:0002478	antigen processing and presentation of exogenous peptide antigen	6/918	25/23210	0.000349521	0.00202015	0.00115518	Tap2/Cd74/Unc93b1/Fcer1g/Fcgr3/H2-Ab1	6	BP
GO:0051894	positive regulation of focal adhesion assembly	6/918	25/23210	0.000349521	0.00202015	0.00115518	Tek/Sdc4/Vegfa/Myoc/Col16a1/Kdr	6	BP
GO:0061213	positive regulation of mesonephros development	6/918	25/23210	0.000349521	0.00202015	0.00115518	Sox9/Smo/Tgfb1/Bmp4/Vegfa/Sall1	6	BP
GO:0150077	regulation of neuroinflammatory response	6/918	25/23210	0.000349521	0.00202015	0.00115518	Igf1/Trem2/Tnfrsf1b/Ctsc/Nupr1/Ldlr	6	BP
GO:2000679	positive regulation of transcription regulatory region DNA binding	6/918	25/23210	0.000349521	0.00202015	0.00115518	Lgals9/Tgfb1/Klf4/Igf1/Pax6/Foxc1	6	BP
GO:2000737	negative regulation of stem cell differentiation	6/918	25/23210	0.000349521	0.00202015	0.00115518	Nfe2l2/Lbh/Notch1/Rest/Hes5/Yap1	6	BP
GO:0051098	regulation of binding	31/918	403/23210	0.000349785	0.00202015	0.00115518	Lgals9/Smo/Tgfb1/Apoe/Klf4/Tgfbr1/Cav1/Id3/Ctsz/Vtn/Traf4/Igf1/Id4/Bmp4/Dab2/Ppara/Tmem173/Tcf7l2/Pax6/Ccm2l/Lef1/Rest/Lfng/Tgfb2/Dzip1/Id1/Msx1/Foxc1/Hopx/Hipk2/Rgma	31	BP
GO:0002221	pattern recognition receptor signaling pathway	15/918	137/23210	0.000350968	0.00202473	0.0011578	Lgals9/Cyba/Cav1/Appl2/Havcr2/Erbin/Tmem173/Zc3hav1/Tlr13/Colec12/Unc93b1/Inava/Lyn/Tril/Irgm2	15	BP
GO:0002833	positive regulation of response to biotic stimulus	16/918	152/23210	0.000354165	0.00204089	0.00116704	Lgals9/Rab34/Stat5a/Cyba/Sash1/Havcr2/Ly86/Cd180/Tmem173/Cd74/Zc3hav1/Nod1/Ifi203/Mill2/Irgm2/Gbp5	16	BP
GO:0007173	epidermal growth factor receptor signaling pathway	12/918	95/23210	0.000364691	0.00209343	0.00119708	Sox9/Tgfb1/Ncf1/Erbb3/Egfr/Rhbdf1/Hbegf/Afap1l2/Rassf2/Tgfa/Gab1/Itga1	12	BP
GO:0021536	diencephalon development	10/918	69/23210	0.000365307	0.00209343	0.00119708	Smo/Gata2/Bmp4/Tcf7l2/Pax6/Arx/Fgf2/Olig2/Gli2/Sox2	10	BP
GO:0043299	leukocyte degranulation	10/918	69/23210	0.000365307	0.00209343	0.00119708	Lgals9/Stxbp2/Gata2/Anxa3/Itgam/Cd84/Lyn/Fes/Ptafr/Fcer1g	10	BP
GO:0046635	positive regulation of alpha-beta T cell activation	10/918	69/23210	0.000365307	0.00209343	0.00119708	Ada/Gli3/Nckap1l/Runx1/Ptprc/Prkcq/Zbtb7b/Tgfbr2/Il18/H2-Ab1	10	BP
GO:0061035	regulation of cartilage development	10/918	69/23210	0.000365307	0.00209343	0.00119708	Sox9/Tgfb1/Tgfbr1/Gli3/Bmp4/Ltbp3/Tgfb2/Gli2/Sox6/Maf	10	BP
GO:0072088	nephron epithelium morphogenesis	11/918	82/23210	0.000375638	0.00215024	0.00122957	Sox9/Smo/Tgfb1/Gli3/Bmp4/Vegfa/Sall1/Fgf1/Dchs1/Fgf2/Hes5	11	BP
GO:0046942	carboxylic acid transport	25/918	299/23210	0.000376511	0.00215132	0.00123019	Apoe/Crot/Slc25a18/Slc1a2/Slc1a3/Slc38a3/Slc13a3/Slc9a3r1/Slc13a5/Prkcd/Grik1/Slc7a11/Mfsd2a/P2rx7/Slco1c1/Slco1a4/Slc6a1/Slc7a10/Slco2b1/Slc7a2/Slc16a1/Myo6/Sfxn5/Slc32a1/Kcnj10	25	BP
GO:0046320	regulation of fatty acid oxidation	7/918	35/23210	0.000377075	0.00215132	0.00123019	Pdk4/Appl2/Ppara/Cpt1a/Acadl/Dbi/Acacb	7	BP
GO:1902895	positive regulation of pri-miRNA transcription by RNA polymerase II	7/918	35/23210	0.000377075	0.00215132	0.00123019	Tgfb1/Tgfbr1/Gata2/Srebf1/Bmp4/Apln/Tgfb2	7	BP
GO:0060491	regulation of cell projection assembly	18/918	184/23210	0.000385984	0.00219972	0.00125787	Tgfbr1/Cav1/Eps8/Prkcd/Myo10/Prkcq/Pld1/P2rx7/Dock11/Plxnb3/Kank1/Arap1/P2ry12/Icam1/Cdc42ep4/Dzip1/Cdc42ep1/Arhgap24	18	BP
GO:0051651	maintenance of location in cell	20/918	216/23210	0.000388031	0.00220896	0.00126315	Tgfb1/Apoe/Cyba/Cav1/Srgn/Plcb3/Dbi/Ptprc/Gsn/Anxa5/P2rx7/Itpr2/Ednra/Plcg2/Fgf2/Tgfb2/Chd7/Lyn/Insig1/Ccr5	20	BP
GO:0070588	calcium ion transmembrane transport	24/918	283/23210	0.000398059	0.00224666	0.00128471	Tgfb1/Cyba/Atp1a2/Cacna2d2/Pik3cg/Grin2c/Atp2a3/Bmp4/Plcb3/Dbi/Ptprc/Gem/P2rx7/Itpr2/Ednra/Plcg2/P2ry12/Fgf2/Tgfb2/Stac3/Chd7/Lyn/S100a1/Ccr5	24	BP
GO:0010867	positive regulation of triglyceride biosynthetic process	5/918	17/23210	0.000398132	0.00224666	0.00128471	Srebf1/Gpld1/Gpam/Tcf7l2/Ldlr	5	BP
GO:0035313	wound healing, spreading of epidermal cells	5/918	17/23210	0.000398132	0.00224666	0.00128471	Acvrl1/Hbegf/Wnt7a/Phldb2/Arhgap24	5	BP
GO:0048875	chemical homeostasis within a tissue	5/918	17/23210	0.000398132	0.00224666	0.00128471	Vegfa/Epas1/Adgrf5/Erbb4/Kdr	5	BP
GO:0051895	negative regulation of focal adhesion assembly	5/918	17/23210	0.000398132	0.00224666	0.00128471	Acvrl1/Mmp14/Fam107a/Apod/Phldb2	5	BP
GO:0150118	negative regulation of cell-substrate junction organization	5/918	17/23210	0.000398132	0.00224666	0.00128471	Acvrl1/Mmp14/Fam107a/Apod/Phldb2	5	BP
GO:1904748	regulation of apoptotic process involved in development	5/918	17/23210	0.000398132	0.00224666	0.00128471	Bmp7/Notch1/Tnfrsf1b/Tgfb2/Foxc1	5	BP
GO:2001028	positive regulation of endothelial cell chemotaxis	5/918	17/23210	0.000398132	0.00224666	0.00128471	Vegfa/Fgfr1/Fgf2/Prkd2/Kdr	5	BP
GO:0030279	negative regulation of ossification	12/918	96/23210	0.000402056	0.00226634	0.00129596	Sox9/Tgfb1/Id3/Srgn/Lrp5/Ltbp3/Notch1/Lrp4/Fgfr1/Id1/Ranbp3l/Sox2	12	BP
GO:0007156	homophilic cell adhesion via plasma membrane adhesion molecules	13/918	110/23210	0.000407974	0.00229719	0.0013136	Esam/Celsr1/Pecam1/Anxa3/Plxnb3/Cdh5/Ptprm/Dchs1/Ccdc141/Palld/Cdh24/Hmcn1/Pcdhgc3	13	BP
GO:0060710	chorio-allantoic fusion	4/918	10/23210	0.000421711	0.0023668	0.00135341	Bmp7/Zfp36l1/Vcam1/Lef1	4	BP
GO:0090269	fibroblast growth factor production	4/918	10/23210	0.000421711	0.0023668	0.00135341	Rgcc/Aif1/Ccm2l/Fgfr1	4	BP
GO:0090270	regulation of fibroblast growth factor production	4/918	10/23210	0.000421711	0.0023668	0.00135341	Rgcc/Aif1/Ccm2l/Fgfr1	4	BP
GO:1901607	alpha-amino acid biosynthetic process	9/918	58/23210	0.000424901	0.00238212	0.00136217	Slc1a3/Plod1/Glud1/Cbs/Psat1/Glul/Aass/Plod2/Phgdh	9	BP
GO:0001890	placenta development	17/918	170/23210	0.000429843	0.00240721	0.00137652	Vwf/Htra1/Bmp7/Gata2/Ada/Egfr/Zfp36l1/Tfeb/Epas1/Notch2/Vcam1/Lef1/Ptn/Nr2f2/Fgfr2/Gab1/Ttpa	17	BP
GO:0042107	cytokine metabolic process	14/918	125/23210	0.000433186	0.00242331	0.00138572	Klf4/Stat5a/Cybb/Cd74/Ptprc/Prkcq/Nmi/S100b/Nod1/Akap12/Il18/Cx3cr1/Ptafr/Fcgr3	14	BP
GO:0007263	nitric oxide mediated signal transduction	6/918	26/23210	0.000439283	0.00244682	0.00139917	Apoe/Egfr/Vegfa/Cbs/Mt1/Ndnf	6	BP
GO:0089718	amino acid import across plasma membrane	6/918	26/23210	0.000439283	0.00244682	0.00139917	Slc1a2/Slc1a3/Prkcd/Slc7a11/Slc7a2/Kcnj10	6	BP
GO:0090189	regulation of branching involved in ureteric bud morphogenesis	6/918	26/23210	0.000439283	0.00244682	0.00139917	Sox9/Smo/Tgfb1/Bmp4/Vegfa/Sall1	6	BP
GO:0150117	positive regulation of cell-substrate junction organization	6/918	26/23210	0.000439283	0.00244682	0.00139917	Tek/Sdc4/Vegfa/Myoc/Col16a1/Kdr	6	BP
GO:0017038	protein import	19/918	202/23210	0.000441745	0.00245789	0.00140549	Smo/Tgfb1/Apoe/Tek/Appl2/Gli3/Bmp4/Prkcd/Apod/Hcls1/Prkcq/Flna/Zic1/Snx33/Uaca/Txnip/Mdfic/1700123L14Rik/Gbp4	19	BP
GO:0045638	negative regulation of myeloid cell differentiation	12/918	97/23210	0.000442603	0.00246001	0.00140671	Stat5a/Gata2/Zfp36l1/Runx1/Tjp2/Clec2d/Lmo2/C1qc/Prdm16/Lrrc17/Lyn/Mafb	12	BP
GO:0002688	regulation of leukocyte chemotaxis	13/918	111/23210	0.000445683	0.00247448	0.00141498	Cxcl14/Nckap1l/Pla2g7/Vegfa/Aif1/Cd74/Edn3/Padi2/Ptn/Swap70/Ednra/Lyn/Cxcl12	13	BP
GO:0003401	axis elongation	7/918	36/23210	0.000452272	0.00250836	0.00143436	Sox9/Tgfb1/Bmp4/Tnc/Fgfr2/Fgf1/Yap1	7	BP
GO:0060675	ureteric bud morphogenesis	10/918	71/23210	0.00046204	0.00255979	0.00146376	Sox9/Smo/Tgfb1/Gli3/Bmp4/Vegfa/Sall1/Fgf1/Dchs1/Fgf2	10	BP
GO:0001504	neurotransmitter uptake	8/918	47/23210	0.000463789	0.00256172	0.00146487	Slc1a2/Slc1a3/Atp1a2/Gfap/Slc7a11/Slc6a11/Slc6a1/Kcnj10	8	BP
GO:0032945	negative regulation of mononuclear cell proliferation	11/918	84/23210	0.000463876	0.00256172	0.00146487	Lgals9/Tgfb1/Tnfrsf13b/Sdc4/Vsir/Havcr2/Bmp4/Zbtb7b/Gpnmb/Lyn/H2-Ab1	11	BP
GO:0050672	negative regulation of lymphocyte proliferation	11/918	84/23210	0.000463876	0.00256172	0.00146487	Lgals9/Tgfb1/Tnfrsf13b/Sdc4/Vsir/Havcr2/Bmp4/Zbtb7b/Gpnmb/Lyn/H2-Ab1	11	BP
GO:0001909	leukocyte mediated cytotoxicity	15/918	141/23210	0.000478161	0.0026378	0.00150837	Lgals9/Stat5a/Stxbp2/Ncf1/Havcr2/Emp2/Tap2/Ptprc/P2rx7/Clec2d/Ctsc/Il18/Mill2/Fcgr3/H2-Q6	15	BP
GO:2001238	positive regulation of extrinsic apoptotic signaling pathway	9/918	59/23210	0.000484037	0.00266736	0.00152528	Cav1/Timp3/Unc5b/Ptprc/Mal/Ltbr/Tgfb2/Tnfsf10/Bmpr1b	9	BP
GO:0043123	positive regulation of I-kappaB kinase/NF-kappaB signaling	13/918	112/23210	0.000486307	0.00267018	0.00152689	Trim25/Gprc5b/Cd74/Traf5/Zc3hav1/Ltbr/S100b/Tgm2/Nod1/Tnfsf10/Inava/S100a13/Cx3cr1	13	BP
GO:0021761	limbic system development	12/918	98/23210	0.000486542	0.00267018	0.00152689	Smo/Bcan/Prox1/Nr2e1/Gli3/Id4/Lef1/Mfsd2a/Fgfr2/Fgfr1/Dlx1/Emx2	12	BP
GO:2001237	negative regulation of extrinsic apoptotic signaling pathway	12/918	98/23210	0.000486542	0.00267018	0.00152689	Tgfbr1/Igf1/Unc5b/Bmp4/Dab2/Vegfa/Itga6/Hgf/Icam1/Cx3cr1/Gas1/Yap1	12	BP
GO:0002703	regulation of leukocyte mediated immunity	22/918	253/23210	0.000486614	0.00267018	0.00152689	Lgals9/Tgfb1/Stat5a/Stxbp2/Gata2/Vsir/Havcr2/Tap2/Ptprc/Tnfrsf1b/P2rx7/Clec2d/Itgam/Cd84/Il18/Mill2/Lyn/Fes/Ptafr/Fcer1g/Fcgr3/H2-Q6	22	BP
GO:0006887	exocytosis	29/918	375/23210	0.000490898	0.00269083	0.0015387	Lgals9/Stxbp2/Gata2/Sdc4/Mical1/Scrn2/Crhbp/Steap3/Syt2/Notch1/Stxbp3/Rest/Stx2/P2rx7/Anxa3/Wnt7a/Itgam/Rab11fip1/Syde1/Myo6/Cd84/Cplx3/Lyn/Rapgef4/Fes/Sytl5/Ptafr/Fcer1g/Unc13c	29	BP
GO:0070304	positive regulation of stress-activated protein kinase signaling cascade	17/918	172/23210	0.000492189	0.00269505	0.00154111	Sash1/Ncf1/Traf4/Map3k1/Dab2/Vegfa/Rassf2/Wnt7a/Ltbr/Gab1/Trf/Nod1/Tgfb2/Mdfic/Inava/Lyn/Hipk2	17	BP
GO:0043270	positive regulation of ion transport	26/918	322/23210	0.000494985	0.00270749	0.00154822	Apoe/Cav1/Slc38a3/Cnksr3/Slc9a3r1/Bmp4/Prkcd/Mylk/Grik1/Trem2/Pdgfrb/Dbi/Edn3/P2rx7/Slc6a1/Flna/Ednra/Plcg2/P2ry12/Fxyd1/Ctss/Stac3/Abcb1a/S100a1/Ptafr/Cxcl12	26	BP
GO:0007188	adenylate cyclase-modulating G protein-coupled receptor signaling pathway	19/918	204/23210	0.000499234	0.00272784	0.00155986	Adgre5/Adgre1/Abca1/Vip/Slc9a3r1/Adcy4/Gpr37l1/Cort/Flna/Ednra/Adgrg1/P2ry12/Akap12/Lpar1/Adgrl4/Gpr37/S1pr1/Htr1f/Calcrl	19	BP
GO:0044403	symbiotic process	27/918	340/23210	0.000504388	0.0027531	0.0015743	Trim25/Axl/Tgfb1/Apoe/Cav1/Apobec3/Prox1/Ncf1/Cd74/Csf1r/Fn1/Gsn/Stom/Notch1/Vcam1/Lef1/Rest/Gbp9/Zc3hav1/Pglyrp1/Icam1/Usp6nl/Gbp7/Mdfic/Trim56/Irgm2/Ccr5	27	BP
GO:0046631	alpha-beta T cell activation	16/918	157/23210	0.000508629	0.00277332	0.00158587	Loxl3/Lgals9/Tgfb1/Ada/Vsir/Dock2/Gli3/Nckap1l/Runx1/Ptprc/Prkcq/Lef1/Zbtb7b/Tgfbr2/Il18/H2-Ab1	16	BP
GO:0014910	regulation of smooth muscle cell migration	11/918	85/23210	0.000514117	0.00279734	0.0015996	Smo/Nfe2l2/Vtn/Igf1/Adamts1/Aif1/Pdgfrb/F3/Lpar1/Il18/Rapgef4	11	BP
GO:0042632	cholesterol homeostasis	11/918	85/23210	0.000514117	0.00279734	0.0015996	Apoe/Cav1/Abca1/Npc2/Ephx2/Lima1/Lrp5/Ldlr/Lcat/Il18/Insig1	11	BP
GO:0072171	mesonephric tubule morphogenesis	10/918	72/23210	0.000517848	0.00281468	0.00160952	Sox9/Smo/Tgfb1/Gli3/Bmp4/Vegfa/Sall1/Fgf1/Dchs1/Fgf2	10	BP
GO:0002819	regulation of adaptive immune response	19/918	205/23210	0.000530331	0.002872	0.0016423	Loxl3/Tgfb1/Ada/Vsir/Havcr2/Tap2/Cd74/Il33/Ptprc/Prkcq/Zbtb7b/Tnfrsf1b/P2rx7/Il18/Dusp10/Fcer1g/Fcgr3/H2-Q6/H2-Ab1	19	BP
GO:0032496	response to lipopolysaccharide	28/918	359/23210	0.000532949	0.002872	0.0016423	Lgals9/Axl/Tgfb1/Mgst1/Abca1/Sash1/Cd68/Havcr2/Ly86/Cd180/Erbin/Ednrb/Litaf/Trem2/Vim/Tnfrsf1b/Cxcl9/P2rx7/Ednra/Plcg2/Cd84/Il18/Dusp10/Lyn/Cx3cr1/Ptafr/Irgm2/Gbp10	28	BP
GO:0021542	dentate gyrus development	5/918	18/23210	0.000533395	0.002872	0.0016423	Smo/Prox1/Nr2e1/Lef1/Emx2	5	BP
GO:0021924	cell proliferation in external granule layer	5/918	18/23210	0.000533395	0.002872	0.0016423	Smo/Igf1/Gpr37l1/Fgf2/Gli2	5	BP
GO:0021930	cerebellar granule cell precursor proliferation	5/918	18/23210	0.000533395	0.002872	0.0016423	Smo/Igf1/Gpr37l1/Fgf2/Gli2	5	BP
GO:0034138	toll-like receptor 3 signaling pathway	5/918	18/23210	0.000533395	0.002872	0.0016423	Lgals9/Cav1/Havcr2/Colec12/Unc93b1	5	BP
GO:0042219	cellular modified amino acid catabolic process	5/918	18/23210	0.000533395	0.002872	0.0016423	Dio2/Sardh/Aldh1l2/Acadl/Aldh1l1	5	BP
GO:0060572	morphogenesis of an epithelial bud	5/918	18/23210	0.000533395	0.002872	0.0016423	Bmp7/Bmp4/Hhex/Fgfr2/Gli2	5	BP
GO:1903909	regulation of receptor clustering	5/918	18/23210	0.000533395	0.002872	0.0016423	Tgfb1/Gsn/Lrp4/Slc7a11/Ptn	5	BP
GO:0045444	fat cell differentiation	21/918	238/23210	0.000534527	0.0028751	0.00164407	Tgfb1/Klf4/Gata2/Lama4/Igf1/Srebf1/Zfp36l1/Id4/Vegfa/Lrp5/Tcf7l2/Itga6/Mecom/Wwtr1/Zbtb7b/Scd1/Dusp10/Prdm16/Insig1/Creb5/Adgrf5	21	BP
GO:0038066	p38MAPK cascade	8/918	48/23210	0.000537498	0.00288096	0.00164742	Sash1/Ncf1/Zfp36l1/Vegfa/Hgf/Dusp10/Ezr/Fgfr3	8	BP
GO:0043550	regulation of lipid kinase activity	8/918	48/23210	0.000537498	0.00288096	0.00164742	Tgfb1/Tek/Pdgfrb/Pdgfra/Flt1/Fgf2/Lyn/Fgfr3	8	BP
GO:0032633	interleukin-4 production	7/918	37/23210	0.000538961	0.00288096	0.00164742	Havcr2/Il33/Prkcq/Notch1/Notch2/Lef1/Fcer1g	7	BP
GO:0043114	regulation of vascular permeability	7/918	37/23210	0.000538961	0.00288096	0.00164742	Tgfb1/Apoe/Vegfa/Ddah1/Cdh5/Akap12/Il18	7	BP
GO:0045746	negative regulation of Notch signaling pathway	7/918	37/23210	0.000538961	0.00288096	0.00164742	Mmp14/Bmp7/Gata2/Notch4/Pear1/Lfng/Dlx1	7	BP
GO:0048665	neuron fate specification	7/918	37/23210	0.000538961	0.00288096	0.00164742	Gli3/Pax6/Nkx2-2/Nkx6-2/Dmrta2/Gli2/Sox1	7	BP
GO:0034504	protein localization to nucleus	23/918	272/23210	0.000542398	0.00289488	0.00165538	Sox9/Smo/Tgfb1/Tek/Bmp7/Appl2/Gli3/Bmp4/Prkcd/Apod/Hcls1/Hhex/Glul/Prkcq/Flna/Zic1/Uaca/Txnip/Tgfb2/Mdfic/Msx1/1700123L14Rik/Gbp4	23	BP
GO:0043434	response to peptide hormone	26/918	324/23210	0.000543265	0.00289488	0.00165538	Stat5a/Cav1/Pdk4/Igf1/Appl2/Srebf1/Zfp36l1/Gpld1/Crhbp/Prkcd/Ednrb/Ppara/Gpam/Prkcq/Car2/Pld1/Anxa5/Stxbp3/Rab13/Zbtb7b/Agtrap/Pxn/Kank1/Inppl1/Il18/CYTB	26	BP
GO:0050777	negative regulation of immune response	16/918	158/23210	0.000545629	0.00289488	0.00165538	Loxl3/Lgals9/Tgfb1/Vsir/Havcr2/Tap2/Il33/Ptprc/Nmi/Zbtb7b/Clec2d/Pglyrp1/Cd84/Tgfb2/Dusp10/Gpr17	16	BP
GO:0002335	mature B cell differentiation	6/918	27/23210	0.000546045	0.00289488	0.00165538	Ada/Notch2/Lfng/Dock11/Itm2a/Plcg2	6	BP
GO:0021871	forebrain regionalization	6/918	27/23210	0.000546045	0.00289488	0.00165538	Gli3/Bmp4/Pax6/Adgrg1/Emx2/Dmrta2	6	BP
GO:0048745	smooth muscle tissue development	6/918	27/23210	0.000546045	0.00289488	0.00165538	Sox9/Prox1/Bmp4/Mylk/Pdgfrb/Eng	6	BP
GO:0060045	positive regulation of cardiac muscle cell proliferation	6/918	27/23210	0.000546045	0.00289488	0.00165538	Notch1/Fgfr2/Fgfr1/Fgf2/Yap1/Erbb4	6	BP
GO:0061298	retina vasculature development in camera-type eye	6/918	27/23210	0.000546045	0.00289488	0.00165538	Acvrl1/Pdgfrb/Lrp5/Pdgfra/Lama1/Clic4	6	BP
GO:0031102	neuron projection regeneration	9/918	60/23210	0.000549763	0.00290863	0.00166324	Klf4/Gfap/Prrx1/Tnc/Hgf/Ptn/Mag/Lamb2/Rgma	9	BP
GO:0046847	filopodium assembly	9/918	60/23210	0.000549763	0.00290863	0.00166324	Tgfbr1/Prkcd/Myo10/Prkcq/Itga6/Dock11/Arap1/Ppp1r9b/Ezr	9	BP
GO:0042176	regulation of protein catabolic process	29/918	378/23210	0.000557951	0.00294892	0.00168628	Sox9/Apoe/Cav1/Vip/Timp3/Egfr/Rhbdf1/Grin2c/Gfap/Gpld1/Dab2/Trem2/Il33/Sox17/Serpine2/Cst3/Tnfrsf1b/Ctsc/Nupr1/Msn/Flna/Ldlr/Snx33/Foxf2/Gja1/Ezr/Hipk2/Rgma/Ecscr	29	BP
GO:0030041	actin filament polymerization	17/918	174/23210	0.000562168	0.00296818	0.00169729	Eps8/Pecam1/Fam107a/Map3k1/Prkcd/Nckap1l/Hcls1/Aif1/Gsn/Eln/Kank1/Micall2/Icam1/Plekhg2/Arhgap18/Cdc42ep4/Cdc42ep1	17	BP
GO:0015850	organic hydroxy compound transport	21/918	239/23210	0.000564744	0.0029757	0.0017016	Apoe/Cav1/Abca1/Pltp/Vip/Npc2/Dab2/Lima1/Syt2/Slco1c1/Slco1a4/Slco2b1/Ldlr/Slc16a1/Lcat/P2ry12/Entpd1/Fcer1g/Fcgr3/Cxcl12/Tac1	21	BP
GO:1903522	regulation of blood circulation	21/918	239/23210	0.000564744	0.0029757	0.0017016	Atp1a2/Cav1/Cacna2d2/Ada/Egfr/Smtn/Srebf1/Epas1/Hbegf/Edn3/Cd38/Flna/Fxyd1/Apln/Icam1/Tgfb2/S100a1/Gja1/Ptafr/Hopx/Tac1	21	BP
GO:0003281	ventricular septum development	11/918	86/23210	0.000568825	0.00297898	0.00170347	Ltbp1/Tgfbr1/Fgfrl1/Prox1/Bmp4/Notch1/Fgfr2/Sall1/Tgfbr2/Tgfb2/Fzd2	11	BP
GO:0008593	regulation of Notch signaling pathway	11/918	86/23210	0.000568825	0.00297898	0.00170347	Mmp14/Bmp7/Gata2/Notch4/Notch1/Pear1/Lfng/Tgfb2/Dlx1/Hes5/Sox2	11	BP
GO:0042490	mechanoreceptor differentiation	11/918	86/23210	0.000568825	0.00297898	0.00170347	Sdc4/Slc9a3r1/Bmp4/Notch1/Rest/Fgfr1/Triobp/Myo6/Hes5/Fzd2/Fgfr3	11	BP
GO:0043648	dicarboxylic acid metabolic process	11/918	86/23210	0.000568825	0.00297898	0.00170347	Prodh/Slc1a3/Adssl1/Aldh1l2/Glud1/Adhfe1/Glul/Gad2/Slc7a11/Aldh1l1/Suclg2	11	BP
GO:0055092	sterol homeostasis	11/918	86/23210	0.000568825	0.00297898	0.00170347	Apoe/Cav1/Abca1/Npc2/Ephx2/Lima1/Lrp5/Ldlr/Lcat/Il18/Insig1	11	BP
GO:0061333	renal tubule morphogenesis	11/918	86/23210	0.000568825	0.00297898	0.00170347	Sox9/Smo/Tgfb1/Gli3/Bmp4/Vegfa/Sall1/Fgf1/Dchs1/Fgf2/Hes5	11	BP
GO:0045670	regulation of osteoclast differentiation	10/918	73/23210	0.000579126	0.00302986	0.00173257	Trem2/Csf1r/Tjp2/Rassf2/Car2/Notch2/Clec2d/Lrrc17/Fgfr3/Mafb	10	BP
GO:0051101	regulation of DNA binding	14/918	129/23210	0.000596623	0.00311824	0.0017831	Lgals9/Smo/Tgfb1/Klf4/Id3/Igf1/Id4/Pax6/Lef1/Rest/Id1/Msx1/Foxc1/Hipk2	14	BP
GO:0002065	columnar/cuboidal epithelial cell differentiation	15/918	144/23210	0.000597723	0.00312084	0.00178459	Smo/Prox1/Slc9a3r1/Bmp4/Notch1/Pax6/Nkx2-2/Lef1/Rest/Fgfr2/Fgfr1/Triobp/Myo6/Fgf2/Hes5	15	BP
GO:0060401	cytosolic calcium ion transport	17/918	175/23210	0.00060025	0.00313087	0.00179033	Tgfb1/Cyba/Cav1/Grin2c/Bmp4/Plcb3/Dbi/Ptprc/P2rx7/Itpr2/Ednra/Plcg2/Fgf2/Tgfb2/Chd7/Lyn/Ccr5	17	BP
GO:0045646	regulation of erythrocyte differentiation	8/918	49/23210	0.000620402	0.00323272	0.00184857	Stat5a/Gata2/Zfp36l1/Nckap1l/Ets1/Lmo2/Lyn/Mafb	8	BP
GO:0010812	negative regulation of cell-substrate adhesion	9/918	61/23210	0.000622624	0.00323777	0.00185145	Acvrl1/Mmp14/Fam107a/Apod/Myoc/Notch1/Kank1/Phldb2/Ptprz1	9	BP
GO:1905207	regulation of cardiocyte differentiation	9/918	61/23210	0.000622624	0.00323777	0.00185145	Tgfb1/Bmp7/Igf1/Egfr/Bmp4/Ppara/Sox17/Tgfb2/Sox6	9	BP
GO:0002690	positive regulation of leukocyte chemotaxis	11/918	87/23210	0.000628302	0.00326401	0.00186646	Cxcl14/Nckap1l/Pla2g7/Vegfa/Aif1/Cd74/Edn3/Ptn/Swap70/Ednra/Cxcl12	11	BP
GO:0003230	cardiac atrium development	7/918	38/23210	0.000638361	0.00330961	0.00189254	Smo/Prox1/Eng/Notch1/Ccm2l/Notch2/Tgfb2	7	BP
GO:0030851	granulocyte differentiation	7/918	38/23210	0.000638361	0.00330961	0.00189254	Gata2/Hcls1/Runx1/Lef1/C1qc/Prdm16/Rbp1	7	BP
GO:0031532	actin cytoskeleton reorganization	12/918	101/23210	0.000640991	0.00331506	0.00189565	Tgfb1/Tek/Eps8/Csf1r/Gsn/Notch2/Flna/Gab1/Micall2/S1pr1/Ezr/Fes	12	BP
GO:0090263	positive regulation of canonical Wnt signaling pathway	12/918	101/23210	0.000640991	0.00331506	0.00189565	Cav1/Gprc5b/Lrrk1/Egfr/Gpc5/Fgfr2/Kank1/Fgf2/Daam2/Lypd6/Yap1/Fgfr3	12	BP
GO:0031077	post-embryonic camera-type eye development	4/918	11/23210	0.000641977	0.00331506	0.00189565	Klf4/Vegfa/Flt1/Kdr	4	BP
GO:0060872	semicircular canal development	4/918	11/23210	0.000641977	0.00331506	0.00189565	Gata2/Gli3/Zeb1/Chd7	4	BP
GO:0007193	adenylate cyclase-inhibiting G protein-coupled receptor signaling pathway	10/918	74/23210	0.000646278	0.0033273	0.00190265	Gpr37l1/Cort/Flna/Ednra/P2ry12/Akap12/Lpar1/Gpr37/S1pr1/Htr1f	10	BP
GO:0008543	fibroblast growth factor receptor signaling pathway	10/918	74/23210	0.000646278	0.0033273	0.00190265	Fgfrl1/Tcf7l2/Creb3l1/Fgfr2/Fgfr1/Fgf1/Apln/Fgf2/Prkd2/Fgfr3	10	BP
GO:0021766	hippocampus development	10/918	74/23210	0.000646278	0.0033273	0.00190265	Smo/Bcan/Prox1/Nr2e1/Gli3/Id4/Lef1/Mfsd2a/Dlx1/Emx2	10	BP
GO:0072175	epithelial tube formation	16/918	161/23210	0.000670775	0.00344216	0.00196833	Sox9/Tgfb1/Bmp7/Celsr1/Sdc4/Bmp4/Fzd6/Fgfr2/Sall1/Tgfb2/Zic5/Hes5/Fzd2/Zic2/Phactr4/Rgma	16	BP
GO:0002089	lens morphogenesis in camera-type eye	6/918	28/23210	0.000671917	0.00344216	0.00196833	Prox1/Bmp4/Fgfr3/Hipk2/Sox2/Sox1	6	BP
GO:0035162	embryonic hemopoiesis	6/918	28/23210	0.000671917	0.00344216	0.00196833	Gata2/Runx1/Vegfa/Tgfbr2/Lmo2/Kdr	6	BP
GO:0060445	branching involved in salivary gland morphogenesis	6/918	28/23210	0.000671917	0.00344216	0.00196833	Bmp7/Hgf/Fgfr2/Fgfr1/Lama1/Tgm2	6	BP
GO:0061217	regulation of mesonephros development	6/918	28/23210	0.000671917	0.00344216	0.00196833	Sox9/Smo/Tgfb1/Bmp4/Vegfa/Sall1	6	BP
GO:0008016	regulation of heart contraction	17/918	177/23210	0.000683096	0.00349597	0.0019991	Atp1a2/Cav1/Cacna2d2/Ada/Smtn/Srebf1/Epas1/Hbegf/Edn3/Flna/Fxyd1/Apln/Tgfb2/S100a1/Gja1/Hopx/Tac1	17	BP
GO:0044344	cellular response to fibroblast growth factor stimulus	11/918	88/23210	0.000692868	0.00353897	0.00202369	Fgfrl1/Zfp36l1/Tcf7l2/Creb3l1/Fgfr2/Fgfr1/Fgf1/Apln/Fgf2/Prkd2/Fgfr3	11	BP
GO:0070664	negative regulation of leukocyte proliferation	11/918	88/23210	0.000692868	0.00353897	0.00202369	Lgals9/Tgfb1/Tnfrsf13b/Sdc4/Vsir/Havcr2/Bmp4/Zbtb7b/Gpnmb/Lyn/H2-Ab1	11	BP
GO:0002495	antigen processing and presentation of peptide antigen via MHC class II	5/918	19/23210	0.000700459	0.00354457	0.00202689	Trem2/Cd74/Unc93b1/Fcer1g/H2-Ab1	5	BP
GO:0010544	negative regulation of platelet activation	5/918	19/23210	0.000700459	0.00354457	0.00202689	Apoe/Prkcd/Serpine2/Pdgfra/Cd9	5	BP
GO:0021534	cell proliferation in hindbrain	5/918	19/23210	0.000700459	0.00354457	0.00202689	Smo/Igf1/Gpr37l1/Fgf2/Gli2	5	BP
GO:0033194	response to hydroperoxide	5/918	19/23210	0.000700459	0.00354457	0.00202689	Mgst1/Prkcd/Cd38/Stx2/ND1	5	BP
GO:0042789	mRNA transcription by RNA polymerase II	5/918	19/23210	0.000700459	0.00354457	0.00202689	Srebf1/Sox17/Flna/Lmo2/Sox18	5	BP
GO:0072189	ureter development	5/918	19/23210	0.000700459	0.00354457	0.00202689	Sox9/Bmp4/Mecom/Nfia/Emx2	5	BP
GO:1900424	regulation of defense response to bacterium	5/918	19/23210	0.000700459	0.00354457	0.00202689	Lgals9/Rab34/Cyba/Havcr2/Tfeb	5	BP
GO:1903975	regulation of glial cell migration	5/918	19/23210	0.000700459	0.00354457	0.00202689	Trem2/Vim/Idh2/P2ry12/Ptprz1	5	BP
GO:0002367	cytokine production involved in immune response	12/918	102/23210	0.000700823	0.00354457	0.00202689	Tgfb1/Tek/Gprc5b/Vsir/Cd74/Mr1/Tnfrsf1b/Il18/Tgfb2/Inava/Tril/Fcer1g	12	BP
GO:0046427	positive regulation of receptor signaling pathway via JAK-STAT	12/918	102/23210	0.000700823	0.00354457	0.00202689	Igf1/Pecam1/Hcls1/Il10rb/Csf1r/Notch1/Il18/Tnfrsf18/Lyn/Hes5/Fgfr3/Erbb4	12	BP
GO:0015800	acidic amino acid transport	9/918	62/23210	0.000703189	0.00354959	0.00202976	Slc25a18/Slc1a2/Slc1a3/Slc13a3/Slc7a11/P2rx7/Slc6a1/Myo6/Kcnj10	9	BP
GO:0048008	platelet-derived growth factor receptor signaling pathway	9/918	62/23210	0.000703189	0.00354959	0.00202976	Slc9a3r1/Apod/Vegfa/Pdgfrb/F3/Pdgfra/Gab1/Inppl1/Txnip	9	BP
GO:0045732	positive regulation of protein catabolic process	19/918	210/23210	0.000712217	0.00358673	0.002051	Sox9/Apoe/Cav1/Vip/Gpld1/Dab2/Trem2/Il33/Sox17/Tnfrsf1b/Ctsc/Nupr1/Msn/Ldlr/Snx33/Gja1/Ezr/Rgma/Ecscr	19	BP
GO:0031663	lipopolysaccharide-mediated signaling pathway	8/918	50/23210	0.000713322	0.00358673	0.002051	Tgfb1/Sash1/Ly86/Cd180/Trem2/Cd84/Il18/Lyn	8	BP
GO:0032330	regulation of chondrocyte differentiation	8/918	50/23210	0.000713322	0.00358673	0.002051	Sox9/Tgfbr1/Gli3/Bmp4/Ltbp3/Gli2/Sox6/Maf	8	BP
GO:0035137	hindlimb morphogenesis	8/918	50/23210	0.000713322	0.00358673	0.002051	Bmp4/Sall3/Notch1/Mecom/Wnt7a/Sall1/Chd7/Msx1	8	BP
GO:0071375	cellular response to peptide hormone stimulus	21/918	244/23210	0.000739115	0.00370818	0.00212045	Stat5a/Cav1/Pdk4/Igf1/Appl2/Srebf1/Zfp36l1/Gpld1/Crhbp/Prkcd/Gpam/Prkcq/Car2/Anxa5/Rab13/Zbtb7b/Agtrap/Pxn/Kank1/Inppl1/Il18	21	BP
GO:0007498	mesoderm development	13/918	117/23210	0.000739628	0.00370818	0.00212045	Smo/Bmp7/Zfp36l1/Bmp4/Vegfa/Sox17/Lef1/Fgfr1/Sall1/Foxc1/Yap1/Tcf7l1/Zic2	13	BP
GO:0014020	primary neural tube formation	13/918	117/23210	0.000739628	0.00370818	0.00212045	Tgfb1/Bmp7/Celsr1/Sdc4/Bmp4/Fzd6/Sall1/Tgfb2/Zic5/Fzd2/Zic2/Phactr4/Rgma	13	BP
GO:0046660	female sex differentiation	15/918	147/23210	0.000741863	0.00371579	0.0021248	Axl/Stat5a/Mertk/Bmp4/Adamts1/Runx1/Vegfa/Col9a3/Pdgfra/Lfng/Nupr1/Chd7/Foxc1/Bmpr1b/Kdr	15	BP
GO:1904062	regulation of cation transmembrane transport	27/918	349/23210	0.000750935	0.00375443	0.00214689	Tgfb1/Cyba/Atp1a2/Cav1/Cnksr3/Pik3cg/Slc9a3r1/Crhbp/Bmp4/Trem2/Cd63/Dbi/Stom/Edn3/Gem/Anxa3/Flna/Ednra/Plcg2/Fxyd1/Ctss/Tgfb2/Stac3/Chd7/Lyn/Pm20d1/S100a1	27	BP
GO:0021983	pituitary gland development	7/918	39/23210	0.000751757	0.00375443	0.00214689	Gata2/Bmp4/Tcf7l2/Pax6/Fgf2/Gli2/Sox2	7	BP
GO:0031076	embryonic camera-type eye development	7/918	39/23210	0.000751757	0.00375443	0.00214689	Bmp7/Prox1/Zeb1/Pax6/Foxf2/Hipk2/Phactr4	7	BP
GO:0031016	pancreas development	11/918	89/23210	0.000762854	0.00380617	0.00217648	Sox9/Smo/Prox1/Igf1/Bmp4/Hhex/Gdf11/Pax6/Nkx2-2/Nkx6-2/Zic3	11	BP
GO:0002460	adaptive immune response based on somatic recombination of immune receptors built from immunoglobulin superfamily domains	32/918	441/23210	0.00077074	0.00384181	0.00219686	Loxl3/Tgfb1/Ada/Vsir/Havcr2/Prkcd/Emp2/Vegfa/Tap2/Cd74/Il33/Nfkb2/Ptprc/Prkcq/Lef1/Zbtb7b/Tnfrsf1b/P2rx7/Ctsc/Swap70/C1qa/C1qc/C1qb/Icam1/Il18/Mill2/Klhl6/Fcer1g/Fcgr3/H2-Q6/H2-Ab1/Ighm	32	BP
GO:0090276	regulation of peptide hormone secretion	20/918	228/23210	0.000771814	0.00384345	0.0021978	Egfr/Srebf1/Rasl10b/Gpld1/Crhbp/Glud1/Cpt1a/Lrp5/Tcf7l2/Glul/Pax6/Anxa5/Hadh/Cd38/Rest/Slc16a1/Ucp2/Apln/Chd7/Gja1	20	BP
GO:1901214	regulation of neuron death	28/918	368/23210	0.000782916	0.00389499	0.00222727	Smo/Axl/Apoe/Nes/Ctsz/Erbb3/Igf1/Unc5b/Ppara/Vegfa/Slc7a11/Tnfrsf1b/Rest/Gpnmb/Mt1/Mag/C1qa/Il18/Tgfb2/Dlx1/Pm20d1/Itga1/Ndnf/Cx3cr1/Fgfr3/Hipk2/Kdr/Ptprz1	28	BP
GO:0032722	positive regulation of chemokine production	9/918	63/23210	0.000792057	0.00393668	0.00225111	Lgals9/Havcr2/Aif1/Cd74/Csf1r/Il33/Cd84/Il18/Mbp	9	BP
GO:0070228	regulation of lymphocyte apoptotic process	10/918	76/23210	0.000799918	0.00396812	0.00226909	Ada/Bmp4/Cd74/Gpam/Prkcq/P2rx7/Tgfb2/Lyn/Dock8/Gimap8	10	BP
GO:1901606	alpha-amino acid catabolic process	10/918	76/23210	0.000799918	0.00396812	0.00226909	Prodh/Ddah2/Sardh/Glud1/Asrgl1/Gldc/Adhfe1/Gad2/Ddah1/Aass	10	BP
GO:0003413	chondrocyte differentiation involved in endochondral bone morphogenesis	6/918	29/23210	0.000819124	0.00404399	0.00231247	Sox9/Matn4/Col7a1/Tgfbr2/Col27a1/Serpinh1	6	BP
GO:0042119	neutrophil activation	6/918	29/23210	0.000819124	0.00404399	0.00231247	Prkcd/Anxa3/Itgam/Il18/Ptafr/Fcer1g	6	BP
GO:0060571	morphogenesis of an epithelial fold	6/918	29/23210	0.000819124	0.00404399	0.00231247	Bmp7/Egfr/Bmp4/Hhex/Fgfr2/Gli2	6	BP
GO:0090181	regulation of cholesterol metabolic process	6/918	29/23210	0.000819124	0.00404399	0.00231247	Apoe/Srebf1/Ephx2/Acadl/Ldlr/Fgf1	6	BP
GO:1900027	regulation of ruffle assembly	6/918	29/23210	0.000819124	0.00404399	0.00231247	Cav1/Eps8/Kank1/P2ry12/Icam1/Arhgap24	6	BP
GO:1903825	organic acid transmembrane transport	12/918	104/23210	0.000834569	0.00411238	0.00235158	Slc25a18/Slc1a2/Slc1a3/Slc38a3/Slc13a3/Prkcd/Slc7a11/Slc7a10/Slc7a2/Slc16a1/Slc32a1/Kcnj10	12	BP
GO:1905039	carboxylic acid transmembrane transport	12/918	104/23210	0.000834569	0.00411238	0.00235158	Slc25a18/Slc1a2/Slc1a3/Slc38a3/Slc13a3/Prkcd/Slc7a11/Slc7a10/Slc7a2/Slc16a1/Slc32a1/Kcnj10	12	BP
GO:0032526	response to retinoic acid	11/918	90/23210	0.000838606	0.00411267	0.00235175	Sox9/Klf4/Tek/Yes1/Abca1/Runx1/Tie1/Mill2/Lyn/Yap1/Sox2	11	BP
GO:0045833	negative regulation of lipid metabolic process	11/918	90/23210	0.000838606	0.00411267	0.00235175	Apoe/Prox1/Appl2/Pik3cg/Gpld1/Apod/Acadl/Dbi/Rest/Acacb/Insig1	11	BP
GO:0060395	SMAD protein signal transduction	11/918	90/23210	0.000838606	0.00411267	0.00235175	Tgfb1/Tgfbr1/Bmp7/Bmp4/Dab2/Gdf11/Vim/Wwtr1/Trf/Tgfb2/Hipk2	11	BP
GO:0071774	response to fibroblast growth factor	11/918	90/23210	0.000838606	0.00411267	0.00235175	Fgfrl1/Zfp36l1/Tcf7l2/Creb3l1/Fgfr2/Fgfr1/Fgf1/Apln/Fgf2/Prkd2/Fgfr3	11	BP
GO:1903524	positive regulation of blood circulation	11/918	90/23210	0.000838606	0.00411267	0.00235175	Cav1/Ada/Egfr/Smtn/Edn3/Cd38/Apln/Icam1/Tgfb2/Gja1/Ptafr	11	BP
GO:0050868	negative regulation of T cell activation	13/918	119/23210	0.000868174	0.00425364	0.00243236	Loxl3/Lgals9/Tgfb1/Sdc4/Vsir/Havcr2/Gli3/Bmp4/Runx1/Cd74/Zbtb7b/Gpnmb/H2-Ab1	13	BP
GO:0090316	positive regulation of intracellular protein transport	14/918	134/23210	0.000871903	0.00426787	0.00244049	Smo/Tgfb1/Tek/Gli3/Prkcd/Hcls1/Tcf7l2/Prkcq/Stom/Flna/Zic1/Prr5l/Uaca/Wipf1	14	BP
GO:0032620	interleukin-17 production	7/918	40/23210	0.000880503	0.00428965	0.00245295	Tgfb1/Vsir/Nckap1l/Mr1/Prkcq/Zbtb7b/Il18	7	BP
GO:0046633	alpha-beta T cell proliferation	7/918	40/23210	0.000880503	0.00428965	0.00245295	Lgals9/Vsir/Dock2/Ptprc/Zbtb7b/Tgfbr2/Il18	7	BP
GO:0060325	face morphogenesis	7/918	40/23210	0.000880503	0.00428965	0.00245295	Tgfb1/Tcf7l2/Lef1/Pdgfra/Rras/Tgfb2/Msx1	7	BP
GO:0110111	negative regulation of animal organ morphogenesis	7/918	40/23210	0.000880503	0.00428965	0.00245295	Bmp7/Bmp4/Lims2/Notch1/Sall1/Tgfb2/Foxc1	7	BP
GO:1905332	positive regulation of morphogenesis of an epithelium	7/918	40/23210	0.000880503	0.00428965	0.00245295	Sox9/Smo/Tgfb1/Bmp4/Vegfa/Pdgfra/Sall1	7	BP
GO:0006835	dicarboxylic acid transport	10/918	77/23210	0.00088731	0.00431874	0.00246959	Slc25a18/Slc1a2/Slc1a3/Slc13a3/Slc13a5/Prkcd/Slc7a11/P2rx7/Myo6/Kcnj10	10	BP
GO:0002504	antigen processing and presentation of peptide or polysaccharide antigen via MHC class II	5/918	20/23210	0.000903742	0.00437811	0.00250353	Trem2/Cd74/Unc93b1/Fcer1g/H2-Ab1	5	BP
GO:0032495	response to muramyl dipeptide	5/918	20/23210	0.000903742	0.00437811	0.00250353	Erbin/Vim/Notch1/Nod1/Inava	5	BP
GO:0048143	astrocyte activation	5/918	20/23210	0.000903742	0.00437811	0.00250353	Smo/Egfr/Trem2/Ldlr/C1qa	5	BP
GO:0072243	metanephric nephron epithelium development	5/918	20/23210	0.000903742	0.00437811	0.00250353	Sox9/Wwtr1/Hes5/Lamb2/Yap1	5	BP
GO:1904994	regulation of leukocyte adhesion to vascular endothelial cell	5/918	20/23210	0.000903742	0.00437811	0.00250353	Klf4/Ets1/Icam1/Ptafr/Cxcl12	5	BP
GO:0048704	embryonic skeletal system morphogenesis	12/918	105/23210	0.000909038	0.00439964	0.00251585	Mmp14/Tgfbr1/Bmp7/Gli3/Bmp4/Zeb1/Prrx1/Pdgfra/Fgfr2/Tgfbr2/Tgfb2/Gas1	12	BP
GO:0062014	negative regulation of small molecule metabolic process	11/918	91/23210	0.000920484	0.00445087	0.00254514	Tgfb1/Apoe/Prox1/Appl2/Acadl/Dbi/Rest/Nupr1/Acacb/Insig1/Entpd1	11	BP
GO:0001954	positive regulation of cell-matrix adhesion	8/918	52/23210	0.000932711	0.00448578	0.0025651	Tek/Sdc4/Utrn/Emp2/Vegfa/Myoc/Col16a1/Kdr	8	BP
GO:0021587	cerebellum morphogenesis	8/918	52/23210	0.000932711	0.00448578	0.0025651	Smo/Prox1/Rfx4/Cbs/Serpine2/Wnt7a/Gli2/Gas1	8	BP
GO:2000677	regulation of transcription regulatory region DNA binding	8/918	52/23210	0.000932711	0.00448578	0.0025651	Lgals9/Tgfb1/Klf4/Igf1/Pax6/Rest/Msx1/Foxc1	8	BP
GO:0042268	regulation of cytolysis	4/918	12/23210	0.00093291	0.00448578	0.0025651	Tgfb1/Gpld1/Cfh/Pglyrp1	4	BP
GO:1900272	negative regulation of long-term synaptic potentiation	4/918	12/23210	0.00093291	0.00448578	0.0025651	Apoe/Fam107a/Ptn/Cx3cr1	4	BP
GO:1900426	positive regulation of defense response to bacterium	4/918	12/23210	0.00093291	0.00448578	0.0025651	Lgals9/Rab34/Cyba/Havcr2	4	BP
GO:0045598	regulation of fat cell differentiation	14/918	135/23210	0.000938176	0.00450691	0.00257719	Tgfb1/Gata2/Igf1/Zfp36l1/Id4/Vegfa/Lrp5/Tcf7l2/Mecom/Wwtr1/Zbtb7b/Dusp10/Prdm16/Insig1	14	BP
GO:0008584	male gonad development	13/918	120/23210	0.000939162	0.00450745	0.0025775	Sox9/Tgfbr1/Col9a3/Rab13/Pdgfra/Nupr1/Flna/Adgrg1/Icam1/Tgfb2/Abcb1a/Gja1/Kdr	13	BP
GO:0008202	steroid metabolic process	24/918	301/23210	0.000953012	0.00456968	0.00261308	Apoe/Stat5a/Prox1/Abca1/Hsd11b1/Igf1/Srebf1/Npc2/Ephx2/Dab2/Lima1/Lrp5/Acadl/Pdgfra/Rest/Fgfr1/Ldlr/Lcat/Igfbp7/Fgf1/Scd1/Insig1/Bmpr1b/Cyp2d22	24	BP
GO:0014812	muscle cell migration	12/918	106/23210	0.00098896	0.0047295	0.00270447	Smo/Nfe2l2/Vtn/Igf1/Adamts1/Aif1/Megf10/Pdgfrb/F3/Lpar1/Il18/Rapgef4	12	BP
GO:1904894	positive regulation of receptor signaling pathway via STAT	12/918	106/23210	0.00098896	0.0047295	0.00270447	Igf1/Pecam1/Hcls1/Il10rb/Csf1r/Notch1/Il18/Tnfrsf18/Lyn/Hes5/Fgfr3/Erbb4	12	BP
GO:0061037	negative regulation of cartilage development	6/918	30/23210	0.000990001	0.0047295	0.00270447	Sox9/Tgfbr1/Bmp4/Ltbp3/Tgfb2/Gli2	6	BP
GO:0070306	lens fiber cell differentiation	6/918	30/23210	0.000990001	0.0047295	0.00270447	Tgfb1/Prox1/Vim/Fgfr2/Fgfr3/Maf	6	BP
GO:0098656	anion transmembrane transport	17/918	183/23210	0.000992842	0.00473869	0.00270973	Slc25a18/Slc1a2/Slc1a3/Slc38a3/Slc12a7/Slc12a4/Slc13a3/Prkcd/Slc7a11/Slc7a10/Slc7a2/Slc16a1/Fxyd1/Slc32a1/Abcb1a/Kcnj10/Ptafr	17	BP
GO:0045123	cellular extravasation	9/918	65/23210	0.000997233	0.00475087	0.00271669	Pecam1/Vcam1/Itgam/Icam1/Itga1/Selplg/Cx3cr1/Ptafr/Cxcl12	9	BP
GO:1903793	positive regulation of anion transport	9/918	65/23210	0.000997233	0.00475087	0.00271669	Apoe/Slc38a3/Prkcd/Grik1/P2rx7/Slc6a1/Fxyd1/Abcb1a/Ptafr	9	BP
GO:0014909	smooth muscle cell migration	11/918	92/23210	0.00100886	0.00479629	0.00274266	Smo/Nfe2l2/Vtn/Igf1/Adamts1/Aif1/Pdgfrb/F3/Lpar1/Il18/Rapgef4	11	BP
GO:0007187	G protein-coupled receptor signaling pathway, coupled to cyclic nucleotide second messenger	20/918	233/23210	0.00100955	0.00479629	0.00274266	Adgre5/Adgre1/Abca1/Vip/Slc9a3r1/Adcy4/Gpr37l1/Cort/Flna/Ednra/Adgrg1/P2ry12/Akap12/Lpar1/Adgrl4/Gpr37/S1pr1/Fzd2/Htr1f/Calcrl	20	BP
GO:0045930	negative regulation of mitotic cell cycle	20/918	233/23210	0.00100955	0.00479629	0.00274266	Tgfb1/Klf4/Bmp7/Egfr/Slc9a3r1/Zfp36l1/Fam107a/Bmp4/Rgcc/Ctdsp1/Nacc2/Ezh2/Gpnmb/Fgfr2/D7Ertd443e/Kank2/Cdc14a/Foxc1/Gas1/Fgfr3	20	BP
GO:0046546	development of primary male sexual characteristics	13/918	121/23210	0.00101495	0.0048175	0.00275479	Sox9/Tgfbr1/Col9a3/Rab13/Pdgfra/Nupr1/Flna/Adgrg1/Icam1/Tgfb2/Abcb1a/Gja1/Kdr	13	BP
GO:0030501	positive regulation of bone mineralization	7/918	41/23210	0.00102601	0.00484777	0.0027721	Bmp7/Bmp4/P2rx7/Ptn/Bmpr1b/Fgfr3/Tmem119	7	BP
GO:0038083	peptidyl-tyrosine autophosphorylation	7/918	41/23210	0.00102601	0.00484777	0.0027721	Cav1/Yes1/Egfr/Vegfa/Lyn/Erbb4/Kdr	7	BP
GO:0042304	regulation of fatty acid biosynthetic process	7/918	41/23210	0.00102601	0.00484777	0.0027721	Mid1ip1/Pdk4/Srebf1/Cd74/Acadl/Elovl5/Insig1	7	BP
GO:0071364	cellular response to epidermal growth factor stimulus	7/918	41/23210	0.00102601	0.00484777	0.0027721	Sox9/Egfr/Zfp36l1/Dab2/Pde8a/Foxc1/Erbb4	7	BP
GO:1903672	positive regulation of sprouting angiogenesis	7/918	41/23210	0.00102601	0.00484777	0.0027721	Klf4/Gata2/Vegfa/Fgf1/Fgf2/S100a1/Kdr	7	BP
GO:2000377	regulation of reactive oxygen species metabolic process	18/918	200/23210	0.00103264	0.00487464	0.00278746	Tgfb1/Klf4/Cyba/Ddah2/Cav1/Nfe2l2/Igf1/Egfr/Prkcd/Aif1/Pdgfrb/Ddah1/Itgam/Tgfbr2/Icam1/Il18/Cx3cr1/COX2	18	BP
GO:0034599	cellular response to oxidative stress	22/918	268/23210	0.00104678	0.00493139	0.00281992	Axl/Mgst1/Nfe2l2/Ncf1/Egfr/Bmp4/Prkcd/Epas1/Aif1/Pdgfrb/Pde8a/Gpr37l1/Prdx6/Slc7a11/Hgf/Pdgfra/Rest/Ezh2/Prr5l/Uaca/Gpr37/Sod3	22	BP
GO:0046661	male sex differentiation	15/918	152/23210	0.00104753	0.00493139	0.00281992	Sox9/Stat5a/Tgfbr1/Col9a3/Rab13/Pdgfra/Nupr1/Flna/Adgrg1/Icam1/Tgfb2/Abcb1a/Gja1/Kdr/Sox2	15	BP
GO:0071248	cellular response to metal ion	15/918	152/23210	0.00104753	0.00493139	0.00281992	Rasa4/Ncf1/Egfr/Gpld1/Crhbp/Mylk/Slc40a1/Fn1/Syt2/Gsn/Anxa5/Mt1/Trf/Rasgrp2/Clic4	15	BP
GO:0006066	alcohol metabolic process	25/918	321/23210	0.00105402	0.00495743	0.00283481	Apoe/Abca1/Srebf1/Npc2/Ephx2/Dab2/Lima1/Lrp5/Plcb3/Acadl/Plcd4/Rest/Naaa/Idh2/Fgfr1/Ldlr/Inppl1/Plcg2/Lcat/Fgf1/Fgf2/Insig1/Rbp1/Ptafr/Dhrs3	25	BP
GO:0043547	positive regulation of GTPase activity	19/918	217/23210	0.00105553	0.00496004	0.0028363	Adap2/Itga6/Arhgef19/Ezh2/Rgs10/Dock11/Arap1/Rasgrp2/Mtss2/Asap3/Icam1/Usp6nl/Tbc1d16/Rgl3/S1pr1/Dock8/Plxnb1/Arhgap24/Rgma	19	BP
GO:0048662	negative regulation of smooth muscle cell proliferation	8/918	53/23210	0.00106103	0.00497232	0.00284332	Klf4/Ndrg2/Cav1/Vip/Apod/Aif1/Rgs5/Apln	8	BP
GO:0051930	regulation of sensory perception of pain	8/918	53/23210	0.00106103	0.00497232	0.00284332	Vip/Ednrb/Fgfr1/Mgll/Ctss/Kcnj10/Ptafr/Tmem100	8	BP
GO:1900024	regulation of substrate adhesion-dependent cell spreading	8/918	53/23210	0.00106103	0.00497232	0.00284332	Dab2/Lims2/Myoc/Pdpn/Flna/Kank1/Triobp/Dock1	8	BP
GO:0051251	positive regulation of lymphocyte activation	29/918	394/23210	0.00106959	0.00500791	0.00286367	Mmp14/Lgals9/Axl/Tgfb1/Stat5a/Cav1/Ada/Igf1/Vsir/Havcr2/Gli3/Nckap1l/Runx1/Aif1/Cd74/Gpam/Ptprc/Prkcq/Vcam1/Zbtb7b/Cd38/Ephb4/Tgfbr2/Il18/Dusp10/Dock8/Tac1/H2-Ab1/Ighm	29	BP
GO:0003014	renal system process	12/918	107/23210	0.00107464	0.0050179	0.00286938	Cyba/Slc9a3r1/Bmp4/Ednrb/Emp2/Aqp4/Gsn/Ednra/Anpep/Gja1/Adgrf5/Tac1	12	BP
GO:0038061	NIK/NF-kappaB signaling	12/918	107/23210	0.00107464	0.0050179	0.00286938	Tek/Sash1/Traf4/Egfr/Havcr2/Litaf/Trem2/Nfkb2/Rassf2/Uaca/Nod1/Il18	12	BP
GO:0097756	negative regulation of blood vessel diameter	12/918	107/23210	0.00107464	0.0050179	0.00286938	Atp1a2/Cav1/Egfr/Ednrb/Edn3/Cd38/Ednra/Mgll/Apln/Icam1/Gja1/Ptafr	12	BP
GO:0034341	response to interferon-gamma	14/918	137/23210	0.00108349	0.00505468	0.00289042	Stxbp2/Aqp4/Vim/Gsn/Nmi/Stxbp3/Gbp9/Gbp7/Cdc42ep4/Irgm2/H2-Ab1/Gbp4/Gbp10/Gbp5	14	BP
GO:0051781	positive regulation of cell division	10/918	79/23210	0.00108564	0.00506012	0.00289353	Tgfb1/Vegfa/Lbh/Ptn/Tgfa/Fgfr2/Cdc14a/Fgf1/Fgf2/Tgfb2	10	BP
GO:0009062	fatty acid catabolic process	11/918	93/23210	0.00110413	0.00514165	0.00294015	Abhd3/Crot/Eci2/Cpt1a/Acadl/Dbi/Hadh/Decr1/Acads/Acaa2/Acacb	11	BP
GO:0032623	interleukin-2 production	9/918	66/23210	0.00111487	0.00518702	0.00296609	Stat5a/Havcr2/Runx1/Gpam/Ptprc/Prkcq/Prkd2/Ezr/Fcer1g	9	BP
GO:0043254	regulation of protein-containing complex assembly	30/918	414/23210	0.00113234	0.00526354	0.00300985	Rhoc/Tgfb1/Apoe/Cav1/Abca1/Eps8/Pecam1/Map3k1/Prkcd/Lcp1/Nckap1l/Hcls1/Vegfa/Gsn/Eln/Msn/Cdh5/Kank1/Lcat/P2ry12/Slc39a12/Icam1/Plekhg2/Arhgap18/Cdc42ep4/Cdc42ep1/Fes/Palld/Irgm2/Gbp5	30	BP
GO:0003177	pulmonary valve development	5/918	21/23210	0.00114784	0.00531648	0.00304012	Bmp4/Notch1/Notch2/Tnfrsf1b/Tgfb2	5	BP
GO:0015813	L-glutamate transmembrane transport	5/918	21/23210	0.00114784	0.00531648	0.00304012	Slc25a18/Slc1a2/Slc1a3/Slc7a11/Kcnj10	5	BP
GO:0017000	antibiotic biosynthetic process	5/918	21/23210	0.00114784	0.00531648	0.00304012	Cyba/Cybb/Ncf1/Acss1/COX2	5	BP
GO:0031065	positive regulation of histone deacetylation	5/918	21/23210	0.00114784	0.00531648	0.00304012	Tgfb1/Srebf1/Vegfa/Zbtb7b/Prkd2	5	BP
GO:1902652	secondary alcohol metabolic process	14/918	138/23210	0.00116296	0.00538168	0.00307741	Apoe/Abca1/Srebf1/Npc2/Ephx2/Lima1/Lrp5/Acadl/Idh2/Fgfr1/Ldlr/Lcat/Fgf1/Insig1	14	BP
GO:0019884	antigen processing and presentation of exogenous antigen	6/918	31/23210	0.00118699	0.00547631	0.00313152	Tap2/Cd74/Unc93b1/Fcer1g/Fcgr3/H2-Ab1	6	BP
GO:0050999	regulation of nitric-oxide synthase activity	6/918	31/23210	0.00118699	0.00547631	0.00313152	Apoe/Cav1/Egfr/Eng/Nod1/S100a1	6	BP
GO:0045088	regulation of innate immune response	17/918	186/23210	0.00118801	0.00547631	0.00313152	Lgals9/Apoe/Stat5a/Appl2/Havcr2/Tfeb/Trem2/Tap2/Tmem173/Cd74/Nmi/Clec2d/Dusp10/Ifi203/Mill2/Irgm2/Gbp5	17	BP
GO:1903305	regulation of regulated secretory pathway	17/918	186/23210	0.00118801	0.00547631	0.00313152	Lgals9/Stxbp2/Gata2/Mical1/Syt2/Notch1/Stxbp3/Rest/Wnt7a/Itgam/Myo6/Cd84/Cplx3/Lyn/Fes/Ptafr/Fcer1g	17	BP
GO:0030866	cortical actin cytoskeleton organization	7/918	42/23210	0.00118976	0.00547631	0.00313152	Nckap1l/Fmnl3/Rab13/Tln1/Ezr/Ehd2/Wipf1	7	BP
GO:0055023	positive regulation of cardiac muscle tissue growth	7/918	42/23210	0.00118976	0.00547631	0.00313152	Igf1/Notch1/Fgfr2/Fgfr1/Fgf2/Yap1/Erbb4	7	BP
GO:0001838	embryonic epithelial tube formation	15/918	154/23210	0.00119653	0.00550254	0.00314652	Sox9/Tgfb1/Bmp7/Celsr1/Sdc4/Bmp4/Fzd6/Sall1/Tgfb2/Zic5/Hes5/Fzd2/Zic2/Phactr4/Rgma	15	BP
GO:0002312	B cell activation involved in immune response	10/918	80/23210	0.0011976	0.00550256	0.00314653	Tgfb1/Ada/Cd180/Ptprc/Notch2/Lfng/Swap70/Dock11/Itm2a/Plcg2	10	BP
GO:0051931	regulation of sensory perception	8/918	54/23210	0.00120307	0.00552278	0.00315809	Vip/Ednrb/Fgfr1/Mgll/Ctss/Kcnj10/Ptafr/Tmem100	8	BP
GO:0007626	locomotory behavior	21/918	254/23210	0.001231	0.00564598	0.00322854	Apoe/Cnp/Atp1a2/Gprc5b/Eps8/Celsr1/Npas3/Zic1/Myo6/Lgi4/Pbx3/Zfhx3/Gpr37/Chd7/Kcnj10/Prex2/Cxcl12/Hipk2/Selenop/Gad1/Bc1	21	BP
GO:0002886	regulation of myeloid leukocyte mediated immunity	9/918	67/23210	0.00124348	0.00569314	0.00325551	Stxbp2/Gata2/Itgam/Cd84/Lyn/Fes/Ptafr/Fcer1g/Fcgr3	9	BP
GO:0003143	embryonic heart tube morphogenesis	9/918	67/23210	0.00124348	0.00569314	0.00325551	Smo/Sox17/Eng/Notch1/Notch2/Tgfbr2/Gja1/Yap1/Zic3	9	BP
GO:0030534	adult behavior	17/918	187/23210	0.0012599	0.00576322	0.00329558	Slc1a2/Cnp/Atp1a2/Eps8/Crhbp/Ppara/Grik1/Slc7a11/Zic1/Lgi4/Pbx3/Chd7/Kcnj10/Prex2/Cxcl12/Hipk2/Bc1	17	BP
GO:0008344	adult locomotory behavior	12/918	109/23210	0.00126454	0.00577422	0.00330187	Cnp/Atp1a2/Eps8/Zic1/Lgi4/Pbx3/Chd7/Kcnj10/Prex2/Cxcl12/Hipk2/Bc1	12	BP
GO:0042035	regulation of cytokine biosynthetic process	12/918	109/23210	0.00126454	0.00577422	0.00330187	Klf4/Stat5a/Cybb/Cd74/Ptprc/Prkcq/Nmi/S100b/Akap12/Cx3cr1/Ptafr/Fcgr3	12	BP
GO:0006790	sulfur compound metabolic process	22/918	272/23210	0.00126766	0.00578333	0.00330708	Stat5a/Mgst1/Nfe2l2/Pdk4/Mical1/Cbs/Papss2/Gpam/Acss1/Slc7a11/Bgn/Chst2/Acot11/Acaa2/Acacb/Tst/Ndnf/Phgdh/Chst3/Gstm1/Suclg2/Hs3st3b1	22	BP
GO:0010876	lipid localization	28/918	380/23210	0.00127191	0.00579763	0.00331526	Apoe/Crot/Stat5a/Cav1/Gltp/Abca1/Pltp/Npc2/Prkcd/Dab2/Ppara/Apod/Runx1/Lima1/Atp10a/Mfsd2a/P2rx7/Slco1c1/Slco1a4/Slco2b1/Ldlr/Lcat/Abcb1a/Abca9/Acacb/Gulp1/Tac1/Ttpa	28	BP
GO:0071383	cellular response to steroid hormone stimulus	15/918	155/23210	0.00127747	0.00581785	0.00332682	Tgfb1/Atp1a2/Bmp7/Igf1/Zfp36l1/Fam107a/Bmp4/Dab2/Fbxo32/Lbh/Padi2/Rest/Kank2/Zfp366/Yap1	15	BP
GO:0032874	positive regulation of stress-activated MAPK cascade	16/918	171/23210	0.00127956	0.00582223	0.00332933	Sash1/Ncf1/Traf4/Map3k1/Dab2/Vegfa/Rassf2/Wnt7a/Ltbr/Gab1/Trf/Nod1/Tgfb2/Mdfic/Inava/Hipk2	16	BP
GO:0021520	spinal cord motor neuron cell fate specification	4/918	13/23210	0.00130554	0.00588859	0.00336727	Gli3/Pax6/Nkx6-2/Gli2	4	BP
GO:0021877	forebrain neuron fate commitment	4/918	13/23210	0.00130554	0.00588859	0.00336727	Gata2/Lhx6/Pax6/Dlx1	4	BP
GO:0042492	gamma-delta T cell differentiation	4/918	13/23210	0.00130554	0.00588859	0.00336727	Stat5a/Nckap1l/Ptprc/Sox13	4	BP
GO:0046322	negative regulation of fatty acid oxidation	4/918	13/23210	0.00130554	0.00588859	0.00336727	Appl2/Acadl/Dbi/Acacb	4	BP
GO:0048103	somatic stem cell division	4/918	13/23210	0.00130554	0.00588859	0.00336727	Lbh/Notch1/Wnt7a/Tgfb2	4	BP
GO:0060391	positive regulation of SMAD protein signal transduction	4/918	13/23210	0.00130554	0.00588859	0.00336727	Tgfb1/Tgfbr1/Bmp4/Dab2	4	BP
GO:0061318	renal filtration cell differentiation	4/918	13/23210	0.00130554	0.00588859	0.00336727	Bmp4/Notch2/Prom1/Lamb2	4	BP
GO:0072112	glomerular visceral epithelial cell differentiation	4/918	13/23210	0.00130554	0.00588859	0.00336727	Bmp4/Notch2/Prom1/Lamb2	4	BP
GO:0072311	glomerular epithelial cell differentiation	4/918	13/23210	0.00130554	0.00588859	0.00336727	Bmp4/Notch2/Prom1/Lamb2	4	BP
GO:1901201	regulation of extracellular matrix assembly	4/918	13/23210	0.00130554	0.00588859	0.00336727	Sox9/Rgcc/Notch1/Phldb2	4	BP
GO:0046328	regulation of JNK cascade	17/918	188/23210	0.00133544	0.00601823	0.0034414	Sash1/Ncf1/Traf4/Egfr/Map3k1/Dab2/Cbs/Rassf2/Mecom/Wnt7a/Ltbr/Gab1/Trf/Nod1/Dusp10/Mdfic/Hipk2	17	BP
GO:0048066	developmental pigmentation	8/918	55/23210	0.00135984	0.00612286	0.00350123	Gli3/Ednrb/Cd63/Edn3/Lef1/Adamts9/Sox10/Zic2	8	BP
GO:0001843	neural tube closure	12/918	110/23210	0.00136943	0.00616064	0.00352284	Tgfb1/Celsr1/Sdc4/Bmp4/Fzd6/Sall1/Tgfb2/Zic5/Fzd2/Zic2/Phactr4/Rgma	12	BP
GO:0043277	apoptotic cell clearance	7/918	43/23210	0.0013733	0.00616195	0.00352359	Axl/Mertk/Trem2/Megf10/Pear1/Mfge8/Tgm2	7	BP
GO:0043403	skeletal muscle tissue regeneration	7/918	43/23210	0.0013733	0.00616195	0.00352359	P2rx5/Igf1/Ezh2/Wnt7a/Cd9/Gja1/Hopx	7	BP
GO:0070232	regulation of T cell apoptotic process	7/918	43/23210	0.0013733	0.00616195	0.00352359	Ada/Bmp4/Gpam/Prkcq/Tgfb2/Dock8/Gimap8	7	BP
GO:0046637	regulation of alpha-beta T cell differentiation	9/918	68/23210	0.00138379	0.00620367	0.00354744	Loxl3/Tgfb1/Ada/Gli3/Nckap1l/Runx1/Zbtb7b/Tgfbr2/Il18	9	BP
GO:0001779	natural killer cell differentiation	6/918	32/23210	0.00141261	0.00631643	0.00361192	Lgals9/Axl/Stat5a/Mertk/Ptprc/Pglyrp1	6	BP
GO:0021884	forebrain neuron development	6/918	32/23210	0.00141261	0.00631643	0.00361192	Sall3/Lhx6/Fgfr2/Fgfr1/Arx/Sox1	6	BP
GO:0032689	negative regulation of interferon-gamma production	6/918	32/23210	0.00141261	0.00631643	0.00361192	Lgals9/Axl/Vsir/Havcr2/Il33/Pglyrp1	6	BP
GO:0002822	regulation of adaptive immune response based on somatic recombination of immune receptors built from immunoglobulin superfamily domains	17/918	189/23210	0.00141478	0.00632065	0.00361434	Loxl3/Tgfb1/Ada/Vsir/Havcr2/Tap2/Il33/Ptprc/Prkcq/Zbtb7b/Tnfrsf1b/P2rx7/Il18/Fcer1g/Fcgr3/H2-Q6/H2-Ab1	17	BP
GO:0051260	protein homooligomerization	28/918	383/23210	0.00142923	0.00633458	0.0036223	Vwf/Rhoc/Angptl4/Apoe/Slc1a2/P2rx5/Cav1/Fgfrl1/Mgst1/Aldoc/Appl2/Aqp4/Cpt1a/Acadl/Glul/Stom/Nacc2/Anxa5/Decr1/Rest/Acads/Slc6a1/Tgm2/Acacb/Kcnj10/Entpd1/Fcer1g/Gbp5	28	BP
GO:0045017	glycerolipid biosynthetic process	14/918	141/23210	0.00143122	0.00633458	0.0036223	Srebf1/Pik3cg/Gpld1/Gpam/Tcf7l2/Pld1/Ldlr/Inppl1/Lpcat2/Plcg2/Lcat/Thrsp/Fgf2/Chpt1	14	BP
GO:0007200	phospholipase C-activating G protein-coupled receptor signaling pathway	11/918	96/23210	0.00143534	0.00633458	0.0036223	Vip/Ntsr2/Slc9a3r1/Ednrb/Ednra/P2ry12/Tgm2/Lpar1/S1pr1/Gpr17/Cx3cr1	11	BP
GO:0071456	cellular response to hypoxia	11/918	96/23210	0.00143534	0.00633458	0.0036223	Cybb/Nfe2l2/Zfp36l1/Rgcc/Vegfa/Cbs/Epas1/Notch1/Ddah1/Acaa2/Ndnf	11	BP
GO:0001780	neutrophil homeostasis	5/918	22/23210	0.0014375	0.00633458	0.0036223	Axl/Mertk/Mecom/Slc7a11/Il18	5	BP
GO:0003094	glomerular filtration	5/918	22/23210	0.0014375	0.00633458	0.0036223	Cyba/Emp2/Ednra/Gja1/Adgrf5	5	BP
GO:0003433	chondrocyte development involved in endochondral bone morphogenesis	5/918	22/23210	0.0014375	0.00633458	0.0036223	Matn4/Col7a1/Tgfbr2/Col27a1/Serpinh1	5	BP
GO:0032331	negative regulation of chondrocyte differentiation	5/918	22/23210	0.0014375	0.00633458	0.0036223	Sox9/Tgfbr1/Bmp4/Ltbp3/Gli2	5	BP
GO:0045683	negative regulation of epidermis development	5/918	22/23210	0.0014375	0.00633458	0.0036223	Smo/Notch1/Ezh2/Tgfb2/Hes5	5	BP
GO:0046496	nicotinamide nucleotide metabolic process	5/918	22/23210	0.0014375	0.00633458	0.0036223	Ncf1/Nadk2/Naprt/Idh2/Nmnat3	5	BP
GO:0060009	Sertoli cell development	5/918	22/23210	0.0014375	0.00633458	0.0036223	Sox9/Rab13/Flna/Icam1/Abcb1a	5	BP
GO:0071800	podosome assembly	5/918	22/23210	0.0014375	0.00633458	0.0036223	Lcp1/Gsn/Msn/Palld/Bin2	5	BP
GO:0072215	regulation of metanephros development	5/918	22/23210	0.0014375	0.00633458	0.0036223	Bmp4/Pdgfrb/Wwtr1/Sall1/Yap1	5	BP
GO:0072273	metanephric nephron morphogenesis	5/918	22/23210	0.0014375	0.00633458	0.0036223	Sox9/Smo/Bmp4/Sall1/Hes5	5	BP
GO:0101023	vascular endothelial cell proliferation	5/918	22/23210	0.0014375	0.00633458	0.0036223	Igf1/Flt1/Fgfr1/Apln/Fgf2	5	BP
GO:1905562	regulation of vascular endothelial cell proliferation	5/918	22/23210	0.0014375	0.00633458	0.0036223	Igf1/Flt1/Fgfr1/Apln/Fgf2	5	BP
GO:0002718	regulation of cytokine production involved in immune response	10/918	82/23210	0.00144979	0.00638326	0.00365014	Tgfb1/Tek/Gprc5b/Vsir/Cd74/Tnfrsf1b/Il18/Tgfb2/Tril/Fcer1g	10	BP
GO:0090407	organophosphate biosynthetic process	30/918	421/23210	0.00146862	0.00646069	0.00369442	Tgfb1/Adssl1/Ada/Pdk4/Pik3cg/Adcy4/Nadk2/Naprt/Trem2/Papss2/Plcb3/Gpam/Plcd4/Acss1/Pld1/Idh2/Nmnat3/Inppl1/Lpcat2/Plcg2/Lcat/Fgf2/Acacb/Entpd1/Adgrf5/Ptafr/Chpt1/Plaat3/COX2/ATP6	30	BP
GO:0060606	tube closure	12/918	111/23210	0.0014814	0.00650581	0.00372022	Tgfb1/Celsr1/Sdc4/Bmp4/Fzd6/Sall1/Tgfb2/Zic5/Fzd2/Zic2/Phactr4/Rgma	12	BP
GO:0071901	negative regulation of protein serine/threonine kinase activity	12/918	111/23210	0.0014814	0.00650581	0.00372022	Apoe/Cav1/Bmp7/Bmp4/Prkcd/Lats2/Lrp5/Hhex/Nr2f2/Inppl1/Dusp10/Lyn	12	BP
GO:0055001	muscle cell development	18/918	207/23210	0.00152537	0.00669324	0.0038274	Smo/Cacna2d2/Prox1/Igf1/Bmp4/Ppara/Vegfa/Megf10/Pdgfrb/Csrp1/Eng/Notch1/Pdlim5/Pdgfra/Myom3/Stac3/Pgm5/Myorg	18	BP
GO:0003015	heart process	19/918	224/23210	0.00153142	0.00671281	0.00383858	Atp1a2/Cav1/Cacna2d2/Ada/Smtn/Srebf1/Epas1/Hbegf/Edn3/Wwtr1/Flna/Fxyd1/Apln/Tgfb2/S100a1/Gja1/Yap1/Hopx/Tac1	19	BP
GO:0021575	hindbrain morphogenesis	8/918	56/23210	0.00153243	0.00671281	0.00383858	Smo/Prox1/Rfx4/Cbs/Serpine2/Wnt7a/Gli2/Gas1	8	BP
GO:0048146	positive regulation of fibroblast proliferation	9/918	69/23210	0.00153657	0.00672524	0.0038457	Tgfb1/Igf1/Egfr/Cd74/Pdgfrb/Fn1/Ddr2/Pdgfra/Ptprz1	9	BP
GO:0003156	regulation of animal organ formation	7/918	44/23210	0.0015782	0.0068958	0.00394323	Bmp7/Bmp4/Notch1/Fgfr1/Fgf1/Fgf2/Gng5	7	BP
GO:0070849	response to epidermal growth factor	7/918	44/23210	0.0015782	0.0068958	0.00394323	Sox9/Egfr/Zfp36l1/Dab2/Pde8a/Foxc1/Erbb4	7	BP
GO:0051592	response to calcium ion	13/918	127/23210	0.00158494	0.0069194	0.00395672	Rasa4/Cav1/Egfr/Gpld1/Crhbp/Mylk/Syt2/Anxa5/P2rx7/Rasgrp2/Clic4/CYTB/S100a16	13	BP
GO:0030203	glycosaminoglycan metabolic process	10/918	83/23210	0.00159115	0.00694066	0.00396888	Tgfb1/Itih3/Pdgfrb/Itih5/Pglyrp1/Bgn/Fgf2/Ndnf/Foxc1/Chst3	10	BP
GO:0001892	embryonic placenta development	12/918	112/23210	0.00160081	0.00696513	0.00398287	Bmp7/Gata2/Egfr/Zfp36l1/Tfeb/Epas1/Vcam1/Lef1/Nr2f2/Fgfr2/Gab1/Ttpa	12	BP
GO:0006939	smooth muscle contraction	12/918	112/23210	0.00160081	0.00696513	0.00398287	Mrvi1/Atp1a2/Cav1/Ncf1/Ada/Ednrb/Mylk/Edn3/Cd38/Ednra/Ptafr/Calcrl	12	BP
GO:0072329	monocarboxylic acid catabolic process	12/918	112/23210	0.00160081	0.00696513	0.00398287	Abhd3/Crot/Eci2/Asrgl1/Cpt1a/Acadl/Dbi/Hadh/Decr1/Acads/Acaa2/Acacb	12	BP
GO:0043087	regulation of GTPase activity	23/918	295/23210	0.00161565	0.0070238	0.00401642	Rasa4/Adap2/Pecam1/Itga6/Arhgef19/Ezh2/Rgs10/Dock11/Plxnb3/Arap1/Rasgrp2/Mtss2/Asap3/Icam1/Usp6nl/Tbc1d16/Rgl3/S1pr1/Dock8/Plxnb1/Arhgap24/Rgma/Rasgrp3	23	BP
GO:0070997	neuron death	29/918	405/23210	0.00162419	0.007055	0.00403426	Smo/Axl/Apoe/Nes/Ctsz/Erbb3/Igf1/Unc5b/Ppara/Vegfa/Slc7a11/Tnfrsf1b/Rest/Gpnmb/Mt1/Mag/C1qa/Il18/Tgfb2/Dlx1/Pm20d1/Itga1/Ndnf/Cx3cr1/Fgfr3/Hipk2/Kdr/Ptprz1/Ccr5	29	BP
GO:0019233	sensory perception of pain	14/918	143/23210	0.00163731	0.00710005	0.00406002	Vip/Ephx2/Ednrb/P2rx7/Fgfr1/Ednra/Mgll/Ctss/Il18/Kcnj10/Ptafr/Cxcl12/Tac1/Tmem100	14	BP
GO:0090288	negative regulation of cellular response to growth factor stimulus	14/918	143/23210	0.00163731	0.00710005	0.00406002	Ltbp1/Htra1/Cav1/Fgfrl1/Tcf7l2/Hhex/Notch1/Creb3l1/Chrdl1/Apln/Prdm16/Mmrn2/Dlx1/Hipk2	14	BP
GO:0046887	positive regulation of hormone secretion	15/918	159/23210	0.00164878	0.00714381	0.00408504	Egfr/Rasl10b/Gpld1/Glud1/Dab2/Runx1/Tcf7l2/Glul/Pax6/Edn3/Cd38/Fgfr1/Apln/Gja1/Tac1	15	BP
GO:0051181	cofactor transport	6/918	33/23210	0.0016695	0.0072275	0.0041329	Tcn2/Slc9a3r1/Slc7a11/P2rx7/Flvcr2/Slc22a8	6	BP
GO:1901617	organic hydroxy compound biosynthetic process	19/918	226/23210	0.00169692	0.00733391	0.00419375	Apoe/Prox1/Pltp/Ddc/Srebf1/Dab2/Epas1/Plcb3/Plcd4/Slc7a11/Rest/Plcg2/Fgf1/Fgf2/Tgfb2/Gpr37/Insig1/Ptafr/Cyp2d22	19	BP
GO:0042102	positive regulation of T cell proliferation	11/918	98/23210	0.00169833	0.00733391	0.00419375	Stat5a/Igf1/Havcr2/Nckap1l/Aif1/Gpam/Ptprc/Prkcq/Vcam1/Tgfbr2/Il18	11	BP
GO:0070227	lymphocyte apoptotic process	11/918	98/23210	0.00169833	0.00733391	0.00419375	Ada/Gli3/Bmp4/Cd74/Gpam/Prkcq/P2rx7/Tgfb2/Lyn/Dock8/Gimap8	11	BP
GO:1902806	regulation of cell cycle G1/S phase transition	13/918	128/23210	0.00170176	0.00734001	0.00419724	Klf4/Egfr/Fam107a/Rgcc/Adamts1/Aif1/Ctdsp1/Nacc2/Pdpn/Ezh2/Gpnmb/Kank2/Gas1	13	BP
GO:0042130	negative regulation of T cell proliferation	9/918	70/23210	0.00170259	0.00734001	0.00419724	Lgals9/Tgfb1/Sdc4/Vsir/Havcr2/Bmp4/Zbtb7b/Gpnmb/H2-Ab1	9	BP
GO:0002067	glandular epithelial cell differentiation	8/918	57/23210	0.00172191	0.00741713	0.00424134	Smo/Prox1/Bmp4/Notch1/Pax6/Nkx2-2/Fgfr2/Fgf2	8	BP
GO:0008064	regulation of actin polymerization or depolymerization	16/918	176/23210	0.00172762	0.0074311	0.00424933	Eps8/Pecam1/Map3k1/Prkcd/Nckap1l/Hcls1/Lima1/Gsn/Eln/Swap70/Kank1/Icam1/Plekhg2/Arhgap18/Cdc42ep4/Cdc42ep1	16	BP
GO:0008585	female gonad development	12/918	113/23210	0.00172803	0.0074311	0.00424933	Stat5a/Bmp4/Adamts1/Runx1/Vegfa/Col9a3/Pdgfra/Lfng/Nupr1/Foxc1/Bmpr1b/Kdr	12	BP
GO:0019755	one-carbon compound transport	4/918	14/23210	0.00177086	0.00755625	0.00432089	Aqp4/Car2/Car14/Slc14a1	4	BP
GO:0019886	antigen processing and presentation of exogenous peptide antigen via MHC class II	4/918	14/23210	0.00177086	0.00755625	0.00432089	Cd74/Unc93b1/Fcer1g/H2-Ab1	4	BP
GO:0045060	negative thymic T cell selection	4/918	14/23210	0.00177086	0.00755625	0.00432089	Dock2/Gli3/Cd74/Ptprc	4	BP
GO:0045198	establishment of epithelial cell apical/basal polarity	4/918	14/23210	0.00177086	0.00755625	0.00432089	Syne4/Slc9a3r1/Msn/Lama1	4	BP
GO:0045591	positive regulation of regulatory T cell differentiation	4/918	14/23210	0.00177086	0.00755625	0.00432089	Lgals9/Tgfb1/Vsir/Dusp10	4	BP
GO:0045647	negative regulation of erythrocyte differentiation	4/918	14/23210	0.00177086	0.00755625	0.00432089	Stat5a/Zfp36l1/Lmo2/Mafb	4	BP
GO:0097154	GABAergic neuron differentiation	4/918	14/23210	0.00177086	0.00755625	0.00432089	Gata2/Lhx6/Arx/Dlx1	4	BP
GO:0098712	L-glutamate import across plasma membrane	4/918	14/23210	0.00177086	0.00755625	0.00432089	Slc1a2/Slc1a3/Slc7a11/Kcnj10	4	BP
GO:0042180	cellular ketone metabolic process	17/918	193/23210	0.00177313	0.00755625	0.00432089	Cav1/Mid1ip1/Prox1/Pdk4/Appl2/Srebf1/Dab2/Ppara/Cd74/Cpt1a/Acadl/Dbi/Slc7a11/Rest/Elovl5/Acacb/Insig1	17	BP
GO:0001911	negative regulation of leukocyte mediated cytotoxicity	5/918	23/23210	0.0017776	0.00755625	0.00432089	Lgals9/Havcr2/Tap2/Ptprc/Clec2d	5	BP
GO:0003176	aortic valve development	5/918	23/23210	0.0017776	0.00755625	0.00432089	Sox9/Tgfb1/Bmp4/Notch1/Tnfrsf1b	5	BP
GO:0060390	regulation of SMAD protein signal transduction	5/918	23/23210	0.0017776	0.00755625	0.00432089	Tgfb1/Tgfbr1/Bmp4/Dab2/Wwtr1	5	BP
GO:0097205	renal filtration	5/918	23/23210	0.0017776	0.00755625	0.00432089	Cyba/Emp2/Ednra/Gja1/Adgrf5	5	BP
GO:1903306	negative regulation of regulated secretory pathway	5/918	23/23210	0.0017776	0.00755625	0.00432089	Lgals9/Notch1/Stxbp3/Rest/Cd84	5	BP
GO:0001774	microglial cell activation	7/918	45/23210	0.00180613	0.00766494	0.00438305	Trem2/Aif1/Il33/Ctsc/Ldlr/C1qa/Cx3cr1	7	BP
GO:0002269	leukocyte activation involved in inflammatory response	7/918	45/23210	0.00180613	0.00766494	0.00438305	Trem2/Aif1/Il33/Ctsc/Ldlr/C1qa/Cx3cr1	7	BP
GO:0050830	defense response to Gram-positive bacterium	13/918	129/23210	0.00182562	0.00773493	0.00442306	Ncf1/Havcr2/Pld1/Gbp9/P2rx7/Pglyrp1/Scd1/Nod1/Gbp7/Mpeg1/Tnfaip8/Lyz2/Gbp10	13	BP
GO:0098739	import across plasma membrane	13/918	129/23210	0.00182562	0.00773493	0.00442306	Slc1a2/Slc1a3/Atp1a2/Slc12a7/Slc12a4/Prkcd/Slc7a11/Abcc9/Slc7a2/Slc39a12/Kcnj10/Kcnj16/Slc39a8	13	BP
GO:0002444	myeloid leukocyte mediated immunity	11/918	99/23210	0.00184386	0.00780584	0.00446361	Stxbp2/Gata2/Ncf1/Anxa3/Itgam/Cd84/Lyn/Fes/Ptafr/Fcer1g/Fcgr3	11	BP
GO:2000045	regulation of G1/S transition of mitotic cell cycle	12/918	114/23210	0.00186344	0.00788227	0.00450732	Klf4/Egfr/Fam107a/Rgcc/Adamts1/Aif1/Ctdsp1/Nacc2/Pdpn/Ezh2/Gpnmb/Kank2	12	BP
GO:0051384	response to glucocorticoid	10/918	85/23210	0.00190741	0.00806164	0.00460989	Tgfb1/Zfp36l1/Fam107a/Bmp4/Fbxo32/Alpl/Rest/Anxa3/Acsbg1/Lcat	10	BP
GO:0021517	ventral spinal cord development	8/918	58/23210	0.00192943	0.00813477	0.00465171	Gata2/Gli3/Pax6/Nkx2-2/Olig2/Nkx6-2/Gli2/Sox1	8	BP
GO:0070231	T cell apoptotic process	8/918	58/23210	0.00192943	0.00813477	0.00465171	Ada/Gli3/Bmp4/Gpam/Prkcq/Tgfb2/Dock8/Gimap8	8	BP
GO:0072678	T cell migration	8/918	58/23210	0.00192943	0.00813477	0.00465171	Lgals9/Apod/Aif1/Msn/Icam1/S1pr1/Dock8/Cxcl12	8	BP
GO:0001773	myeloid dendritic cell activation	6/918	34/23210	0.00196034	0.00824493	0.0047147	Tgfb1/Dock2/Havcr2/Notch2/Ltbr/Tgfbr2	6	BP
GO:0002931	response to ischemia	6/918	34/23210	0.00196034	0.00824493	0.0047147	Cav1/Trem2/Csf1r/Rest/Ndnf/Cx3cr1	6	BP
GO:0035116	embryonic hindlimb morphogenesis	6/918	34/23210	0.00196034	0.00824493	0.0047147	Bmp4/Notch1/Mecom/Wnt7a/Chd7/Msx1	6	BP
GO:0035710	CD4-positive, alpha-beta T cell activation	11/918	100/23210	0.00199939	0.00840232	0.0048047	Loxl3/Lgals9/Tgfb1/Vsir/Nckap1l/Runx1/Prkcq/Lef1/Zbtb7b/Tgfbr2/Il18	11	BP
GO:0052547	regulation of peptidase activity	29/918	411/23210	0.00202034	0.00848345	0.00485109	Klf4/Itih3/Cav1/Vtn/Mical1/Timp3/Igf1/Vsir/Wfdc1/Vegfa/Col7a1/Itih5/Serpine2/Gsn/Cst3/Lef1/F3/Hgf/Rest/St18/Uaca/Nod1/Tnfsf10/Mbp/Lyn/Sox7/Serpinh1/Sox2/Psmb9	29	BP
GO:0030832	regulation of actin filament length	16/918	179/23210	0.00205475	0.00861393	0.0049257	Eps8/Pecam1/Map3k1/Prkcd/Nckap1l/Hcls1/Lima1/Gsn/Eln/Swap70/Kank1/Icam1/Plekhg2/Arhgap18/Cdc42ep4/Cdc42ep1	16	BP
GO:0034767	positive regulation of ion transmembrane transport	16/918	179/23210	0.00205475	0.00861393	0.0049257	Cnksr3/Slc9a3r1/Bmp4/Trem2/Dbi/Edn3/P2rx7/Flna/Ednra/Plcg2/Fxyd1/Ctss/Stac3/Abcb1a/S100a1/Ptafr	16	BP
GO:0043029	T cell homeostasis	7/918	46/23210	0.00205879	0.0086169	0.0049274	Tgfb1/Stat5a/Nckap1l/Gpam/P2rx7/Tgfb2/Chst3	7	BP
GO:0060323	head morphogenesis	7/918	46/23210	0.00205879	0.0086169	0.0049274	Tgfb1/Tcf7l2/Lef1/Pdgfra/Rras/Tgfb2/Msx1	7	BP
GO:0060042	retina morphogenesis in camera-type eye	9/918	72/23210	0.00207764	0.00868877	0.0049685	Sox9/Prox1/Lrp5/Prom1/Tspan12/Ptn/Ptprm/Hipk2/Sox2	9	BP
GO:0010827	regulation of glucose transmembrane transport	10/918	86/23210	0.00208354	0.00869935	0.00497455	Slc1a2/Yes1/Nfe2l2/Erbb3/Igf1/Appl2/Prkcd/Stxbp3/Ednra/Erbb4	10	BP
GO:0035304	regulation of protein dephosphorylation	10/918	86/23210	0.00208354	0.00869935	0.00497455	Tgfb1/Vcan/Prkcd/Nckap1l/Pdgfrb/Ptprc/Swap70/Cdh5/Ppp1r9b/Itga1	10	BP
GO:0098657	import into cell	18/918	213/23210	0.00209379	0.00873509	0.00499499	Slc1a2/Slc1a3/Atp1a2/Slc12a7/Slc12a4/Gfap/Prkcd/Trem2/Slc7a11/Abcc9/Slc6a11/Slc6a1/Slc7a2/Myo6/Slc39a12/Kcnj10/Kcnj16/Slc39a8	18	BP
GO:0006575	cellular modified amino acid metabolic process	15/918	163/23210	0.00210627	0.0087801	0.00502073	Folh1/Crot/Dio2/Mgst1/Sardh/Nfe2l2/Plod1/Aldh1l2/Cpt1a/Acadl/Slc7a11/Aldh1l1/Plod2/Cpq/Gstm1	15	BP
GO:0015807	L-amino acid transport	8/918	59/23210	0.00215616	0.00896636	0.00512724	Slc25a18/Slc1a2/Slc1a3/Slc38a3/Slc7a11/Slc7a2/Slc32a1/Kcnj10	8	BP
GO:0032613	interleukin-10 production	8/918	59/23210	0.00215616	0.00896636	0.00512724	Lgals9/Vsir/Prkcd/Trem2/Hgf/Cd84/Inava/Fcer1g	8	BP
GO:2000401	regulation of lymphocyte migration	8/918	59/23210	0.00215616	0.00896636	0.00512724	Lgals9/Cxcl14/Apod/Aif1/Padi2/Msn/Dock8/Cxcl12	8	BP
GO:0046545	development of primary female sexual characteristics	12/918	116/23210	0.00216042	0.00897176	0.00513032	Stat5a/Bmp4/Adamts1/Runx1/Vegfa/Col9a3/Pdgfra/Lfng/Nupr1/Foxc1/Bmpr1b/Kdr	12	BP
GO:0033559	unsaturated fatty acid metabolic process	11/918	101/23210	0.00216542	0.00897176	0.00513032	Fads1/Ptgds/Ephx2/Cyp4f14/Cd74/Scd2/Pdpn/Mgll/Scd1/Cyp2j6/Cyp2d22	11	BP
GO:0042310	vasoconstriction	11/918	101/23210	0.00216542	0.00897176	0.00513032	Atp1a2/Cav1/Egfr/Ednrb/Edn3/Cd38/Ednra/Apln/Icam1/Gja1/Ptafr	11	BP
GO:1901222	regulation of NIK/NF-kappaB signaling	11/918	101/23210	0.00216542	0.00897176	0.00513032	Tek/Sash1/Traf4/Egfr/Havcr2/Litaf/Trem2/Rassf2/Uaca/Nod1/Il18	11	BP
GO:0021889	olfactory bulb interneuron differentiation	5/918	24/23210	0.00217308	0.00897176	0.00513032	Sall3/Fgfr1/Sall1/Arx/Erbb4	5	BP
GO:0042474	middle ear morphogenesis	5/918	24/23210	0.00217308	0.00897176	0.00513032	Prrx1/Fgfr1/Insig1/Msx1/Gas1	5	BP
GO:0045922	negative regulation of fatty acid metabolic process	5/918	24/23210	0.00217308	0.00897176	0.00513032	Appl2/Acadl/Dbi/Acacb/Insig1	5	BP
GO:0072207	metanephric epithelium development	5/918	24/23210	0.00217308	0.00897176	0.00513032	Sox9/Wwtr1/Hes5/Lamb2/Yap1	5	BP
GO:0097150	neuronal stem cell population maintenance	5/918	24/23210	0.00217308	0.00897176	0.00513032	Prox1/Prrx1/Rest/Hes5/Sox2	5	BP
GO:0006869	lipid transport	25/918	339/23210	0.00222756	0.00918935	0.00525475	Apoe/Crot/Cav1/Gltp/Abca1/Pltp/Npc2/Prkcd/Dab2/Apod/Runx1/Lima1/Atp10a/Mfsd2a/P2rx7/Slco1c1/Slco1a4/Slco2b1/Ldlr/Lcat/Abcb1a/Abca9/Gulp1/Tac1/Ttpa	25	BP
GO:0001841	neural tube formation	13/918	132/23210	0.00224258	0.00924392	0.00528595	Tgfb1/Bmp7/Celsr1/Sdc4/Bmp4/Fzd6/Sall1/Tgfb2/Zic5/Fzd2/Zic2/Phactr4/Rgma	13	BP
GO:0009069	serine family amino acid metabolic process	6/918	35/23210	0.00228792	0.00937288	0.0053597	Cbs/Psat1/Gldc/Slc7a11/Tst/Phgdh	6	BP
GO:0019432	triglyceride biosynthetic process	6/918	35/23210	0.00228792	0.00937288	0.0053597	Srebf1/Gpld1/Gpam/Tcf7l2/Ldlr/Thrsp	6	BP
GO:0032228	regulation of synaptic transmission, GABAergic	6/918	35/23210	0.00228792	0.00937288	0.0053597	Grik1/Dbi/Car2/Slc6a1/Tac1/Erbb4	6	BP
GO:0036230	granulocyte activation	6/918	35/23210	0.00228792	0.00937288	0.0053597	Prkcd/Anxa3/Itgam/Il18/Ptafr/Fcer1g	6	BP
GO:0043304	regulation of mast cell degranulation	6/918	35/23210	0.00228792	0.00937288	0.0053597	Stxbp2/Gata2/Cd84/Lyn/Fes/Fcer1g	6	BP
GO:0045940	positive regulation of steroid metabolic process	6/918	35/23210	0.00228792	0.00937288	0.0053597	Apoe/Igf1/Srebf1/Dab2/Fgf1/Scd1	6	BP
GO:0050810	regulation of steroid biosynthetic process	9/918	73/23210	0.00228837	0.00937288	0.0053597	Apoe/Prox1/Igf1/Srebf1/Dab2/Rest/Igfbp7/Fgf1/Insig1	9	BP
GO:0051155	positive regulation of striated muscle cell differentiation	9/918	73/23210	0.00228837	0.00937288	0.0053597	Mmp14/Tgfb1/Prox1/Igf1/Bmp4/Cxcl9/Hopx/Cxcl12/Ehd2	9	BP
GO:0032271	regulation of protein polymerization	18/918	215/23210	0.00231895	0.00948568	0.0054242	Cav1/Eps8/Pecam1/Map3k1/Prkcd/Nckap1l/Hcls1/Gsn/Eln/Cdh5/Kank1/Slc39a12/Icam1/Plekhg2/Arhgap18/Cdc42ep4/Cdc42ep1/Fes	18	BP
GO:0021532	neural tube patterning	7/918	47/23210	0.00233791	0.00948568	0.0054242	Smo/Gli3/Bmp4/Sox17/Pax6/Gli2/Gas1	7	BP
GO:0001771	immunological synapse formation	4/918	15/23210	0.00233976	0.00948568	0.0054242	Dock2/Havcr2/Msn/Dock8	4	BP
GO:0003188	heart valve formation	4/918	15/23210	0.00233976	0.00948568	0.0054242	Sox9/Notch1/Dchs1/Erg	4	BP
GO:0010715	regulation of extracellular matrix disassembly	4/918	15/23210	0.00233976	0.00948568	0.0054242	Ddr2/Pdpn/Ets1/Tgfb2	4	BP
GO:0010935	regulation of macrophage cytokine production	4/918	15/23210	0.00233976	0.00948568	0.0054242	Tgfb1/Gprc5b/Cd74/Tgfb2	4	BP
GO:0043383	negative T cell selection	4/918	15/23210	0.00233976	0.00948568	0.0054242	Dock2/Gli3/Cd74/Ptprc	4	BP
GO:0045605	negative regulation of epidermal cell differentiation	4/918	15/23210	0.00233976	0.00948568	0.0054242	Notch1/Ezh2/Tgfb2/Hes5	4	BP
GO:0051938	L-glutamate import	4/918	15/23210	0.00233976	0.00948568	0.0054242	Slc1a2/Slc1a3/Slc7a11/Kcnj10	4	BP
GO:0060442	branching involved in prostate gland morphogenesis	4/918	15/23210	0.00233976	0.00948568	0.0054242	Bmp7/Igf1/Bmp4/Fgfr2	4	BP
GO:0070307	lens fiber cell development	4/918	15/23210	0.00233976	0.00948568	0.0054242	Prox1/Vim/Fgfr2/Fgfr3	4	BP
GO:0090197	positive regulation of chemokine secretion	4/918	15/23210	0.00233976	0.00948568	0.0054242	Aif1/Csf1r/Il33/Mbp	4	BP
GO:1902894	negative regulation of pri-miRNA transcription by RNA polymerase II	4/918	15/23210	0.00233976	0.00948568	0.0054242	Sox9/Tgfbr1/Bmp4/Ppara	4	BP
GO:0001947	heart looping	8/918	60/23210	0.0024033	0.00972799	0.00556276	Smo/Sox17/Eng/Notch1/Notch2/Tgfbr2/Gja1/Zic3	8	BP
GO:0060324	face development	8/918	60/23210	0.0024033	0.00972799	0.00556276	Tgfb1/Tcf7l2/Lef1/Pdgfra/Rras/Tgfb2/Chd7/Msx1	8	BP
GO:0030183	B cell differentiation	14/918	149/23210	0.0024088	0.00974263	0.00557113	Mmp14/Stat5a/Ada/Zfp36l1/Nckap1l/Hhex/Ptprc/Notch2/Lfng/Dock11/Itm2a/Plcg2/H2-Ab1/Ighm	14	BP
GO:0007346	regulation of mitotic cell cycle	33/918	493/23210	0.00242336	0.00979384	0.00560041	Tgfb1/Klf4/Stat5a/Bmp7/Igf1/Egfr/Slc9a3r1/Zfp36l1/Fam107a/Bmp4/Rgcc/Adamts1/Aif1/Pdgfrb/Lrp5/Afap1l2/Ctdsp1/Prkcq/Nacc2/Edn3/Pdpn/Ezh2/Gpnmb/Tgfa/Fgfr2/D7Ertd443e/Fgfr1/Kank2/Cdc14a/Ccdc8/Foxc1/Gas1/Fgfr3	33	BP
GO:0033077	T cell differentiation in thymus	10/918	88/23210	0.00247505	0.00998713	0.00571094	Stat5a/Ada/Dock2/Zfp36l1/Gli3/Bmp4/Zeb1/Cd74/Ptprc/Mafb	10	BP
GO:0051149	positive regulation of muscle cell differentiation	10/918	88/23210	0.00247505	0.00998713	0.00571094	Mmp14/Tgfb1/Prox1/Igf1/Bmp4/Eng/Cxcl9/Hopx/Cxcl12/Ehd2	10	BP
GO:0009799	specification of symmetry	13/918	134/23210	0.00256175	0.0103244	0.0059038	Smo/Bmp4/Sox17/Eng/Notch1/Notch2/Pcsk6/Tgfbr2/Daam2/Gja1/Zic2/Zic3/Nat8f5	13	BP
GO:0050715	positive regulation of cytokine secretion	14/918	150/23210	0.00256263	0.0103244	0.0059038	Lgals9/Tek/Havcr2/Rgcc/Aif1/Csf1r/Il33/P2rx7/Unc93b1/Cd84/Akap12/Mbp/Cyp2j6/Ccr5	14	BP
GO:1901888	regulation of cell junction assembly	17/918	200/23210	0.00258359	0.0104007	0.00594746	Acvrl1/Mmp14/Adgre5/Tek/Cav1/Sdc4/Ntn1/Fam107a/Apod/Vegfa/Myoc/Pdlim5/Wnt7a/Phldb2/Col16a1/Gja1/Kdr	17	BP
GO:0019362	pyridine nucleotide metabolic process	5/918	25/23210	0.00262897	0.0105342	0.00602378	Ncf1/Nadk2/Naprt/Idh2/Nmnat3	5	BP
GO:0021895	cerebral cortex neuron differentiation	5/918	25/23210	0.00262897	0.0105342	0.00602378	Nr2e1/Id4/Lhx6/Arx/Dlx1	5	BP
GO:0055094	response to lipoprotein particle	5/918	25/23210	0.00262897	0.0105342	0.00602378	Apoe/Cd68/Cd9/Ldlr/Fcer1g	5	BP
GO:1901032	negative regulation of response to reactive oxygen species	5/918	25/23210	0.00262897	0.0105342	0.00602378	Nfe2l2/Pde8a/Gpr37l1/Hgf/Gpr37	5	BP
GO:1903206	negative regulation of hydrogen peroxide-induced cell death	5/918	25/23210	0.00262897	0.0105342	0.00602378	Nfe2l2/Pde8a/Gpr37l1/Hgf/Gpr37	5	BP
GO:1903671	negative regulation of sprouting angiogenesis	5/918	25/23210	0.00262897	0.0105342	0.00602378	Klf4/Notch1/Creb3l1/Adamts9/Mmrn2	5	BP
GO:0048483	autonomic nervous system development	7/918	48/23210	0.0026453	0.0105832	0.00605182	Kif26a/Ednrb/Fn1/Vcam1/Ednra/Sox10/Phactr4	7	BP
GO:0050873	brown fat cell differentiation	7/918	48/23210	0.0026453	0.0105832	0.00605182	Lama4/Itga6/Mecom/Zbtb7b/Scd1/Dusp10/Prdm16	7	BP
GO:0045862	positive regulation of proteolysis	24/918	325/23210	0.00265163	0.0106004	0.0060616	Mmp14/Apoe/Cav1/Vsir/Gpld1/Dab2/Trem2/Il33/Gsn/F3/Tnfrsf1b/Rest/Ctsc/Nupr1/Snx33/St18/Uaca/Nod1/Tnfsf10/Mbp/Lyn/Sox7/Rgma/Ecscr	24	BP
GO:0033006	regulation of mast cell activation involved in immune response	6/918	36/23210	0.00265505	0.0106058	0.00606473	Stxbp2/Gata2/Cd84/Lyn/Fes/Fcer1g	6	BP
GO:0021515	cell differentiation in spinal cord	8/918	61/23210	0.00267208	0.0106574	0.00609421	Gata2/Gli3/Pax6/Nkx2-2/Olig2/Nkx6-2/Gli2/Sox1	8	BP
GO:0042698	ovulation cycle	8/918	61/23210	0.00267208	0.0106574	0.00609421	Axl/Stat5a/Egfr/Adamts1/Runx1/Pdgfra/Ptn/Bmpr1b	8	BP
GO:0031960	response to corticosteroid	10/918	89/23210	0.00269178	0.0107194	0.00612969	Tgfb1/Zfp36l1/Fam107a/Bmp4/Fbxo32/Alpl/Rest/Anxa3/Acsbg1/Lcat	10	BP
GO:2000243	positive regulation of reproductive process	10/918	89/23210	0.00269178	0.0107194	0.00612969	Sox9/Vip/Ednrb/Runx1/Lfng/Syde1/Il18/Abcb1a/Msx1/Ptafr	10	BP
GO:0000302	response to reactive oxygen species	17/918	201/23210	0.00272127	0.0108285	0.00619207	Axl/Nfe2l2/Ncf1/Egfr/Prkcd/Apod/Pdgfrb/Pde8a/Gpr37l1/Prdx6/Hgf/Pdgfra/Ezh2/Ucp3/Ucp2/Gpr37/Sod3	17	BP
GO:0060563	neuroepithelial cell differentiation	9/918	75/23210	0.00276065	0.0109768	0.00627684	Slc9a3r1/Notch1/Lef1/Rest/Fgfr1/Triobp/Myo6/Fgf2/Hes5	9	BP
GO:0001101	response to acid chemical	26/918	364/23210	0.0028455	0.0113055	0.0064648	Sox9/Klf4/Slc1a2/Slc1a3/Tek/Id3/Yes1/Abca1/Pdk4/Egfr/Runx1/Vegfa/Cbs/Zeb1/Scd2/Pdgfra/Col1a2/Ldlr/Tie1/Scd1/Col16a1/Mill2/Lyn/Yap1/Kdr/Sox2	26	BP
GO:0007254	JNK cascade	17/918	202/23210	0.002865	0.0113662	0.00649955	Sash1/Ncf1/Traf4/Egfr/Map3k1/Dab2/Cbs/Rassf2/Mecom/Wnt7a/Ltbr/Gab1/Trf/Nod1/Dusp10/Mdfic/Hipk2	17	BP
GO:0010770	positive regulation of cell morphogenesis involved in differentiation	16/918	185/23210	0.00286519	0.0113662	0.00649955	Rnd2/Metrn/Apoe/Ntn1/Dab2/Vegfa/Lims2/Fn1/Myoc/Flna/Plxnb3/Triobp/Tubb2b/Plxnb1/Dock1/Cxcl12	16	BP
GO:0009063	cellular amino acid catabolic process	10/918	90/23210	0.00292343	0.0115883	0.00662656	Prodh/Ddah2/Sardh/Glud1/Asrgl1/Gldc/Adhfe1/Gad2/Ddah1/Aass	10	BP
GO:0048511	rhythmic process	22/918	291/23210	0.00294418	0.0116616	0.00666848	Axl/Stat5a/Id3/Prox1/Ptgds/Ada/Igf1/Egfr/Srebf1/Id4/Ppara/Adamts1/Runx1/Nfkb2/Cort/Pdgfra/Ezh2/Ptn/Zfhx3/Id1/Spsb4/Bmpr1b	22	BP
GO:0010171	body morphogenesis	8/918	62/23210	0.00296377	0.0117263	0.00670547	Tgfb1/Tcf7l2/Lef1/Pdgfra/Phldb2/Rras/Tgfb2/Msx1	8	BP
GO:0030195	negative regulation of blood coagulation	7/918	49/23210	0.00298278	0.0117263	0.00670547	Apoe/Prkcd/Pros1/Serpine2/Anxa5/Pdgfra/Cd9	7	BP
GO:0046638	positive regulation of alpha-beta T cell differentiation	7/918	49/23210	0.00298278	0.0117263	0.00670547	Ada/Gli3/Nckap1l/Runx1/Zbtb7b/Tgfbr2/Il18	7	BP
GO:0070169	positive regulation of biomineral tissue development	7/918	49/23210	0.00298278	0.0117263	0.00670547	Bmp7/Bmp4/P2rx7/Ptn/Bmpr1b/Fgfr3/Tmem119	7	BP
GO:0110151	positive regulation of biomineralization	7/918	49/23210	0.00298278	0.0117263	0.00670547	Bmp7/Bmp4/P2rx7/Ptn/Bmpr1b/Fgfr3/Tmem119	7	BP
GO:0001886	endothelial cell morphogenesis	4/918	16/23210	0.00302287	0.0117263	0.00670547	Notch4/Pecam1/Clic4/Id1	4	BP
GO:0002281	macrophage activation involved in immune response	4/918	16/23210	0.00302287	0.0117263	0.00670547	Havcr2/Trem2/Il33/Cx3cr1	4	BP
GO:0002283	neutrophil activation involved in immune response	4/918	16/23210	0.00302287	0.0117263	0.00670547	Anxa3/Itgam/Ptafr/Fcer1g	4	BP
GO:0002431	Fc receptor mediated stimulatory signaling pathway	4/918	16/23210	0.00302287	0.0117263	0.00670547	Appl2/Ptprc/Lyn/Fcer1g	4	BP
GO:0019359	nicotinamide nucleotide biosynthetic process	4/918	16/23210	0.00302287	0.0117263	0.00670547	Nadk2/Naprt/Idh2/Nmnat3	4	BP
GO:0032230	positive regulation of synaptic transmission, GABAergic	4/918	16/23210	0.00302287	0.0117263	0.00670547	Grik1/Car2/Tac1/Erbb4	4	BP
GO:0032252	secretory granule localization	4/918	16/23210	0.00302287	0.0117263	0.00670547	Pik3cg/Kif1c/Tcf7l2/Kif5a	4	BP
GO:0032570	response to progesterone	4/918	16/23210	0.00302287	0.0117263	0.00670547	Tgfb1/Cav1/Tgfb2/Yap1	4	BP
GO:0036315	cellular response to sterol	4/918	16/23210	0.00302287	0.0117263	0.00670547	Smo/Gpld1/Mlc1/Insig1	4	BP
GO:0042659	regulation of cell fate specification	4/918	16/23210	0.00302287	0.0117263	0.00670547	Sox17/Pax6/Fgfr1/Fgf2	4	BP
GO:0043084	penile erection	4/918	16/23210	0.00302287	0.0117263	0.00670547	Ada/Vip/Ednrb/Ednra	4	BP
GO:0043117	positive regulation of vascular permeability	4/918	16/23210	0.00302287	0.0117263	0.00670547	Tgfb1/Apoe/Vegfa/Il18	4	BP
GO:0045779	negative regulation of bone resorption	4/918	16/23210	0.00302287	0.0117263	0.00670547	Vegfa/Cd38/P2rx7/Tmem119	4	BP
GO:0055057	neuroblast division	4/918	16/23210	0.00302287	0.0117263	0.00670547	Lef1/Fgfr2/Fgfr1/Akna	4	BP
GO:0060100	positive regulation of phagocytosis, engulfment	4/918	16/23210	0.00302287	0.0117263	0.00670547	Gata2/Appl2/Nckap1l/Trem2	4	BP
GO:0060979	vasculogenesis involved in coronary vascular morphogenesis	4/918	16/23210	0.00302287	0.0117263	0.00670547	Notch1/Fgfr2/Fgfr1/Fgf1	4	BP
GO:0072109	glomerular mesangium development	4/918	16/23210	0.00302287	0.0117263	0.00670547	Bmp7/Bmp4/Pdgfrb/Notch1	4	BP
GO:0090196	regulation of chemokine secretion	4/918	16/23210	0.00302287	0.0117263	0.00670547	Aif1/Csf1r/Il33/Mbp	4	BP
GO:0090335	regulation of brown fat cell differentiation	4/918	16/23210	0.00302287	0.0117263	0.00670547	Mecom/Zbtb7b/Dusp10/Prdm16	4	BP
GO:1905155	positive regulation of membrane invagination	4/918	16/23210	0.00302287	0.0117263	0.00670547	Gata2/Appl2/Nckap1l/Trem2	4	BP
GO:1905564	positive regulation of vascular endothelial cell proliferation	4/918	16/23210	0.00302287	0.0117263	0.00670547	Igf1/Fgfr1/Apln/Fgf2	4	BP
GO:0006809	nitric oxide biosynthetic process	9/918	76/23210	0.00302403	0.0117263	0.00670547	Klf4/Ddah2/Cav1/Igf1/Aif1/Ddah1/Slc7a2/Icam1/Cx3cr1	9	BP
GO:0019229	regulation of vasoconstriction	9/918	76/23210	0.00302403	0.0117263	0.00670547	Atp1a2/Cav1/Egfr/Edn3/Cd38/Apln/Icam1/Gja1/Ptafr	9	BP
GO:0001782	B cell homeostasis	6/918	37/23210	0.00306461	0.0118481	0.00677513	Tnfrsf13b/Ada/Nckap1l/Cd74/Dock11/Lyn	6	BP
GO:0021799	cerebral cortex radially oriented cell migration	6/918	37/23210	0.00306461	0.0118481	0.00677513	Nr2e1/Gli3/Lhx6/Adgrg1/P2ry12/Ccdc141	6	BP
GO:0046470	phosphatidylcholine metabolic process	6/918	37/23210	0.00306461	0.0118481	0.00677513	Abhd3/Dbi/Ldlr/Lpcat2/Lcat/Chpt1	6	BP
GO:0046640	regulation of alpha-beta T cell proliferation	6/918	37/23210	0.00306461	0.0118481	0.00677513	Lgals9/Vsir/Ptprc/Zbtb7b/Tgfbr2/Il18	6	BP
GO:0031334	positive regulation of protein-containing complex assembly	18/918	221/23210	0.00311955	0.0120515	0.00689143	Rhoc/Tgfb1/Cav1/Abca1/Map3k1/Lcp1/Nckap1l/Vegfa/Gsn/Msn/Cdh5/P2ry12/Icam1/Cdc42ep4/Cdc42ep1/Fes/Palld/Gbp5	18	BP
GO:0006929	substrate-dependent cell migration	5/918	26/23210	0.00315032	0.0120533	0.00689244	Ntn1/Fn1/Ptprc/Fgfr1/P2ry12	5	BP
GO:0007620	copulation	5/918	26/23210	0.00315032	0.0120533	0.00689244	Ada/Vip/Ednrb/Serpine2/Ednra	5	BP
GO:0009299	mRNA transcription	5/918	26/23210	0.00315032	0.0120533	0.00689244	Srebf1/Sox17/Flna/Lmo2/Sox18	5	BP
GO:0009713	catechol-containing compound biosynthetic process	5/918	26/23210	0.00315032	0.0120533	0.00689244	Ddc/Epas1/Tgfb2/Gpr37/Cyp2d22	5	BP
GO:0042423	catecholamine biosynthetic process	5/918	26/23210	0.00315032	0.0120533	0.00689244	Ddc/Epas1/Tgfb2/Gpr37/Cyp2d22	5	BP
GO:0051497	negative regulation of stress fiber assembly	5/918	26/23210	0.00315032	0.0120533	0.00689244	Myoc/Kank2/Arap1/Phldb2/S1pr1	5	BP
GO:0070168	negative regulation of biomineral tissue development	5/918	26/23210	0.00315032	0.0120533	0.00689244	Sox9/Tgfb1/Srgn/Ltbp3/Notch1	5	BP
GO:0070233	negative regulation of T cell apoptotic process	5/918	26/23210	0.00315032	0.0120533	0.00689244	Ada/Bmp4/Gpam/Prkcq/Dock8	5	BP
GO:0072574	hepatocyte proliferation	5/918	26/23210	0.00315032	0.0120533	0.00689244	Prox1/Lims2/Notch2/Ptn/Tgfa	5	BP
GO:0072575	epithelial cell proliferation involved in liver morphogenesis	5/918	26/23210	0.00315032	0.0120533	0.00689244	Prox1/Lims2/Notch2/Ptn/Tgfa	5	BP
GO:0090208	positive regulation of triglyceride metabolic process	5/918	26/23210	0.00315032	0.0120533	0.00689244	Srebf1/Gpld1/Gpam/Tcf7l2/Ldlr	5	BP
GO:0110150	negative regulation of biomineralization	5/918	26/23210	0.00315032	0.0120533	0.00689244	Sox9/Tgfb1/Srgn/Ltbp3/Notch1	5	BP
GO:1903010	regulation of bone development	5/918	26/23210	0.00315032	0.0120533	0.00689244	Gli3/Tjp2/Notch2/Tmem119/Kdr	5	BP
GO:0032652	regulation of interleukin-1 production	10/918	91/23210	0.0031707	0.0121134	0.00692678	Lgals9/Igf1/Havcr2/Trem2/Aqp4/P2rx7/Nod1/Inava/Cx3cr1/Ccr5	10	BP
GO:0046683	response to organophosphorus	10/918	91/23210	0.0031707	0.0121134	0.00692678	Pik3cg/Zfp36l1/Crhbp/P2rx7/Itpr2/Pygm/Plcg2/P2ry12/Lpar1/Ezr	10	BP
GO:0006898	receptor-mediated endocytosis	18/918	222/23210	0.00327306	0.0124951	0.0071451	Apoe/Cav1/Vtn/Egfr/Dab2/Vegfa/Cd63/Cd9/Ldlr/Tgfbr2/Trf/Myo6/Plcg2/Apln/Siglech/Ezr/Fcer1g/Calcrl	18	BP
GO:0046579	positive regulation of Ras protein signal transduction	8/918	63/23210	0.00327965	0.0125111	0.00715421	Igf1/Dock2/Pdgfrb/Notch1/Notch2/Adgrg1/Lpar1/Gpr17	8	BP
GO:0043500	muscle adaptation	12/918	122/23210	0.00329077	0.0125442	0.00717317	Klf4/Cyba/Igf1/Fbxo32/Ppara/Aif1/Myoc/Gsn/Notch1/Tnfrsf1b/Ezh2/Lmcd1	12	BP
GO:0043393	regulation of protein binding	19/918	240/23210	0.00333417	0.0126923	0.00725786	Apoe/Tgfbr1/Cav1/Ctsz/Vtn/Traf4/Bmp4/Dab2/Ppara/Tmem173/Tcf7l2/Ccm2l/Lef1/Lfng/Dzip1/Id1/Hopx/Hipk2/Rgma	19	BP
GO:0050770	regulation of axonogenesis	17/918	205/23210	0.00333453	0.0126923	0.00725786	Rnd2/Metrn/Apoe/Ntn1/Vegfa/Fn1/Vim/Lrp4/Wnt7a/Plxnb3/Mgll/Mag/Tubb2b/Plxnb1/Cxcl12/Rgma/Ccr5	17	BP
GO:0030865	cortical cytoskeleton organization	7/918	50/23210	0.00335223	0.0127222	0.00727495	Nckap1l/Fmnl3/Rab13/Tln1/Ezr/Ehd2/Wipf1	7	BP
GO:0042491	inner ear auditory receptor cell differentiation	7/918	50/23210	0.00335223	0.0127222	0.00727495	Slc9a3r1/Notch1/Rest/Fgfr1/Triobp/Myo6/Hes5	7	BP
GO:0120193	tight junction organization	7/918	50/23210	0.00335223	0.0127222	0.00727495	Lsr/Esam/Tgfbr1/Pecam1/Rab13/Micall2/Gja1	7	BP
GO:1900047	negative regulation of hemostasis	7/918	50/23210	0.00335223	0.0127222	0.00727495	Apoe/Prkcd/Pros1/Serpine2/Anxa5/Pdgfra/Cd9	7	BP
GO:0051494	negative regulation of cytoskeleton organization	14/918	155/23210	0.00345793	0.0131137	0.00749883	Mid1ip1/Eps8/Pecam1/Prkcd/Lima1/Myoc/Gsn/Swap70/Cdh5/Kank2/Kank1/Arap1/Phldb2/S1pr1	14	BP
GO:0060538	skeletal muscle organ development	17/918	206/23210	0.00350452	0.0132792	0.00759343	Smo/Tgfb1/Cav1/Fgfrl1/Svil/Megf10/Tcf7l2/Sox17/Notch1/Eln/Nr2f2/Nupr1/Myh14/S100b/Stac3/Myorg/Dmrta2	17	BP
GO:0001953	negative regulation of cell-matrix adhesion	6/918	38/23210	0.00351953	0.0132792	0.00759343	Acvrl1/Mmp14/Fam107a/Apod/Myoc/Phldb2	6	BP
GO:0009066	aspartate family amino acid metabolic process	6/918	38/23210	0.00351953	0.0132792	0.00759343	Adssl1/Plod1/Asrgl1/Aass/Plod2/Phgdh	6	BP
GO:0046460	neutral lipid biosynthetic process	6/918	38/23210	0.00351953	0.0132792	0.00759343	Srebf1/Gpld1/Gpam/Tcf7l2/Ldlr/Thrsp	6	BP
GO:0046463	acylglycerol biosynthetic process	6/918	38/23210	0.00351953	0.0132792	0.00759343	Srebf1/Gpld1/Gpam/Tcf7l2/Ldlr/Thrsp	6	BP
GO:1900026	positive regulation of substrate adhesion-dependent cell spreading	6/918	38/23210	0.00351953	0.0132792	0.00759343	Dab2/Lims2/Myoc/Flna/Triobp/Dock1	6	BP
GO:1902475	L-alpha-amino acid transmembrane transport	6/918	38/23210	0.00351953	0.0132792	0.00759343	Slc25a18/Slc1a2/Slc1a3/Slc7a11/Slc7a2/Kcnj10	6	BP
GO:0048706	embryonic skeletal system development	13/918	139/23210	0.00352489	0.0132897	0.00759944	Mmp14/Tgfbr1/Bmp7/Gli3/Bmp4/Zeb1/Prrx1/Pdgfra/Fgfr2/Tgfbr2/Tgfb2/Dlx1/Gas1	13	BP
GO:1902807	negative regulation of cell cycle G1/S phase transition	8/918	64/23210	0.00362105	0.0136423	0.00780107	Klf4/Fam107a/Ctdsp1/Nacc2/Ezh2/Gpnmb/Kank2/Gas1	8	BP
GO:0048588	developmental cell growth	20/918	260/23210	0.00366635	0.0138029	0.00789291	Sox9/Rnd2/Smo/Apoe/Bcan/Igf1/Ntn1/Vcl/Ppara/Vegfa/Fn1/Syt2/Pdlim5/Tgfbr2/Mgll/Mag/Lamb2/Cxcl12/Rgma/Ccr5	20	BP
GO:0006732	coenzyme metabolic process	17/918	207/23210	0.0036816	0.0138502	0.00791997	Folh1/Crot/Sardh/Ncf1/Pdk4/Aldh1l2/Nadk2/Naprt/Gpam/Acss1/Aldh1l1/Idh2/Nmnat3/Acot11/Acaa2/Acacb/Suclg2	17	BP
GO:0003338	metanephros morphogenesis	5/918	27/23210	0.0037422	0.0140068	0.00800953	Sox9/Smo/Bmp4/Sall1/Hes5	5	BP
GO:0031342	negative regulation of cell killing	5/918	27/23210	0.0037422	0.0140068	0.00800953	Lgals9/Havcr2/Tap2/Ptprc/Clec2d	5	BP
GO:0032957	inositol trisphosphate metabolic process	5/918	27/23210	0.0037422	0.0140068	0.00800953	Plcb3/Plcd4/Inppl1/Plcg2/Ptafr	5	BP
GO:0050901	leukocyte tethering or rolling	5/918	27/23210	0.0037422	0.0140068	0.00800953	Vcam1/Selplg/Cx3cr1/Ptafr/Cxcl12	5	BP
GO:0060008	Sertoli cell differentiation	5/918	27/23210	0.0037422	0.0140068	0.00800953	Sox9/Rab13/Flna/Icam1/Abcb1a	5	BP
GO:0060713	labyrinthine layer morphogenesis	5/918	27/23210	0.0037422	0.0140068	0.00800953	Bmp7/Zfp36l1/Vcam1/Lef1/Fgfr2	5	BP
GO:0071402	cellular response to lipoprotein particle stimulus	5/918	27/23210	0.0037422	0.0140068	0.00800953	Apoe/Cd68/Cd9/Ldlr/Fcer1g	5	BP
GO:0030901	midbrain development	7/918	51/23210	0.00375554	0.0140201	0.00801711	Rfx4/Fzd6/Fgfr2/Fgfr1/Fgf2/Msx1/Fgfr3	7	BP
GO:0048806	genitalia development	7/918	51/23210	0.00375554	0.0140201	0.00801711	Axl/Mertk/Tcf7l2/Pdgfra/Foxf2/Chd7/Sox2	7	BP
GO:0050819	negative regulation of coagulation	7/918	51/23210	0.00375554	0.0140201	0.00801711	Apoe/Prkcd/Pros1/Serpine2/Anxa5/Pdgfra/Cd9	7	BP
GO:0007368	determination of left/right symmetry	12/918	124/23210	0.0037593	0.0140201	0.00801711	Smo/Sox17/Eng/Notch1/Notch2/Pcsk6/Tgfbr2/Daam2/Gja1/Zic2/Zic3/Nat8f5	12	BP
GO:0014902	myotube differentiation	12/918	124/23210	0.0037593	0.0140201	0.00801711	Mmp14/Smo/Igf1/Notch1/Cxcl9/Cd9/Tanc1/Stac3/Myorg/Tmem119/Cxcl12/Ehd2	12	BP
GO:0003184	pulmonary valve morphogenesis	4/918	17/23210	0.00383048	0.014173	0.00810457	Bmp4/Notch1/Notch2/Tgfb2	4	BP
GO:0010934	macrophage cytokine production	4/918	17/23210	0.00383048	0.014173	0.00810457	Tgfb1/Gprc5b/Cd74/Tgfb2	4	BP
GO:0048368	lateral mesoderm development	4/918	17/23210	0.00383048	0.014173	0.00810457	Smo/Fgfr1/Yap1/Zic2	4	BP
GO:0050665	hydrogen peroxide biosynthetic process	4/918	17/23210	0.00383048	0.014173	0.00810457	Cyba/Cybb/Ncf1/COX2	4	BP
GO:0060253	negative regulation of glial cell proliferation	4/918	17/23210	0.00383048	0.014173	0.00810457	Notch1/Ptn/Idh2/Sox10	4	BP
GO:0060644	mammary gland epithelial cell differentiation	4/918	17/23210	0.00383048	0.014173	0.00810457	Smo/Lbh/Fgf2/Erbb4	4	BP
GO:0072234	metanephric nephron tubule development	4/918	17/23210	0.00383048	0.014173	0.00810457	Sox9/Wwtr1/Hes5/Yap1	4	BP
GO:0090195	chemokine secretion	4/918	17/23210	0.00383048	0.014173	0.00810457	Aif1/Csf1r/Il33/Mbp	4	BP
GO:1905331	negative regulation of morphogenesis of an epithelium	4/918	17/23210	0.00383048	0.014173	0.00810457	Bmp7/Bmp4/Sall1/Phldb2	4	BP
GO:2000380	regulation of mesoderm development	4/918	17/23210	0.00383048	0.014173	0.00810457	Sox17/Fgfr1/Sall1/Zic2	4	BP
GO:2001185	regulation of CD8-positive, alpha-beta T cell activation	4/918	17/23210	0.00383048	0.014173	0.00810457	Vsir/Nckap1l/Runx1/Zbtb7b	4	BP
GO:0048144	fibroblast proliferation	11/918	109/23210	0.00393595	0.0145529	0.00832177	Tgfb1/Igf1/Egfr/Cd74/Pdgfrb/Fn1/Ddr2/Pdgfra/Nupr1/Ednra/Ptprz1	11	BP
GO:0017157	regulation of exocytosis	19/918	244/23210	0.0039917	0.0147485	0.00843361	Lgals9/Stxbp2/Gata2/Sdc4/Mical1/Syt2/Notch1/Stxbp3/Rest/Wnt7a/Itgam/Myo6/Cd84/Cplx3/Lyn/Rapgef4/Fes/Ptafr/Fcer1g	19	BP
GO:0048730	epidermis morphogenesis	6/918	39/23210	0.00402276	0.014842	0.00848711	Smo/Klf4/Runx1/Notch1/Fgfr2/Tgfb2	6	BP
GO:0050931	pigment cell differentiation	6/918	39/23210	0.00402276	0.014842	0.00848711	Gli3/Ednrb/Cd63/Edn3/Adamts9/Sox10	6	BP
GO:0060351	cartilage development involved in endochondral bone morphogenesis	7/918	52/23210	0.00419465	0.0154541	0.00883713	Sox9/Matn4/Cbs/Col7a1/Tgfbr2/Col27a1/Serpinh1	7	BP
GO:1903202	negative regulation of oxidative stress-induced cell death	7/918	52/23210	0.00419465	0.0154541	0.00883713	Nfe2l2/Pde8a/Gpr37l1/Slc7a11/Hgf/Rest/Gpr37	7	BP
GO:0008203	cholesterol metabolic process	12/918	126/23210	0.00428008	0.0157293	0.00899451	Apoe/Abca1/Srebf1/Npc2/Ephx2/Lima1/Lrp5/Acadl/Ldlr/Lcat/Fgf1/Insig1	12	BP
GO:0015914	phospholipid transport	9/918	80/23210	0.00428152	0.0157293	0.00899451	Apoe/Abca1/Pltp/Prkcd/Atp10a/Mfsd2a/P2rx7/Ldlr/Abcb1a	9	BP
GO:0021675	nerve development	9/918	80/23210	0.00428152	0.0157293	0.00899451	Slc1a3/Erbb3/Gli3/Serpine2/Vcam1/Sall1/Chd7/Fgfr3/Mafb	9	BP
GO:0046209	nitric oxide metabolic process	9/918	80/23210	0.00428152	0.0157293	0.00899451	Klf4/Ddah2/Cav1/Igf1/Aif1/Ddah1/Slc7a2/Icam1/Cx3cr1	9	BP
GO:0001704	formation of primary germ layer	10/918	95/23210	0.00433098	0.0158997	0.00909195	Bmp7/Vtn/Bmp4/Sox17/Fn1/Lef1/Fgfr1/Foxc1/Sox7/Sox2	10	BP
GO:0030833	regulation of actin filament polymerization	14/918	159/23210	0.00434515	0.0159369	0.00911317	Eps8/Pecam1/Map3k1/Prkcd/Nckap1l/Hcls1/Gsn/Eln/Kank1/Icam1/Plekhg2/Arhgap18/Cdc42ep4/Cdc42ep1	14	BP
GO:0043523	regulation of neuron apoptotic process	20/918	264/23210	0.00434726	0.0159369	0.00911317	Smo/Axl/Apoe/Nes/Ctsz/Erbb3/Unc5b/Vegfa/Mt1/Mag/Il18/Tgfb2/Dlx1/Itga1/Ndnf/Cx3cr1/Fgfr3/Hipk2/Kdr/Ptprz1	20	BP
GO:0022411	cellular component disassembly	25/918	357/23210	0.00436974	0.0160079	0.00915382	Dnase2a/Tgfbr1/Mid1ip1/Kif19a/Eps8/Mical1/Srebf1/Lcp1/Lima1/Trem2/Tmem173/Ddr2/Eng/Gsn/Pdpn/Padi2/Swap70/Ets1/C1qa/C1qc/C1qb/Ctss/Tgfb2/Nckap5/Irgm2	25	BP
GO:0046324	regulation of glucose import	8/918	66/23210	0.00438578	0.0160405	0.00917242	Slc1a2/Nfe2l2/Erbb3/Igf1/Appl2/Prkcd/Stxbp3/Erbb4	8	BP
GO:0002507	tolerance induction	5/918	28/23210	0.00440966	0.0160405	0.00917242	Tgfb1/Havcr2/Runx1/Tgfbr2/Lyn	5	BP
[truncated: 781 more rows]

## Sheet: SORTED_downDEGs_enrichment
ID	Description	GeneRatio	BgRatio	pvalue	p.adjust	qvalue	geneID	Count	Ontology
[truncated: 26 more rows]
