# Supplementary material for: Ppp2r1a haploinsufficiency increases excitatory synaptic transmission and decreases spatial learning by impairing endocannabinoid signaling
Source: J Clin Invest. 2025 Aug 21;135(17):e185602. doi: 10.1172/JCI185602 (PMC12404745; doi:10.1172/JCI185602)
Supplement: Supplemental table 2 [file jci-135-185602-s307.xlsx]

## Sheet: sorted_deg_motifTF_ANALYSES
geneSet	motif	NES	AUC	TRFs	nEnrGenes	rankAtMax	enrichedGenes
neuron	cisbp__M0574	5.68	0.0724		196	842	2010300C02Rik;A330074K22Rik;Acsf2;Adamts6;Akap13;Ankrd6;Anks1;Arid5b;Axl;Bhlhe22;Bmpr1b;Cabp7;Cachd1;Cacna2d2;Cacnb1;Calb1;Cbfa2t3;Ccdc102a;Celsr1;Chst2;Chst3;Clic1;Cnksr3;Cnn3;Col27a1;Creb5;Ctbp2;Ctnna1;Dnajb5;Dusp14;Ebf1;Edn3;Ednrb;Ephb4;Erbin;Fgf2;Fgfr1;Fgfr2;Filip1l;Fn1;Foxc1;Frmd4b;Frmpd1;Fzd1;Fzd2;Gdf11;Gfra1;Gja1;Gli2;Gli3;Glis2;Glul;Gne;Gng5;Gulp1;Hpcal1;Igf1;Inppl1;Itgb5;Kcnj10;Kcnk2;Kct…
neuron	stark__AAASTTT	4.25	0.0646		212	1103	2010300C02Rik;A330074K22Rik;Abca1;Acsf2;Adamts6;Adhfe1;AI593442;Ankrd34b;Anks1;Arhgap24;Arid5b;Arntl;B3galt5;B3gat2;B3glct;Bcas1;Bhlhe22;Bmpr1b;Cabp7;Cachd1;Cacna2d2;Cacnb1;Cacng3;Calb1;Chst2;Chst3;Chsy1;Cnksr3;Cnn3;Col1a2;Col27a1;Creb5;Ctbp2;Ctdsp1;Ctnna1;Ctsc;Daam2;Dbx2;Dlx1;Dmrta2;Dock1;Dusp14;Ebf1;Ecm2;Edn3;Elovl5;Emx2;Epb41l5;Ephb4;Erbb4;Erbin;Evc2;Fgd6;Fgfr1;Fgfr1op2;Fgfr2;Fn1;Frmpd1;Fyco1;…
neuron	hocomoco__SOX9_HUMAN.H11MO.0.B	3.67	0.0615	Sox9 (inferredBy_Orthology); Sox10; Sox2; Sox4 (inferredBy_MotifSimilarity). Sox8 (inferredBy_MotifSimilarity_n_Orthology).	109	459	2310022B05Rik;Abtb2;Ahdc1;Akna;Ap3m2;Apln;Arhgap18;Arhgef1;Arhgef10l;Atp1a2;Atp2b4;Axl;Bmp4;Caskin2;Ccdc85c;Cdc42ep1;Cdc42ep3;Cdk17;Cers2;Clu;Cmtm5;Cobll1;Col11a2;Col9a3;Cp;Creb3l1;Dact2;Dmtn;Dusp6;Egr3;Enc1;Entpd1;Erbb3;Fgfr2;Fgfr3;Fgfrl1;Gli2;Gm973;Grasp;Greb1;Hapln1;Hipk2;Inppl1;Itga6;Itgb5;Kcnj10;Kctd1;Kif19a;Kpna2;Lama4;Lfng;Lima1;Limch1;Lmcd1;Lrrc9;Mag;Mcam;Megf10;Mgll;Mir9-3hg;Mirg;Mllt6;M…
neuron	cisbp__M6552	3.63	0.0612	Zfp148 (inferredBy_Orthology); Egr1; Egr2; Egr3; Egr4; Pax4; Sp1; Sp5; Zbtb17; Zfp281 (inferredBy_MotifSimilarity). Cux1; Klf16; Maz; Patz1; Rcor1; Rest; Tbx15; Vezf1; Zfp160; Zfp189; Zfp35; Zfp467; Zfp612; Zfp712; Zfp950 (inferredBy_MotifSimilarity_n_Orthology).	689	4554	1700037H04Rik;1700086L19Rik;2010300C02Rik;2900052N01Rik;4930488L21Rik;9530082P21Rik;A330074K22Rik;Aass;Abca1;Abtb2;Acaa2;Acsl6;Actg1;Actn1;Acvr1c;Acvrl1;Adam12;Adamts1;Adamts10;Adamts6;Adamts9;Add3;Adgre5;Adgrf5;Adgrg1;Afap1;Afap1l2;Aff1;Ahdc1;AI593442;Aif1;Aifm3;Akna;Akt2;Aldh6a1;Aldoa;Aldoc;Alpl;Amer3;Amotl1;Ampd3;Angptl2;Angptl4;Ankrd34a;Ankrd34c;Ankrd6;Ankrd63;Ano4;Anxa4;Apln;Apoe;Aqp4;Arap1;…
neuron	hocomoco__ZN148_HUMAN.H11MO.0.D	3.62	0.0612	Zfp148 (inferredBy_Orthology); Pax4; Sp1; Sp5; Zbtb17; Zfp281 (inferredBy_MotifSimilarity). Cux1; Egr2; Klf16; Maz; Patz1; Rcor1; Rest; Tbx15; Vezf1; Zfp160; Zfp189; Zfp35; Zfp467; Zfp612; Zfp712; Zfp950 (inferredBy_MotifSimilarity_n_Orthology).	729	4832	1700037H04Rik;1700086L19Rik;2010300C02Rik;4930488L21Rik;9530082P21Rik;A330074K22Rik;Aass;Abca1;Abtb2;Acaa2;Acsl6;Actg1;Actn1;Acvrl1;Adamts1;Adamts10;Adamts4;Adamts6;Add3;Adgre5;Adgrf5;Adgrg1;Aebp1;Afap1;Afap1l2;Aff1;Ahdc1;AI593442;Aif1;Aifm3;Akna;Akt2;Aldh6a1;Aldoa;Aldoc;Alpl;Amer3;Amotl1;Ampd3;Angptl2;Angptl4;Ankrd34a;Ankrd34b;Ankrd34c;Ankrd6;Ankrd63;Ano4;Apln;Apoe;Aqp4;Ar;Arap1;Arap3;Arhgap1;Ar…
neuron	transfac_pro__M07062	3.52	0.0606	Rreb1 (directAnnotation); Rest (inferredBy_MotifSimilarity_n_Orthology).	355	2050	1700037H04Rik;1700086L19Rik;4930488L21Rik;Abca1;Actn1;Acvr1c;Acvrl1;Adamts1;Adamts20;Adamts4;Adamts6;Adcy5;Adgre5;Adgrg1;Aebp1;Afap1;Afap1l2;Ahdc1;Aif1;Akna;Aldoa;Alpl;Amer3;Angptl4;Ankrd34a;Anxa11;Arap1;Arhgap30;Arhgap32;Arhgap45;Arhgef10l;Arrdc3;Arx;Atp1a2;Axl;Baiap2;Bcam;Bcar1;Bgn;Bhlhe40;Bmp4;Btbd11;C1qa;C1ql1;Cabp7;Cacnb1;Calb2;Cald1;Camk2a;Car14;Carhsp1;Cav1;Cbfa2t3;Ccdc102a;Ccm2l;Cdc42ep1;…
neuron	taipale_cyt_meth__SOX8_ACAATNNNNNNATTGT_FL	3.42	0.0601	Sox8 (inferredBy_Orthology); Sox9 (inferredBy_MotifSimilarity). Sox10 (inferredBy_MotifSimilarity_n_Orthology).	208	1150	1700086L19Rik;2310022B05Rik;4930402H24Rik;5530401A14Rik;Abca1;Adamts4;Adgre5;Adgrg1;Afap1;AI593442;Angptl2;Ankrd6;Arhgef1;Arl4c;Atp6ap1l;Bcan;Bcas1;Bmp4;Bmp7;Bmpr1b;Btbd11;C030029H02Rik;Cabp7;Camk2a;Car2;Cbfa2t2;Ccdc141;Ccdc85c;Cdc42ep1;Cdh12;Cdk5rap2;Cdkl5;Cers2;Chd7;Chst3;Cnn3;Cnot8;Cntrl;Cobll1;Col11a2;Col15a1;Col16a1;Col9a3;Ctbp2;Dchs1;Ddah1;Dio2;Dlg3;Dnajb1;Dpf3;E130114P18Rik;Ecscr;Efcab2;Eh…
neuron	taipale_cyt_meth__SOX8_ACAATNNNNNNATTGT_FL_meth	3.41	0.06	Sox8 (inferredBy_Orthology); Sox9 (inferredBy_MotifSimilarity). Sox10 (inferredBy_MotifSimilarity_n_Orthology).	165	852	1700086L19Rik;2310022B05Rik;5530401A14Rik;Abca1;Adamts4;Adgrg1;Afap1;AI593442;Angptl2;Ankrd6;Arl4c;Atp6ap1l;Bcas1;Bmp7;Bmpr1b;Btbd11;C030029H02Rik;Cabp7;Car2;Cbfa2t2;Ccdc141;Ccdc85c;Cdc42ep1;Cdk5rap2;Cdkl5;Cers2;Chst3;Cnn3;Cnot8;Cntrl;Cobll1;Col11a2;Col15a1;Col16a1;Col9a3;Ctbp2;Dchs1;Dlg3;Dnajb1;Dpf3;E130114P18Rik;Ecscr;Efcab2;Ehd3;Enc1;Entpd1;Erbb3;Erg;Errfi1;Ets1;Fam163a;Fbxo32;Fgfr2;Fli1;Fmn1;…
neuron	dbcorrdb__SRF__ENCSR000BGE_1__m1	3.4	0.06	Srf (inferredBy_Orthology); Borcs8; Mef2b (inferredBy_MotifSimilarity_n_Orthology).	100	420	Actg1;Actn1;Adamts9;Akap12;Ankrd63;Apln;Arx;Bcar1;C030029H02Rik;Cald1;Cdc14a;Clvs1;Coro6;Csrp1;Ctnnbip1;Dhrs3;Dusp6;Efhd1;Egr1;Egr2;Egr3;Egr4;Fabp7;Fermt2;Fgfrl1;Filip1l;Flna;Fos;Fosb;Gatm;Gfap;Gpm6b;Gulp1;Hipk2;Homer1;Igf1;Irf2bpl;Itga7;Junb;Klhl23;Lcat;Maf;Maoa;Map3k20;Mcam;Mecom;Mir9-3hg;Mrvi1;Msi1;Myl9;Myo1e;Nacc2;Nkx2-2;Npas4;Nr4a3;Opalin;Pear1;Phactr3;Plcb3;Plcg2;Plekhg2;Pllp;Plp1;Polr2a;Pt…
neuron	transfac_pro__M05511	3.36	0.0598	Plagl1 (directAnnotation); Plag1 (inferredBy_MotifSimilarity).	543	3324	1700037H04Rik;2900052N01Rik;4930402H24Rik;4930488L21Rik;5530401A14Rik;9530082P21Rik;A330074K22Rik;Abca1;Acaa2;Acacb;Acsl6;Actg1;Actn1;Acvrl1;Adamts1;Adamts6;Adamts9;Adcy4;Adcy5;Adgrf5;Adgrg1;Aebp1;Afap1l2;Aff1;Ahdc1;AI593442;Akna;Akt2;Aldh1a3;Aldoa;Alk;Alox12b;Alpl;Amer3;Amotl1;Ampd3;Angptl4;Ank1;Ankrd34a;Ankrd6;Ano4;Anxa4;Apln;Apoe;Aqp4;Arap1;Arap3;Arhgap18;Arhgap30;Arhgap45;Arhgef10;Arhgef10l;A…
neuron	taipale_cyt_meth__KLF15_NCCMCGCCCMYN_FL	3.34	0.0597	Klf15 (inferredBy_Orthology); Klf12; Klf3; Klf4; Klf7; Klf8; Sp1; Sp2; Sp3; Sp4 (inferredBy_MotifSimilarity). Gm12845; Klf10; Klf11; Klf13; Klf14; Klf16; Klf17; Klf2; Klf5; Klf6; Klf9; Sp6; Sp7; Sp8; Sp9; Zfp352 (inferredBy_MotifSimilarity_n_Orthology).	209	1068	1700037H04Rik;4930488L21Rik;Adamts4;Adgrg1;Ahdc1;Aldh6a1;Aldoc;Amer3;Ankrd34a;Aqp4;Arhgap30;Arhgap45;Arhgap6;Arhgef10l;Arhgef19;Arid5b;Bcam;Bcar1;Bmp4;Btbd11;C1ql1;Cacnb1;Camk2d;Car14;Carhsp1;Ccdc102a;Ccm2l;Cdc42ep3;Clu;Cnot8;Cpne2;Cpne6;Creb3l1;Cryab;Ctbp2;Ctdsp1;Dact3;Dchs1;Ddah2;Dhrs3;Dlx6os1;Dmtn;Dnajb5;Dock6;Dpf1;Egr1;Enho;Eno2;Erbb3;Erbb4;Esam;Etv4;Fam131a;Fam20a;Fgfr1;Fhad1;Fli1;Flna;Fmnl1…
neuron	transfac_pro__M01816	3.33	0.0596	Zfp148 (directAnnotation).	705	4851	1700037H04Rik;1700086L19Rik;2900052N01Rik;4930402H24Rik;4930488L21Rik;9530082P21Rik;A330074K22Rik;Aass;Abca1;Abcc9;Actg1;Actn1;Acvrl1;Adamts1;Adamts10;Adamts4;Adamts6;Adamts9;Add3;Adgre5;Adgrg1;Aebp1;Afap1;Afap1l2;Aff1;Ahdc1;AI593442;Aif1;Akap13;Akna;Akt2;Aldoa;Alpl;Amer3;Amot;Amotl1;Angptl4;Ank1;Ankrd34a;Ankrd34b;Ankrd55;Ankrd6;Ankrd63;Ano4;Anxa11;Apln;Apoe;Aqp4;Ar;Arap1;Arap3;Arhgap1;Arhgap18;A…
neuron	cisbp__M3919	3.32	0.0595	Sp1 (inferredBy_Orthology).	476	3112	1700086L19Rik;2900052N01Rik;4930488L21Rik;A330074K22Rik;Abcd2;Acsl6;Actn1;Actr6;Acvrl1;Adam12;Adamts4;Adamts6;Adgre5;Adgrg1;Ahdc1;Akna;Akt2;Aldoc;Alpl;Amer3;Angpt2;Angptl2;Ank1;Ankrd6;Anxa11;Anxa4;Anxa7;Apln;Apoe;Aqp4;Arap3;Arhgap30;Arhgef10l;Arhgef19;Arntl;Arrdc3;Atp1a2;Atp2a3;Axl;B330016D10Rik;Baiap2;Bcam;Bcar1;Bgn;Bmp4;Bmpr1b;Brd4;Btbd17;Btg2;C1ql1;Cabp7;Cacna2d2;Cacnb1;Calb2;Cald1;Camk2a;Camk…
neuron	transfac_pro__M01104	3.32	0.0595	Ovol2 (directAnnotation).	258	1435	1700037H04Rik;4930488L21Rik;9530082P21Rik;Actn1;Adamts4;Adgrg1;Aebp1;Afap1;Ahdc1;Akna;Ankrd34a;Ankrd6;Ankrd63;Apln;Aqp4;Arap1;Arhgef10l;Arid5b;Arx;Atp1a2;Atp2a3;Axl;Baiap2;Bcam;Bcar1;Bgn;Bmp4;C1qa;C1ql1;Cabp7;Cacnb1;Camk2a;Camk2b;Camk2d;Caskin2;Cbfa2t3;Ccdc102a;Ccm2l;Cdc42ep1;Cdk17;Cdkn1a;Chd7;Chst3;Cnp;Cpne6;Creb3l1;Creb5;Crmp1;Ctbp2;Ctdsp1;Daam2;Dact3;Dchs1;Ddn;Dhrs3;Dlx6os1;Dmrta2;Dmtn;Dnajb5;…
neuron	cisbp__M0649	3.31	0.0595		312	1792	A330074K22Rik;Abca1;Acsf2;Acsl6;Actg1;Adam12;Adamts1;Adamts6;Afap1l2;Ahdc1;AI593442;Ank1;Ar;Arhgap12;Arid5b;Arl15;Arntl;Arrdc3;Arx;Atp1a2;B330016D10Rik;Baiap2;Bgn;Bmp4;Bmpr1b;C1ql1;Calb1;Cald1;Cbfa2t3;Ccdc3;Ccdc80;Cd9;Cdk17;Cdkl5;Cdyl;Cgnl1;Chd7;Chrdl1;Chst2;Chsy1;Cited2;Clic4;Cnksr3;Cnn3;Col1a2;Col27a1;Cped1;Cpt1a;Creb5;Ctbp2;Ctdsp1;Ctnna1;Dcaf6;Dhrs3;Dlx1;Dlx6os1;Dmrta2;Dmtn;Dpf3;Dusp14;Dusp6;E…
neuron	transfac_pro__M06474	3.3	0.0594	Zfp46 (directAnnotation); Zfp595; Zfp708 (inferredBy_MotifSimilarity_n_Orthology).	649	4498	1700086L19Rik;2900052N01Rik;4921534H16Rik;4930428E07Rik;4930488L21Rik;A330074K22Rik;Aass;Abtb2;Acaa2;Actg1;Actn1;Acvr1c;Ada;Adamts1;Adamts10;Adamts9;Adcy5;Add3;Adgre5;Adgrf5;Adgrg1;Aebp1;Afap1;Afap1l2;Aff1;Ahdc1;Akap13;Akna;Akt2;Aldh1l2;Aldh6a1;Alpl;Amot;Amotl1;Angpt2;Angptl2;Ank1;Ankrd34b;Ankrd55;Ankrd6;Ano4;Antxr1;Anxa11;Anxa4;Ap3m2;Apln;Aqp4;Arap1;Arhgap12;Arhgap6;Arhgef10;Arhgef10l;Arhgef19;A…
neuron	transfac_pro__M07397	3.29	0.0594	Zfp148 (directAnnotation); Sp1; Sp2; Sp3; Sp4; Zfp281 (inferredBy_MotifSimilarity). Ctcf; Maz (inferredBy_MotifSimilarity_n_Orthology).	652	4309	1700037H04Rik;1700086L19Rik;4930402H24Rik;4930488L21Rik;9530082P21Rik;A330074K22Rik;Aass;Abca1;Abtb2;Acsl6;Actn1;Acvrl1;Adamts1;Adamts10;Adamts6;Adamts9;Add3;Adgre5;Adgrg1;Aff1;Ahdc1;AI593442;Aif1;Aifm3;Akap13;Akna;Akt2;Aldh6a1;Aldoa;Aldoc;Alk;Amer3;Amot;Ampd3;Angptl4;Ankrd34a;Ankrd34b;Ankrd34c;Ankrd6;Ankrd63;Ano4;Apln;Apoe;Aqp4;Ar;Arap1;Arap3;Arhgap32;Arhgap45;Arhgef1;Arhgef10l;Arhgef19;Arid5b;A…
neuron	transfac_pro__M06656	3.29	0.0594	Zfp46 (inferredBy_Orthology); Zfp595; Zfp708 (inferredBy_MotifSimilarity_n_Orthology).	667	4664	1700086L19Rik;2900052N01Rik;4921534H16Rik;4930428E07Rik;4930488L21Rik;A330074K22Rik;Aass;Abtb2;Acaa2;Acsl6;Actg1;Actn1;Acvr1c;Ada;Adamts1;Adamts10;Adamts9;Adcy5;Add3;Adgre5;Adgrf5;Adgrg1;Aebp1;Afap1;Afap1l2;Aff1;Ahdc1;Akap13;Akna;Akt2;Aldh1l2;Aldh6a1;Aldoa;Alpl;Amot;Amotl1;Angpt2;Angptl2;Ank1;Ankrd34b;Ankrd55;Ankrd6;Ano4;Antxr1;Anxa11;Anxa4;Ap3m2;Apln;Aqp4;Arap1;Arhgap12;Arhgap6;Arhgef10;Arhgef10…
neuron	transfac_pro__M02834	3.25	0.0592	Zfp740 (directAnnotation); Rest (inferredBy_MotifSimilarity_n_Orthology).	504	3338	1700037H04Rik;1700086L19Rik;2900052N01Rik;4930488L21Rik;9530082P21Rik;Aass;Abca1;Actn1;Adamts4;Adamts6;Adamts9;Adcy5;Add3;Adgre5;Adgrf5;Adgrg1;Afap1l2;Aff1;Ahdc1;AI593442;Akap13;Akna;Akt2;Aldoc;Amer3;Amotl1;Ampd3;Ankrd34a;Ankrd34b;Ankrd6;Anxa11;Apln;Aqp4;Arap1;Arap3;Arhgap30;Arhgap45;Arhgap6;Arhgef10l;Arhgef19;Arid5b;Arntl;Arrdc3;Arx;Atp1a2;Atp1b2;Atp6ap1l;Axl;Baiap2;Bcam;Bcan;Bcar1;Bhlhe22;Bmp4;…
neuron	hocomoco__PURA_HUMAN.H11MO.0.D	3.25	0.0591	Pura (inferredBy_Orthology); Klf6 (inferredBy_MotifSimilarity_n_Orthology).	331	1820	1700037H04Rik;4930488L21Rik;9530082P21Rik;Acsl6;Acvrl1;Adamts1;Adamts4;Adamts6;Adgre5;Adgrg1;Afap1l2;Ahdc1;AI593442;Aif1;Akna;Akt2;Aldoa;Aldoc;Amer3;Ankrd34a;Apln;Ar;Arap1;Arap3;Arhgap30;Arhgap45;Arhgef10l;Arhgef19;Atp1a2;Atp8b1;Axl;Bcam;Bcar1;Bgn;Bmp4;C1qa;C1qc;C1ql1;C2cd2l;Cabp7;Cacna2d2;Cacnb1;Calb2;Camk2a;Camk2b;Car14;Ccdc102a;Ccdc85c;Ccm2l;Cd2ap;Cdc42ep1;Cdc42ep3;Cdkn1a;Cers2;Ckmt1;Clic1;Clu…
neuron	flyfactorsurvey__CG7368_SOLEXA_2.5_FBgn0036179	3.25	0.0591	Zfp281; Zfp740 (inferredBy_MotifSimilarity). Cux1; Maz; Rcor1; Rest; Tbx15; Zfp160; Zfp189; Zfp35; Zfp612; Zfp712; Zfp950 (inferredBy_MotifSimilarity_n_Orthology).	644	4287	1700037H04Rik;1700086L19Rik;2010300C02Rik;2810459M11Rik;4930488L21Rik;Aass;Abca1;Abtb2;Acaa2;Acacb;Acsl6;Actn1;Acvr1c;Acvrl1;Adamts1;Adamts10;Adamts4;Adamts6;Adamts9;Add3;Adgre5;Adgrf5;Adgrg1;Afap1;Afap1l2;Aff1;Ahdc1;Akap13;Akna;Akt2;Aldoa;Aldoc;Alpl;Amer3;Amotl1;Ampd3;Angptl2;Angptl4;Ankrd34a;Ankrd34b;Ankrd6;Ano4;Anxa11;Anxa4;Apln;Aqp4;Arap1;Arap3;Arhgap30;Arhgap32;Arhgap45;Arhgap6;Arhgef10l;Ari…
neuron	tfdimers__MD00366	3.22	0.059	Mtf1; Ovol2 (inferredBy_Orthology).	568	3684	1700086L19Rik;2010300C02Rik;9530082P21Rik;A330074K22Rik;Abca1;Abca9;Acaa2;Acsbg1;Acsl6;Adam17;Adamts1;Adamts10;Adamts4;Adamts6;Adgre5;Adgrg1;Aebp1;Ahdc1;AI593442;Aif1;Aifm3;Akna;Akt2;Aldoa;Amer3;Amotl1;Ank1;Ankrd34a;Ankrd34b;Ankrd34c;Anxa11;Anxa4;Apoe;Aqp4;Arap1;Arap3;Arhgap18;Arhgap30;Arhgap32;Arhgef10l;Arhgef19;Arid5b;Arrdc3;Arx;Atp1a2;Atp2a3;Atp6ap1l;Atp8b1;Axl;B330016D10Rik;Baiap2;Bcam;Bcar1;…
neuron	hdpi__ZCCHC14	3.2	0.0589	Zcchc14 (inferredBy_Orthology).	625	3833	1700037H04Rik;1700086L19Rik;2010300C02Rik;2900052N01Rik;4930488L21Rik;9530082P21Rik;A330074K22Rik;Abat;Abca1;Actg1;Adamts1;Adarb2;Adcy5;Add3;Adgrg1;Aebp1;Afap1;Afap1l2;Ahdc1;AI593442;Aif1;Aifm3;Akap13;Akna;Akt2;Aldh1a3;Aldoa;Alk;Alox12b;Alpl;Amot;Ampd3;Ank1;Ankrd34a;Ankrd34b;Ankrd6;Ankrd63;Ano4;Anpep;Anxa3;Anxa7;Apln;Aqp4;Ar;Arap1;Arap3;Arhgap1;Arhgap24;Arhgap30;Arhgap6;Arhgef1;Arhgef10l;Arhgef19…
neuron	hocomoco__ZN219_HUMAN.H11MO.0.D	3.2	0.0589	Zfp219 (inferredBy_Orthology).	144	717	1700086L19Rik;4930488L21Rik;Adamts4;Adamts6;Ahdc1;Ankrd34a;Apoe;Aqp4;Arhgap30;Arid5b;Arx;Bmp4;C1ql1;Cacnb1;Camk2d;Car14;Ccdc102a;Ccm2l;Cdk17;Chd7;Daam2;Dchs1;Dennd4c;Dlx6os1;Dmtn;Dnajb5;Erbb3;Erbb4;Errfi1;Esam;Fgfr1;Fgfr2;Fli1;Fmnl1;Fn1;Fosb;Fzd2;Gad1;Gdi1;Gem;Gli2;Gli3;Gpr68;Grasp;Gsn;Gulp1;Hdac5;Hmbox1;Hpcal1;Itga1;Junb;Kank2;Kcnj10;Kctd1;Klf16;Klf3;Klhl23;Lef1;Lhx2;Lhx6;Lmo4;Lncpint;Maf;Malat1…
neuron	hocomoco__ZBT17_MOUSE.H11MO.0.A	3.2	0.0589	Zbtb17 (directAnnotation); Egr1; Egr2; Egr3; Egr4; Klf15; Maz; Patz1; Sp1; Sp2; Sp3; Sp4; Sp5; Zfp148; Zfp281 (inferredBy_MotifSimilarity). Brf1; Brf2; Cux1; Ezh2; Fos; Hdac2; Kat2a; Klf16; Nelfe; Rbbp5; Rcor1; Rest; Smarca4; Srebf1; Srebf2; Supt20; Vezf1; Wt1; Xrcc4; Zbtb7b; Zfp263; Zfp444; Zfp467 (inferredBy_MotifSimilarity_n_Orthology).	731	4952	1700037H04Rik;1700086L19Rik;2010300C02Rik;2900052N01Rik;4930488L21Rik;9530082P21Rik;A330074K22Rik;Aass;Abca1;Abtb2;Acsf2;Acsl6;Actg1;Actn1;Acvrl1;Adamts1;Adamts10;Adamts6;Add3;Adgre5;Adgrg1;Aebp1;Afap1;Aff1;Ahdc1;AI593442;Aif1;Akap12;Akap13;Akna;Akt2;Aldh1a3;Aldh6a1;Aldoa;Aldoc;Alk;Alpl;Amer3;Amotl1;Ampd3;Angpt2;Angptl2;Angptl4;Ankrd34a;Ankrd34b;Ankrd34c;Ankrd6;Ankrd63;Ano4;Anxa4;Apln;Apoe;Aqp4;A…
neuron	cisbp__M6112	3.2	0.0589	Zfp740 (directAnnotation).	245	1377	1700037H04Rik;4930488L21Rik;Abca1;Actn1;Adamts4;Adamts6;Adgre5;Adgrg1;Ahdc1;Akt2;Amer3;Ankrd34a;Ankrd6;Anxa11;Aqp4;Arhgap30;Arhgap45;Arhgef10l;Arid5b;Arx;Atp1a2;Atp2a3;Bcam;Bcar1;Bmp4;C1ql1;Cacnb1;Camk2d;Cbfa2t3;Ccdc102a;Ccm2l;Cdc42ep1;Cdc42ep3;Cdkn1a;Chd7;Chst3;Cnp;Col16a1;Col27a1;Col7a1;Cpne6;Ctbp2;Ctdsp1;Cygb;Daam2;Dact3;Dchs1;Dhrs3;Dlx6os1;Dmtn;Dnajb5;Dnm1;Dpf1;Ebf1;Egr1;Egr3;Eno2;Erbb3;Erbb4…
neuron	cisbp__M0430	3.18	0.0588	Zfp740 (directAnnotation).	272	1524	1700037H04Rik;4930488L21Rik;9530082P21Rik;Actn1;Adamts10;Adamts4;Adamts6;Adgre5;Adgrg1;Afap1l2;Ahdc1;Akna;Akt2;Ankrd34a;Ankrd6;Apln;Aqp4;Arap1;Arhgap30;Arid5b;Arx;Atp1a2;Atp1b2;Atp2a3;Bcam;Bcan;Bcar1;Bmp4;Btbd17;C1ql1;Cabp7;Cacnb1;Calb2;Camk2d;Cbfa2t3;Ccdc102a;Ccm2l;Cdc42ep1;Cdc42ep3;Cdkn1a;Chd7;Clic1;Clu;Cmtm5;Cnn3;Cnp;Col16a1;Col7a1;Cpne6;Creb3l1;Ctbp2;Ctdsp1;Cygb;Dact3;Dchs1;Dhrs3;Dlx6os1;Dmtn…
neuron	transfac_pro__M00986	3.18	0.0588	Churc1 (inferredBy_Orthology).	665	4317	1700037H04Rik;1700086L19Rik;4930488L21Rik;9530082P21Rik;A330074K22Rik;Abca1;Abcd2;Actg1;Actn1;Acvrl1;Adamts1;Adamts4;Adamts6;Add3;Adgre5;Adgrg1;Adssl1;Aebp1;Afap1;Afap1l2;Ahdc1;Aifm3;Akap13;Akna;Akt2;Aldoa;Amot;Ank1;Ankrd34a;Ankrd34b;Ankrd6;Ankrd63;Anxa3;Apln;Apoe;Aqp4;Arap1;Arap3;Arhgap30;Arhgap45;Arhgap6;Arhgef10l;Arhgef19;Arhgef26;Arhgef40;Arid5b;Arl4c;Arntl;Arrdc3;Arx;Astn2;Atp1a2;Atp2a3;Atp6…
neuron	jaspar__MA1071.1	3.18	0.0588		359	2153	2010300C02Rik;Abca1;Acsl6;Actg1;Adam12;Adamts1;Adamts6;Afap1l2;Ahdc1;AI593442;Aldh1a1;Aldoa;Antxr1;Ap3m2;Ar;Arhgap12;Arhgap18;Arid5b;Arl15;Arntl;Arrdc3;Arx;Atp1a2;B330016D10Rik;B3gat2;Baiap2;Bgn;Bmp4;C030029H02Rik;Cachd1;Calb1;Cald1;Ccdc3;Ccdc80;Cdc42ep3;Cdk17;Cgnl1;Chd7;Chrdl1;Chst2;Chsy1;Cited2;Clic4;Cnksr3;Cnn3;Col1a2;Col27a1;Cped1;Cpt1a;Creb5;Crmp1;Ctbp2;Ctdsp1;Ctsz;Cuedc1;Cyyr1;Dcaf6;Dhrs3;D…
neuron	dbcorrdb__EZH2__ENCSR000ARD_1__m6	3.18	0.0588	Ezh2 (inferredBy_Orthology); Egr1; Egr2; Egr3; Egr4; Hic1; Klf3; Sp1; Sp2; Sp3; Sp4; Wt1; Zbtb17 (inferredBy_MotifSimilarity). Bmyc; Brf1; Brf2; Cebpb; Creb1; Ctcf; Cux1; E2f6; Esrra; Fos; Hdac2; Irf1; Kat2a; Klf16; Max; Maz; Mxi1; Myc; Nelfe; Nfyb; Rad21; Rbbp5; Rcor1; Smarca4; Srebf1; Srebf2; Supt20; Wrnip1; Xrcc4; Zbtb7a; Zbtb7b; Zc3h11a; Zfp110; Zfp160; Zfp189; Zfp263; Zfp35; Zfp369; Zfp612; …	596	4062	1700086L19Rik;1810055G02Rik;4930488L21Rik;5530401A14Rik;A330074K22Rik;Aass;Abca1;Abcc9;Acaa2;Acsf2;Actg1;Adam12;Adamts10;Add3;Adgrg1;Aebp1;Afap1;Afap1l2;Aff1;Ahdc1;AI593442;Aifm3;Akap13;Akna;Akt2;Aldh1a3;Aldh1l2;Aldoa;Alk;Amer3;Amotl1;Angpt2;Angptl4;Ank1;Ankrd34a;Ankrd34b;Ankrd34c;Ankrd46;Ankrd63;Antxr1;Anxa11;Anxa4;Apoe;Aqp4;Arap1;Arap3;Arhgap12;Arhgap20;Arhgap45;Arhgap6;Arhgef1;Arhgef10l;Arhgef…
neuron	neph__UW.Motif.0009	3.18	0.0588	Mzf1; Patz1; Plagl1; Zbtb17; Zfp148; Zfp281 (inferredBy_MotifSimilarity). Maz; Zfp444; Zfp467 (inferredBy_MotifSimilarity_n_Orthology).	740	4999	1700037H04Rik;1700086L19Rik;2010300C02Rik;2900052N01Rik;4930488L21Rik;9530082P21Rik;A330074K22Rik;Aass;Abca1;Abcd2;Abtb2;Acaa2;Acsl6;Actg1;Actn1;Acvr1c;Acvrl1;Adamts1;Adamts10;Adamts4;Adamts6;Adamts9;Add3;Adgre5;Adgrg1;Aebp1;Afap1;Aff1;Ahdc1;AI593442;Aifm3;Akna;Akt2;Aldh6a1;Aldoa;Aldoc;Alk;Alpl;Amer3;Angpt2;Angptl2;Angptl4;Ankrd34a;Ankrd6;Ankrd63;Ano4;Anxa11;Apln;Apoe;Aqp4;Ar;Arap1;Arap3;Arhgap18…
neuron	c2h2_zfs__M4021	3.17	0.0587	Zfp281; Zfp740 (inferredBy_MotifSimilarity). Cux1; Maz; Rcor1; Rest; Tbx15; Zfp160; Zfp189; Zfp35; Zfp612; Zfp712; Zfp950 (inferredBy_MotifSimilarity_n_Orthology).	681	4664	1700037H04Rik;1700086L19Rik;2010300C02Rik;2810459M11Rik;4930488L21Rik;A330074K22Rik;Aass;Abca1;Abtb2;Acaa2;Acacb;Acsl6;Actn1;Acvr1c;Acvrl1;Adamts1;Adamts10;Adamts4;Adamts6;Adamts9;Add3;Adgre5;Adgrf5;Adgrg1;Afap1;Afap1l2;Aff1;Ahdc1;Akap13;Akna;Akt2;Aldh6a1;Aldoa;Aldoc;Alpl;Amer3;Amotl1;Ampd3;Angpt2;Angptl2;Angptl4;Ank1;Ankrd34a;Ankrd34b;Ankrd6;Ankrd63;Ano4;Anxa11;Anxa4;Apln;Aqp4;Arap1;Arap3;Arhgap…
neuron	cisbp__M0658	3.17	0.0587		234	1263	Abca1;Acsl6;Actg1;Adam12;Adamts1;Adamts6;Afap1l2;Ahdc1;AI593442;Aldh1a1;Ank1;Ar;Arhgap12;Arhgap18;Arl15;Arntl;Arrdc3;Arx;B330016D10Rik;B3gat2;Baiap2;Bmp4;Bmpr1b;Cachd1;Calb1;Ccdc80;Cdk17;Chd7;Chrdl1;Chsy1;Cited2;Col27a1;Cpt1a;Ctbp2;Dhrs3;Dio2;Dlx1;Dlx6os1;Dmrta2;Dmtn;Dusp14;Dusp6;Ebf1;Ednrb;Egfr;Egr1;Egr3;Emx2;Emx2os;Entpd1;Epas1;Epb41l5;Erbb4;Erbin;Ezh2;Fbn1;Fermt2;Fgfr1;Fgfr3;Filip1l;Fli1;Flna;…
neuron	cisbp__M6539	3.17	0.0587	Zbtb7b (inferredBy_Orthology).	580	3721	1700037H04Rik;1700086L19Rik;1810055G02Rik;2010300C02Rik;4930488L21Rik;9530082P21Rik;A330074K22Rik;Aass;Abca1;Acsf2;Actg1;Acvrl1;Adamts1;Adamts10;Adamts4;Add3;Adgre5;Adgrg1;Afap1;Afap1l2;Aff1;Ahdc1;AI593442;Akap13;Akna;Akt2;Aldh1a3;Aldoa;Alox12b;Amer3;Angpt2;Angptl4;Ank1;Ankrd34a;Ankrd34b;Ankrd34c;Ankrd6;Ankrd63;Ano4;Anxa11;Anxa4;Apln;Apoe;Aqp4;Arap1;Arap3;Arhgap6;Arhgef1;Arhgef10l;Arhgef19;Arid5b…
neuron	cisbp__M0654	3.15	0.0586		350	2072	2010300C02Rik;Abca1;Acsl6;Actg1;Adam12;Adamts1;Adamts6;Afap1l2;Ahdc1;AI593442;Aldh1a1;Aldoa;Ap3m2;Ar;Arhgap12;Arhgap18;Arid5b;Arl15;Arntl;Arrdc3;Arx;Atp1a2;B330016D10Rik;B3gat2;Baiap2;Bhlhe22;Bmp4;C030029H02Rik;Cachd1;Calb1;Cald1;Ccdc3;Ccdc80;Cdc42ep3;Cdk17;Cdyl;Cgnl1;Chd7;Chrdl1;Chst2;Chsy1;Cited2;Clic4;Cnksr3;Cnn3;Col1a2;Col27a1;Cped1;Cpt1a;Creb5;Crmp1;Ctbp2;Ctdsp1;Dab2;Dcaf6;Dhrs3;Dio2;Dlx1;Dl…
neuron	transfac_public__M00355	3.15	0.0586		169	897	2010300C02Rik;4930419G24Rik;4930488L21Rik;Adamts6;Add3;Adgrf5;Afap1l2;Ahdc1;AI593442;Ar;Arid5b;Arl15;Arrdc3;B330016D10Rik;B3gat2;Bmp4;Bmpr1b;Btbd11;Ccdc80;Cdh12;Cdk17;Cgnl1;Chd7;Chsy1;Cnksr3;Col27a1;Cped1;Cpne4;Cpt1a;Creb5;Ctbp2;Ctnnbip1;Dio2;Dlx1;Dlx6os1;Dmrta2;Dmtn;Dusp6;E030013I19Rik;Egr2;Egr3;Enc1;Epas1;Erbb4;Ets2;Ezh2;Fbn1;Fgfr1;Filip1l;Fli1;Flna;Flrt3;Fn1;Frmd4a;Frmd4b;Fzd1;Fzd2;Gad1;Gja1;G…
neuron	dbcorrdb__ESRRA__ENCSR000DYQ_1__m5	3.15	0.0586	Esrra (inferredBy_Orthology); Hic1; Klf3; Klf5; Sp1; Sp2; Sp3; Sp4; Wt1; Zfx (inferredBy_MotifSimilarity). 4921501E09Rik; Atf3; Bhlhe40; Bmyc; Brf1; Brf2; Cebpb; Creb1; Ctcf; E2f1; E2f6; Egr1; Elf1; Elk1; Ets1; Ezh2; Gabpa; Hcfc1; Hdac2; Jund; Kat2a; Max; Maz; Mxi1; Myc; Nelfe; Nr2c2; Pbx3; Phf8; Polr3g; Rad21; Rbbp5; Rcor1; Sin3a; Smarca4; Srebf1; Srebf2; Supt20; Ubtf; Usf1; Wrnip1; Xrcc4; Zbtb7…	387	2445	1700037H04Rik;A330074K22Rik;Aass;Actg1;Adam12;Adamts10;Adamts20;Adcy5;Add3;Aebp1;Afap1;Afap1l2;Ahdc1;Aifm3;Akap13;Akna;Akt2;Alk;Amotl1;Ank1;Ankrd34b;Ankrd63;Anxa11;Ar;Arhgap12;Arhgef1;Arhgef10l;Arntl;Arrdc3;Arx;Atp2a3;Atp8b1;B330016D10Rik;B3gat2;Baiap2;Bcan;Bcar1;Bhlhe22;Bmp2k;Bmp4;Bmp7;Brd4;Bub3;C030037D09Rik;C1ql1;C2cd2l;Cabp7;Cbfa2t3;Ccdc85c;Cdc42ep1;Cdc42ep3;Cdk17;Cdkl5;Cdkn1a;Cdyl;Celrr;Cers…
neuron	taipale__Zfp740_DBD_NCCCCCCCAC_repr	3.15	0.0586	Zfp740 (directAnnotation).	242	1351	1700037H04Rik;4930488L21Rik;Abca1;Actn1;Adamts4;Adamts6;Adgre5;Adgrg1;Ahdc1;Akt2;Amer3;Ankrd34a;Ankrd6;Anxa11;Aqp4;Arhgap30;Arhgap45;Arhgef10l;Arid5b;Arx;Atp1a2;Atp2a3;Bcam;Bcar1;Bmp4;C1ql1;Cacnb1;Camk2d;Cbfa2t3;Ccdc102a;Ccm2l;Cdc42ep1;Cdc42ep3;Cdkn1a;Chd7;Chst3;Cnp;Col16a1;Col27a1;Col7a1;Cpne6;Ctbp2;Ctdsp1;Cygb;Daam2;Dact3;Dchs1;Dhrs3;Dlx6os1;Dmtn;Dnajb5;Dnm1;Dpf1;Ebf1;Egr1;Egr3;Eno2;Erbb3;Erbb4…
neuron	transfac_pro__M06866	3.14	0.0585	Plag1 (directAnnotation); Plagl1 (inferredBy_MotifSimilarity).	521	3264	1700037H04Rik;2010300C02Rik;4930488L21Rik;5530401A14Rik;A330074K22Rik;Abca1;Acaa2;Acacb;Acsl6;Actg1;Actn1;Acvr1c;Acvrl1;Adamts1;Adamts10;Adamts4;Adamts9;Adcy5;Adgre5;Adgrg1;Aebp1;Afap1l2;Ahdc1;AI593442;Aif1;Aifm3;Akna;Akt2;Aldoa;Aldoc;Amer3;Amotl1;Ampd3;Angptl2;Angptl4;Ank1;Ankrd34b;Ankrd6;Ano4;Anxa4;Apln;Apoe;Aqp4;Arap1;Arap3;Arhgap18;Arhgap30;Arhgap45;Arhgef10l;Arhgef19;Arid5b;Arl15;Arl4c;Arntl…
neuron	dbcorrdb__EGR1__ENCSR000BRG_1__m1	3.14	0.0585	Egr1 (inferredBy_Orthology); Egr2; Egr3; Egr4; Sp1; Sp2; Sp3; Sp4; Wt1 (inferredBy_MotifSimilarity). Bmyc; Brf1; Brf2; Cebpb; Ctcf; Cux1; Esrra; Ezh2; Hdac2; Kat2a; Klf1; Klf16; Klf6; Maz; Mxi1; Myc; Nelfe; Patz1; Pbx3; Rad21; Rbbp5; Rcor1; Rest; Smarca4; Srebf1; Srebf2; Supt20; Tbx15; Tead2; Xrcc4; Zbtb7b; Zfp110; Zfp160; Zfp189; Zfp35; Zfp369; Zfp467; Zfp612; Zfp712; Zfp950; Zmiz1 (inferredBy_M…	697	4924	1700037H04Rik;1700086L19Rik;1700123L14Rik;2010300C02Rik;2900052N01Rik;4930488L21Rik;9530082P21Rik;A330074K22Rik;Aass;Abca1;Abcc9;Abcd2;Abtb2;Acaa2;Acsf2;Acsl6;Actg1;Actn1;Adam12;Adamts1;Adamts4;Adamts6;Adamts9;Adcy5;Add3;Adgrf5;Adgrg1;Aebp1;Afap1;Afap1l2;Aff1;Ahdc1;AI593442;Aif1;Akap12;Akna;Akt2;Aldh1l2;Aldh6a1;Aldoa;Aldoc;Alk;Alpl;Amer3;Amot;Amotl1;Ampd3;Angpt2;Angptl2;Angptl4;Ank1;Ankrd34a;Ankr…
neuron	cisbp__M0657	3.14	0.0585		218	1186	Adamts6;Afap1l2;Ahdc1;AI593442;Ar;Arhgap12;Arhgap18;Arl15;Arntl;Arrdc3;Arx;B330016D10Rik;Baiap2;Bgn;Bmp4;C1ql1;C1qtnf6;Cachd1;Calb1;Cald1;Ccdc80;Cdk17;Cgnl1;Chd7;Chrdl1;Chsy1;Cited2;Cnn3;Col1a2;Col27a1;Cped1;Cpt1a;Creb5;Ctbp2;Dlx1;Dmrta2;Dusp14;Dusp6;Ednrb;Egfr;Egr3;Emx2;Emx2os;Epas1;Erbb4;Erbin;Fbn1;Fermt2;Fgfr1;Fgfr2;Filip1l;Fli1;Flrt3;Fn1;Foxc1;Foxj2;Frmd4a;Fzd1;Fzd2;Gad1;Gad2;Gas1;Gata2;Gja1;…
neuron	hocomoco__ZN281_HUMAN.H11MO.0.A	3.14	0.0585	Zfp281 (inferredBy_Orthology); Egr2; Sp1; Sp5; Zbtb17; Zfp148 (inferredBy_MotifSimilarity). Maz; Patz1; Vezf1; Wt1; Zfp467 (inferredBy_MotifSimilarity_n_Orthology).	716	4862	1700037H04Rik;1700086L19Rik;2010300C02Rik;2810459M11Rik;2900052N01Rik;4930488L21Rik;9530082P21Rik;A330074K22Rik;Aass;Abca1;Abtb2;Acsl6;Actg1;Actn1;Acvrl1;Adamts1;Adamts10;Adamts4;Adamts6;Adamts9;Add3;Adgre5;Adgrg1;Aebp1;Aff1;Ahdc1;AI593442;Aifm3;Akna;Akt2;Aldh1a3;Aldh6a1;Aldoa;Aldoc;Alk;Alpl;Amer3;Amotl1;Ampd3;Angptl2;Angptl4;Ankrd34a;Ankrd34b;Ankrd34c;Ankrd63;Ano4;Apln;Apoe;Aqp4;Ar;Arap1;Arap3;A…
neuron	transfac_public__M00486	3.13	0.0585	Pax2 (directAnnotation).	170	889	1700123L14Rik;2010300C02Rik;2310022B05Rik;Abca1;Afap1;Ahdc1;Aldh1l1;Aldh1l2;Angpt2;Ankrd6;Ankrd63;Anks1;Ano4;Arl15;B330016D10Rik;Bmp4;Bmp7;Bmpr1b;C030037D09Rik;C1qtnf6;Calcrl;Cald1;Ccdc141;Cdc42ep3;Celrr;Chd7;Cited2;Cnksr3;Cnn3;Cnot8;Cpne4;Cpt1a;Csrp1;Ctbp2;Dab2;Dbx2;Dhrs3;Dlx6os1;Dmrta2;Dusp6;Ebf1;Ednra;Egfr;Egr3;Emx2;Enc1;Epb41l5;Etv4;Eva1a;Ezh2;Fbn1;Fermt2;Fgfr2;Fli1;Flrt3;Fn1;Foxc1;Foxf2;Frem…
neuron	elemento__CCCTCCCCC	3.13	0.0585	Zbtb17; Zfp148; Zfp281 (inferredBy_MotifSimilarity). Maz (inferredBy_MotifSimilarity_n_Orthology).	569	3687	1700037H04Rik;1700086L19Rik;4930488L21Rik;9530082P21Rik;A330074K22Rik;Aass;Abca1;Abcc9;Abtb2;Acsl6;Actg1;Actn1;Acvrl1;Adamts1;Adamts10;Adamts4;Adamts6;Adamts9;Add3;Adgre5;Adgrf5;Adgrg1;Aebp1;Aff1;Ahdc1;AI593442;Aifm3;Akap13;Akna;Akt2;Aldh6a1;Aldoa;Alpl;Amer3;Amot;Amotl1;Ampd3;Ank1;Ankrd34a;Ankrd34b;Ankrd6;Ano4;Apoe;Aqp4;Ar;Arap1;Arap3;Arhgap24;Arhgap32;Arhgap45;Arhgap6;Arhgef10l;Arhgef19;Arhgef26…
neuron	transfac_pro__M02831	3.12	0.0584	Zfp281 (directAnnotation); Pax4; Sp1; Sp5 (inferredBy_MotifSimilarity). Cebpb; Cux1; Klf16; Maz; Patz1; Rbbp5; Rcor1; Rest; Supt20; Tbx15; Vezf1; Wt1; Zfp160; Zfp189; Zfp341; Zfp35; Zfp612; Zfp712; Zfp950 (inferredBy_MotifSimilarity_n_Orthology).	716	4904	1700037H04Rik;1700086L19Rik;1700123L14Rik;2010300C02Rik;2810459M11Rik;2900052N01Rik;4930488L21Rik;9530082P21Rik;A330074K22Rik;Aass;Abca1;Abcd2;Abtb2;Acaa2;Acsl6;Actg1;Actn1;Acvr1c;Acvrl1;Adam17;Adamts1;Adamts10;Adamts4;Adamts6;Adcy5;Add3;Adgre5;Adgrf5;Adgrg1;Afap1;Afap1l2;Aff1;Ahdc1;AI593442;Aif1;Akap13;Akna;Akt2;Aldh1l2;Aldh6a1;Aldoa;Aldoc;Alpl;Amer3;Amotl1;Ampd3;Angpt2;Angptl2;Angptl4;Ankrd34a;…
neuron	cisbp__M0522	3.11	0.0584	Glis1; Glis3 (inferredBy_MotifSimilarity_n_Orthology).	466	3044	1700037H04Rik;1700086L19Rik;2900052N01Rik;4930488L21Rik;9530082P21Rik;Abca1;Acsl6;Actg1;Actn1;Acvr1c;Acvrl1;Adamts1;Adamts10;Adamts4;Adamts6;Add3;Adgre5;Adgrg1;Afap1;Afap1l2;Ahdc1;AI593442;Akap13;Akna;Akt2;Aldoa;Amer3;Amot;Ankrd34a;Ankrd6;Ankrd63;Ano4;Anxa11;Apln;Aqp4;Arap1;Arhgap30;Arhgap45;Arhgap6;Arhgef1;Arhgef10l;Arhgef19;Arid5b;Arl4c;Arntl;Arrdc3;Arx;Atp1a2;Atp1b2;Atp2a3;Atp8b1;Axl;Baiap2;Bc…
neuron	jaspar__MA0983.1	3.11	0.0584		217	1185	Adamts6;Afap1l2;Ahdc1;AI593442;Ar;Arhgap12;Arhgap18;Arl15;Arntl;Arrdc3;Arx;B330016D10Rik;Baiap2;Bgn;Bmp4;C030029H02Rik;C1ql1;C1qtnf6;Cachd1;Calb1;Cald1;Ccdc80;Cdk17;Cgnl1;Chd7;Chrdl1;Chsy1;Cited2;Cnn3;Col1a2;Col27a1;Cped1;Cpt1a;Creb5;Ctbp2;Dlx1;Dmrta2;Dusp14;Dusp6;Ednrb;Egfr;Egr3;Emx2;Emx2os;Epas1;Erbb4;Erbin;Fbn1;Fermt2;Fgfr1;Fgfr2;Filip1l;Fli1;Flrt3;Fn1;Foxc1;Foxj2;Frmd4a;Fzd1;Fzd2;Gad1;Gad2;Ga…
neuron	transfac_pro__M07329	3.1	0.0583	Sp7 (directAnnotation).	687	4827	1700037H04Rik;1700086L19Rik;2900052N01Rik;4930402H24Rik;4930488L21Rik;9530082P21Rik;A330074K22Rik;Aass;Abca1;Abtb2;Acaa2;Actg1;Actn1;Actr3b;Acvrl1;Adamts1;Adamts10;Adamts4;Adamts6;Adamts9;Add3;Adgre5;Adgrf5;Adgrg1;Aebp1;Afap1l2;Aff1;Ahdc1;AI593442;Akap13;Akna;Akt2;Aldh1a3;Aldoa;Aldoc;Alk;Alpl;Amer3;Amotl1;Angpt2;Angptl2;Angptl4;Ank1;Ankrd34a;Ankrd34b;Ankrd6;Ankrd63;Ano4;Anxa11;Apln;Apoe;Aqp4;Ar;A…
neuron	cisbp__M5066	3.09	0.0583	Maz; Pax4; Rreb1; Sp5; Zfp281 (inferredBy_MotifSimilarity). Cebpb; Cux1; Egr2; Egr3; Egr4; Klf16; Rbbp5; Rcor1; Rest; Sp1; Supt20; Tbx15; Zfp160; Zfp189; Zfp35; Zfp612; Zfp712; Zfp740; Zfp950 (inferredBy_MotifSimilarity_n_Orthology).	695	4763	1700037H04Rik;1700086L19Rik;2010300C02Rik;2900052N01Rik;4930488L21Rik;9530082P21Rik;Aass;Abca1;Abtb2;Acaa2;Acsl6;Actn1;Acvr1c;Acvrl1;Adamts1;Adamts10;Adamts4;Adamts6;Adamts9;Add3;Adgre5;Adgrf5;Adgrg1;Afap1;Afap1l2;Aff1;Ahdc1;Aif1;Aifm3;Akap13;Akna;Akt2;Aldh6a1;Aldoa;Aldoc;Alpl;Amer3;Amotl1;Ampd3;Angptl2;Angptl4;Ank1;Ankrd34a;Ankrd34b;Ankrd6;Ano4;Anxa11;Apln;Apoe;Aqp4;Arap1;Arap3;Arhgap30;Arhgap32…
neuron	cisbp__M6123	3.09	0.0583	Zfp281 (directAnnotation); Pax4; Sp1; Sp5; Zbtb17; Zfp148 (inferredBy_MotifSimilarity). Cux1; Egr2; Klf16; Maz; Patz1; Rcor1; Rest; Tbx15; Vezf1; Zfp467 (inferredBy_MotifSimilarity_n_Orthology).	687	4561	1700037H04Rik;1700086L19Rik;2810459M11Rik;2900052N01Rik;4930488L21Rik;9530082P21Rik;A330074K22Rik;Aass;Abca1;Abtb2;Acaa2;Acsl6;Actg1;Actn1;Acvrl1;Adamts1;Adamts10;Adamts4;Adamts6;Adamts9;Adgre5;Adgrf5;Adgrg1;Afap1;Afap1l2;Aff1;Ahdc1;AI593442;Aif1;Aifm3;Akap12;Akna;Akt2;Aldh1a3;Aldh6a1;Aldoa;Aldoc;Alpl;Amer3;Amotl1;Ampd3;Angpt2;Angptl2;Angptl4;Ankrd34a;Ankrd34b;Anxa4;Apln;Apoe;Aqp4;Ar;Arap1;Arap3;…
neuron	hdpi__LUZP1	3.08	0.0582	Luzp1 (inferredBy_Orthology).	584	3711	1700037H04Rik;1700086L19Rik;4930428E07Rik;4930488L21Rik;9530082P21Rik;A330074K22Rik;Abca1;Actn1;Acvrl1;Adamts1;Adamts4;Adamts6;Adcy5;Add3;Adgre5;Adgrg1;Aebp1;Afap1;Afap1l2;Ahdc1;Aif1;Akna;Akt2;Aldoa;Aldoc;Alox12b;Amot;Ankrd34a;Ankrd6;Apln;Aqp4;Ar;Arap1;Arap3;Arhgap1;Arhgap30;Arhgap32;Arhgap45;Arhgef1;Arhgef10l;Arhgef19;Arhgef26;Arhgef40;Arid5b;Arntl;Arx;Astn2;Atp1a2;Atp2a3;Atp6ap1l;Atp6v1b2;Atp8b…
neuron	cisbp__M1271	3.08	0.0582		217	1185	1700086L19Rik;5530401A14Rik;A330074K22Rik;Abca1;Ahdc1;Alpl;Ank1;Ankrd34c;Ankrd6;Anxa4;Ar;Arntl;Arrdc3;Atp10a;Axl;B330016D10Rik;Baiap2;Bcas1;Bhlhe40;Bmp7;Brd4;Cbfa2t3;Ccdc141;Ccdc80;Celrr;Chd7;Chsy1;Cnksr3;Cpt1a;Creb5;Ctbp2;Ctdsp1;Ctnna1;Ctss;Cuedc1;Cxcl12;Cyp51;Dchs1;Dhrs3;Dlx6os1;Dmrta2;Dpf1;Dusp6;Dynlt1b;E130114P18Rik;Ebf1;Emx2;Emx2os;Enc1;Epas1;Epb41l5;Eps8;Erbb4;Erbin;Esam;Etv4;Ezh2;Ezr;Fbn1;…
neuron	swissregulon__hs__TFAP2_A_C_.p2	3.08	0.0582	Tfap2a; Tfap2c (inferredBy_Orthology); Tfap2b (inferredBy_MotifSimilarity_n_Orthology).	136	676	4921534H16Rik;Acvrl1;Adamts1;Adamts10;Adssl1;Ahdc1;Aifm3;Arhgef10l;Arntl;Astn2;Baiap2;Bcam;Bgn;Camk2a;Cbfa2t3;Ccdc102a;Ccdc85c;Cdc42ep1;Cers2;Chst3;Crhbp;Ctbp2;Ctnnal1;Dmrta2;Dpf3;Efhd1;Emx2;Emx2os;Enc1;Eng;Esam;Ets1;Etv4;Fam131a;Fgfr1;Fgfr2;Fmnl1;Foxf2;Frmd4a;Frmpd4;Galnt6;Gata2;Gli2;Glis2;Gnai2;Grin2c;Gsn;H2-Ab1;Irf2bpl;Kcnj10;Kcnk2;Kctd1;Kif26a;Klf3;Klhl26;L3mbtl4;Lamp5;Lhx2;Maml2;Map3k14;Mef2…
neuron	cisbp__M0663	3.07	0.0582		295	1708	4930419G24Rik;Acsl6;Adam12;Adamts1;Adamts6;Adamts9;Afap1l2;Ahdc1;AI593442;Aldh1a1;Amotl1;Ank1;Ankrd34c;Ar;Arhgap12;Arhgap18;Arid5b;Arl15;Arrdc3;Arx;Atp1a2;B330016D10Rik;B3gat2;Baiap2;Bgn;Bmp4;Bmpr1b;C030029H02Rik;C030037D09Rik;C1ql1;Cachd1;Calb1;Car14;Ccdc80;Cdc42ep3;Cdk17;Cgnl1;Chd7;Chrdl1;Chsy1;Cited2;Clic4;Cnksr3;Cnn3;Cobll1;Col1a2;Col27a1;Cped1;Cpt1a;Creb5;Ctbp2;Ctnna1;Dcaf6;Dio2;Dlx1;Dlx6os1…
neuron	transfac_pro__M03893	3.07	0.0582	Wt1 (directAnnotation); Egr1; Egr2; Sp1; Sp2; Sp3; Sp4 (inferredBy_MotifSimilarity). Ctcf; Egr3; Egr4; Esrra; Hdac2; Nelfe; Patz1; Smarca4; Srebf1; Tead2; Xrcc4 (inferredBy_MotifSimilarity_n_Orthology).	676	4635	1700037H04Rik;1700086L19Rik;4930480K15Rik;4930488L21Rik;9530082P21Rik;A330074K22Rik;Aass;Abcc9;Abcd2;Abi3bp;Abtb2;Acsf2;Acvr1c;Adamts1;Adamts10;Adamts6;Adamts9;Add3;Adgre5;Adgrf5;Adgrg1;Afap1;Aff1;Ahdc1;AI593442;Akap12;Akap13;Akna;Akt2;Aldoc;Alk;Alpl;Amer3;Amot;Amotl1;Angpt2;Angptl2;Angptl4;Ankrd34a;Ankrd34b;Ankrd34c;Ankrd6;Ankrd63;Ano4;Anxa11;Anxa4;Apln;Apoe;Aqp4;Ar;Arap1;Arap3;Arhgap12;Arhgap18…
neuron	transfac_pro__M06865	3.07	0.0582	Plag1 (inferredBy_Orthology); Plagl1 (inferredBy_MotifSimilarity).	526	3328	1700037H04Rik;2010300C02Rik;4930488L21Rik;5530401A14Rik;A330074K22Rik;Abca1;Acaa2;Acacb;Acsl6;Actg1;Actn1;Acvr1c;Acvrl1;Adamts1;Adamts10;Adamts4;Adamts6;Adamts9;Adcy5;Add3;Adgre5;Adgrg1;Aebp1;Afap1l2;Ahdc1;AI593442;Aif1;Aifm3;Akna;Akt2;Aldoa;Amer3;Amotl1;Ampd3;Angpt2;Angptl4;Ank1;Ankrd34b;Ankrd6;Ano4;Anxa4;Apln;Apoe;Aqp4;Arap1;Arap3;Arhgap18;Arhgap30;Arhgap45;Arhgap6;Arhgef10l;Arhgef19;Arid5b;Arl…
neuron	hocomoco__WT1_HUMAN.H11MO.1.B	3.07	0.0581	Wt1 (inferredBy_Orthology); Egr2 (inferredBy_MotifSimilarity).	521	3421	1700037H04Rik;2900052N01Rik;4930488L21Rik;9530082P21Rik;A330074K22Rik;Abhd4;Actn1;Acvrl1;Adamts1;Adamts10;Adamts4;Adamts6;Adamts9;Add3;Adgre5;Adgrg1;Aebp1;Afap1;Afap1l2;Ahdc1;Aif1;Aifm3;Akna;Akt2;Aldoa;Aldoc;Alox12b;Alpl;Amer3;Amot;Ampd3;Ank1;Ankrd34a;Ankrd34b;Ankrd34c;Ankrd63;Apln;Apoe;Aqp4;Arap1;Arap3;Arhgap1;Arhgap30;Arhgap32;Arhgef1;Arhgef10l;Arhgef19;Arntl;Arx;Atp1a2;Atp2b4;Atp8b1;Axl;B33001…
neuron	transfac_pro__M01122	3.04	0.058	Zfp219 (inferredBy_Orthology); Sp1; Tbx15 (inferredBy_MotifSimilarity_n_Orthology).	662	4562	1700037H04Rik;1700086L19Rik;2010300C02Rik;2900052N01Rik;4930488L21Rik;A330074K22Rik;Aass;Abca1;Abtb2;Acaa2;Acsl6;Actn1;Actr3b;Acvr1c;Acvrl1;Adam12;Adamts1;Adamts10;Adamts6;Adamts9;Add3;Adgre5;Adgrf5;Adgrg1;Aebp1;Afap1l2;Aff1;Ahdc1;AI593442;Akap13;Akt2;Aldh1l2;Aldh6a1;Aldoa;Amer3;Amotl1;Angpt2;Angptl2;Angptl4;Ank1;Ankrd34a;Ankrd34b;Ankrd6;Ankrd63;Ano4;Anxa11;Anxa4;Apln;Apoe;Aqp4;Arap1;Arap3;Arhgap…
neuron	transfac_pro__M07461	3.04	0.058	Klf1; Klf10; Klf11; Klf12; Klf13; Klf15; Klf16; Klf17; Klf2; Klf3; Klf4; Klf5; Klf6; Klf7; Klf8 (directAnnotation). Klf9 (inferredBy_Orthology); Sp1 (inferredBy_MotifSimilarity_n_Orthology).	662	4544	1700037H04Rik;1700086L19Rik;2900052N01Rik;4930488L21Rik;9530082P21Rik;Aass;Abca1;Abi3bp;Acsl6;Actg1;Acvrl1;Adamts1;Adamts4;Adamts6;Add3;Adgre5;Adgrg1;Aebp1;Afap1;Afap1l2;Aff1;Ahdc1;AI593442;Akna;Akt2;Aldoa;Aldoc;Alpl;Als2cl;Amer3;Amot;Ank1;Ankrd34a;Ankrd34b;Ankrd34c;Ankrd6;Ankrd63;Ano4;Anxa11;Anxa4;Apln;Apoe;Aqp4;Ar;Arap1;Arap3;Arhgap12;Arhgap30;Arhgap45;Arhgap6;Arhgef1;Arhgef10l;Arhgef19;Arid5b;…
neuron	elemento__CCCTCCCC	3.04	0.058	Zfp281 (inferredBy_MotifSimilarity).	684	4517	1700037H04Rik;2900052N01Rik;4930402H24Rik;4930488L21Rik;9530082P21Rik;A330074K22Rik;Abca9;Abtb2;Acaa2;Acsl6;Actg1;Actn1;Acvrl1;Adamts1;Adamts10;Adamts4;Adamts6;Adamts9;Add3;Adgre5;Adgrf5;Adgrg1;Aebp1;Afap1;Afap1l2;Aff1;Ahdc1;AI593442;Aifm3;Akna;Akt2;Aldh1a3;Aldoa;Alk;Alpl;Amer3;Amot;Amotl1;Ank1;Ankrd34a;Ankrd34b;Ankrd6;Ano4;Apln;Apoe;Aqp4;Ar;Arap1;Arap3;Arhgap18;Arhgap20;Arhgap24;Arhgap30;Arhgap4…
neuron	cisbp__M0648	3.03	0.058		424	2678	1700123L14Rik;2010300C02Rik;4930419G24Rik;Abca1;Abca9;Abcc9;Acsl6;Actg1;Acvr1c;Adam12;Adamts6;Add3;Afap1l2;Aff1;Ahdc1;AI593442;Akt2;Aldh1a1;Aldoa;Amotl1;Ank1;Apln;Aqp4;Ar;Arhgap12;Arhgap18;Arid5b;Arl15;Arntl;Arrdc3;Arx;Atp1a2;Atp6v1b2;B330016D10Rik;B3gat2;Baiap2;Bgn;Bhlhe22;Bhlhe40;Bmp4;Bmpr1b;C030029H02Rik;C030037D09Rik;C1ql1;C1qtnf6;Cachd1;Calb1;Cald1;Car2;Ccdc80;Cdc42ep3;Cdk17;Cdkl5;Cdyl2;Cgnl…
neuron	transfac_pro__M07617	3.03	0.058	Sp4 (directAnnotation); Egr1; Sp1; Sp2; Sp3; Wt1; Zfp148 (inferredBy_MotifSimilarity). Brf1; Cebpb; Ctcf; Esrra; Ezh2; Hdac2; Mxi1; Nelfe; Pbx3; Rad21; Rbbp5; Smarca4; Srebf1; Srebf2; Tead2; Xrcc4; Zfp281 (inferredBy_MotifSimilarity_n_Orthology).	668	4600	1700037H04Rik;1700086L19Rik;2900052N01Rik;4930488L21Rik;9530082P21Rik;A330074K22Rik;Aass;Abca1;Abcd2;Acaa2;Acsl6;Actg1;Actn1;Acvr1c;Acvrl1;Adam17;Adamts1;Adamts6;Adamts9;Add3;Adgre5;Adgrf5;Adgrg1;Aebp1;Afap1;Aff1;Ahdc1;AI593442;Akap12;Akap13;Akna;Akt2;Aldh6a1;Aldoc;Alk;Alpl;Amer3;Angpt2;Angptl2;Angptl4;Ankrd34a;Ankrd34b;Ankrd34c;Ankrd6;Ankrd63;Ano4;Anxa11;Apln;Apoe;Aqp4;Arap1;Arap3;Arhgap12;Arhga…
neuron	dbcorrdb__BRF1__ENCSR000DOJ_1__m2	3.03	0.0579	Brf1 (inferredBy_Orthology); Hic1; Klf3; Klf5; Rreb1; Sp1; Sp2; Sp3; Sp4; Wt1; Zbtb17 (inferredBy_MotifSimilarity). 4921501E09Rik; Bmyc; Brf2; Cebpb; Creb1; Ctcf; Cux1; E2f1; E2f6; Egr1; Egr4; Elf1; Elk1; Elk4; Esrra; Ets1; Ezh2; Hdac2; Irf1; Kat2a; Klf16; Max; Maz; Mxi1; Myc; Nelfe; Nfyb; Nr2c2; Patz1; Pbx3; Phf8; Polr3g; Rad21; Rbbp5; Rcor1; Rest; Smarca4; Srebf1; Srebf2; Supt20; Taf1; Tbx15; W…	700	4881	1700037H04Rik;1700086L19Rik;1810055G02Rik;4930488L21Rik;A330074K22Rik;Aass;Abca1;Abcc9;Acaa2;Acot7;Acsf2;Actg1;Actn1;Actr3b;Acvr1c;Acvrl1;Adam12;Adam17;Adamts10;Adamts20;Adcy5;Add3;Adgrg1;Aebp1;Afap1;Afap1l2;Agtrap;Ahdc1;AI593442;Aifm3;Akap13;Akna;Akt2;Aldh1l2;Aldoa;Alk;Amer3;Amotl1;Angpt2;Ank1;Ankrd34a;Ankrd34b;Ankrd34c;Ankrd46;Ankrd63;Anks1;Antxr1;Anxa11;Anxa4;Ap3m2;Apln;Aqp4;Ar;Arap1;Arhgap12;…
neuron	flyfactorsurvey__lola-PD_SOLEXA_FBgn0005630	3.03	0.0579		275	1569	1700086L19Rik;A330074K22Rik;Abca1;Acvrl1;Adamts4;Adgrg1;Aff1;Ahdc1;Akt2;Aldh1a3;Alpl;Ankrd34a;Ankrd6;Anxa11;Apln;Aqp4;Arap1;Arhgef10l;Arid5b;Arrdc3;Atp1a2;Bcar1;Bhlhe40;Bmp4;Bmp7;Bmpr1b;Brd4;C1qa;C1ql1;Cabp7;Cacnb1;Camk2d;Cbfa2t3;Ccdc8;Ccdc85c;Cdc42ep1;Cdc42ep3;Chd7;Clic1;Clu;Cnp;Cobll1;Col27a1;Coro1a;Cpe;Ctbp2;Ctnnbip1;Dhrs3;Dlx6os1;Dmrta2;Dmtn;Dnajb5;Dnm1;Egr3;Ehd2;Eng;Eno2;Ephb4;Erbb3;Erbb4;Er…
neuron	taipale_cyt_meth__SOX10_AACAATNNNNNNATTGTT_FL_meth	3.02	0.0579	Sox10 (inferredBy_Orthology); Sox9 (inferredBy_MotifSimilarity). Sox8 (inferredBy_MotifSimilarity_n_Orthology).	153	780	1700086L19Rik;5530401A14Rik;Abca1;Afap1;AI593442;Angptl2;Ankrd6;Arl4c;Bcan;Bcas1;Bmp7;Bmpr1b;Btbd11;C030029H02Rik;Cabp7;Car2;Cbfa2t2;Ccdc141;Ccdc85c;Cdc42ep1;Cdkl5;Cnn3;Cnot8;Cntrl;Cobll1;Col11a2;Col9a3;Ctbp2;Dchs1;Dlg3;Dnajb1;Dpf3;E130114P18Rik;Ecscr;Ehd3;Enc1;Entpd1;Erbb3;Erg;Errfi1;Ets1;Fam163a;Fbxo32;Fgfr2;Fgfr3;Fli1;Fmn1;Fos;Frmpd4;Gata2;Gfra1;Gja1;Gli2;Gm10635;Got1;Gpr37;Gprc5b;Grasp;Grb2;H…
neuron	jaspar__MA0982.1	3.02	0.0579		450	2862	1700123L14Rik;2010300C02Rik;4930419G24Rik;Abca1;Abca9;Abcc9;Acsl6;Actg1;Acvr1c;Adam12;Adamts1;Adamts6;Add3;Afap1l2;Aff1;Ahdc1;AI593442;Akt2;Aldh1a1;Aldoa;Amotl1;Ank1;Apln;Aqp4;Ar;Arhgap12;Arhgap18;Arid5b;Arl15;Arl4c;Arntl;Arrdc3;Arx;Atp1a2;Atp6v1b2;B330016D10Rik;B3gat2;Baiap2;Bgn;Bhlhe22;Bhlhe40;Bmp4;Bmpr1b;Btbd11;C030029H02Rik;C030037D09Rik;C1ql1;C1qtnf6;Cachd1;Calb1;Cald1;Car2;Cbfa2t3;Ccdc80;Cd…
neuron	flyfactorsurvey__l_3_neo38_SOLEXA_2.5_FBgn0086910	3.02	0.0579	Maz; Pax4; Rreb1; Sp5; Zfp281 (inferredBy_MotifSimilarity). Cebpb; Cux1; Klf16; Rbbp5; Rcor1; Rest; Sp1; Supt20; Tbx15; Zfp160; Zfp189; Zfp35; Zfp612; Zfp712; Zfp740; Zfp950 (inferredBy_MotifSimilarity_n_Orthology).	697	4760	1700037H04Rik;1700086L19Rik;2010300C02Rik;2900052N01Rik;4930488L21Rik;9530082P21Rik;Aass;Abca1;Abtb2;Acaa2;Acsl6;Actn1;Acvr1c;Acvrl1;Adamts1;Adamts10;Adamts20;Adamts4;Adamts6;Adamts9;Add3;Adgre5;Adgrf5;Adgrg1;Afap1;Afap1l2;Aff1;Ahdc1;Aif1;Akap13;Akna;Akt2;Aldh6a1;Aldoa;Aldoc;Alpl;Amer3;Amotl1;Ampd3;Angptl2;Angptl4;Ank1;Ankrd34a;Ankrd34b;Ankrd6;Ano4;Anxa11;Anxa4;Apln;Apoe;Aqp4;Arap1;Arap3;Arhgap30…
neuron	cisbp__M3711	3.01	0.0579	Pax2 (inferredBy_Orthology).	153	780	1700123L14Rik;2010300C02Rik;2310022B05Rik;Abca1;Ahdc1;Aldh1l1;Angpt2;Ankrd6;Ankrd63;Anks1;Ano4;Arl15;B330016D10Rik;Bmp4;Bmpr1b;C030037D09Rik;C1qtnf6;Calcrl;Cald1;Ccdc141;Cdc42ep3;Celrr;Chd7;Cited2;Cnksr3;Cnn3;Cnot8;Cpne4;Cpt1a;Csrp1;Ctbp2;Dab2;Dbx2;Dhrs3;Dlx6os1;Dmrta2;Dusp6;Ebf1;Ednra;Egfr;Egr3;Emx2;Enc1;Epb41l5;Etv4;Eva1a;Ezh2;Fbn1;Fgfr2;Flrt3;Fn1;Foxc1;Foxf2;Frem2;Frmpd4;Fyb;Fzd1;Fzd2;Gas1;Gli…
neuron	dbcorrdb__RCOR1__ENCSR000EFG_1__m5	3.01	0.0578	Rcor1 (inferredBy_Orthology); Egr2; Klf15; Klf3; Pax4; Rreb1; Sp1; Sp3; Sp5; Zbtb17; Zfp148; Zfp281 (inferredBy_MotifSimilarity). Brf1; Brf2; Cebpb; Ctcf; Cux1; Egr1; Esrra; Ezh2; Hdac2; Kat2a; Klf16; Maz; Mxi1; Nelfe; Patz1; Pbx3; Rad21; Rbbp5; Rest; Smarca4; Sp2; Sp4; Srebf1; Srebf2; Supt20; Tbx15; Vezf1; Wt1; Xrcc4; Zbtb7b; Zfp160; Zfp189; Zfp263; Zfp341; Zfp35; Zfp467; Zfp612; Zfp712; Zfp950 …	715	4786	1700037H04Rik;1700086L19Rik;2010300C02Rik;2900052N01Rik;4930488L21Rik;9530082P21Rik;A330074K22Rik;Aass;Abca1;Abtb2;Acaa2;Acsf2;Actg1;Actn1;Acvr1c;Acvrl1;Adamts1;Adamts10;Adamts4;Adamts6;Adcy5;Add3;Adgre5;Adgrg1;Aebp1;Afap1;Afap1l2;Aff1;Ahdc1;AI593442;Aif1;Aifm3;Akap13;Akna;Akt2;Aldh1a3;Aldh1l2;Aldh6a1;Aldoa;Aldoc;Alk;Alpl;Amer3;Amotl1;Ampd3;Angpt2;Ank1;Ankrd34a;Ankrd34b;Ankrd34c;Ankrd63;Anxa11;An…
neuron	cisbp__M0659	3.01	0.0578		338	2032	2010300C02Rik;4930419G24Rik;4930488L21Rik;Acvr1c;Adam12;Adamts1;Adamts6;Adamts9;Adarb2;Afap1l2;Ahdc1;AI593442;Aldh1a1;Amotl1;Ank1;Ankrd34c;Ap3m2;Ar;Arhgap12;Arhgap18;Arid5b;Arl15;Arrdc3;Arx;Atp1a2;B330016D10Rik;B3gat2;Baiap2;Bgn;Bhlhe22;Bhlhe40;Bmp4;Bmpr1b;C030037D09Rik;C1qtnf6;Cachd1;Calb1;Cald1;Car14;Cav1;Ccdc80;Cdc42ep3;Cdk17;Celrr;Cgnl1;Chd7;Chrdl1;Chsy1;Cited2;Clic4;Clvs1;Cnksr3;Cnn3;Col1a2;…
neuron	transfac_pro__M02281	3.01	0.0578	Sp1 (inferredBy_Orthology); Egr1; Mzf1; Patz1; Sp2; Sp3; Sp4; Sp5; Wt1; Zbtb17; Zfp148; Zfp281 (inferredBy_MotifSimilarity). Fos; Irf1; Nfyb; Pbx3; Pgam2; Tead2; Zbtb7b; Zfp444 (inferredBy_MotifSimilarity_n_Orthology).	690	4515	1700037H04Rik;4930488L21Rik;9530082P21Rik;A330074K22Rik;Aass;Abat;Abca1;Abtb2;Actg1;Actn1;Acvrl1;Adamts1;Adamts10;Adamts4;Adamts6;Add3;Adgre5;Adgrg1;Aebp1;Aff1;Ahdc1;AI593442;Aif1;Aifm3;Akna;Akt2;Aldoa;Aldoc;Alk;Amer3;Angptl4;Ankrd34a;Ankrd34b;Ankrd34c;Ankrd6;Ankrd63;Apln;Apoe;Aqp4;Ar;Arap1;Arap3;Arhgap30;Arhgap32;Arhgap45;Arhgap6;Arhgef1;Arhgef10l;Arhgef19;Arid5b;Arntl;Arx;Atp1a2;Atp1b2;Atp2a3;A…
neuron	predrem__nrMotif292	3.01	0.0578		88	379	1700086L19Rik;Acsl6;Add3;Aldh1a1;Arx;Bgn;Bhlhe22;C1ql1;Cabp7;Cachd1;Cacna2d2;Cacnb1;Chd7;Chsy1;Cited2;Col27a1;Cp;Creb5;Dock1;E130114P18Rik;Edn3;Ezh2;Fam163a;Flrt3;Fn1;Foxj2;Fzd2;Glis2;Hspa2;Ier5;Kdm7a;Klf3;Ldlrad3;Lhx2;Lmo2;Lmo4;Lrp4;Mafb;Mecom;Megf10;Mrc2;Msi1;Msl3;Ndnf;Neurl1b;Nfia;Nmnat3;Notch1;Notch2;Ntn1;Nxn;Nxph1;Palld;Pbx3;Pde1b;Pdgfra;Pgm5;Pld1;Ppfibp2;Ptn;Qk;Rtn4rl1;Sall3;Satb2;Schip1;Sl…

## Sheet: Ppp2r1a_interactor
Protein	SYMBOL	ENTREZID
ACACA	Acaca	107476
ACADM	Acadm	11364
ACLY	Acly	104112
ACTN1	Actn1	109711
PARP1	Parp1	11545
AHCY	Ahcy	269378
AKT1	Akt1	11651
ALDH2	Aldh2	11669
ALDH1B1	Aldh1b1	72535
ANXA2	Anxa2	12306
BIRC3	Birc3	11796
ARAF	Araf	11836
RHOB	Rhob	11852
ARNT	Arnt	11863
ARRB2	Arrb2	216869
ASAH1	Asah1	11886
ATM	Atm	11920
ATP1A1	Atp1a1	11928
ATP6V1C1	Atp6v1c1	66335
BAD	Bad	12015
BAG1	Bag1	12017
CCND1	Ccnd1	12443
BMX	Bmx	12169
BTF3	Btf3	218490
C1QBP	C1qbp	12261
C21orf2	Cfap410	67884
CAD	Cad	69719
CANX	Canx	12330
CAPZB	Capzb	12345
CAV1	Cav1	12389
CDK1	Cdk1	12534
CDC5L	Cdc5l	71702
CDC20	Cdc20	107995
CDC25C	Cdc25c	12532
CDK4	Cdk4	12567
CDK9	Cdk9	107951
CFTR	Cftr	12638
CKB	Ckb	12709
CLCN6	Clcn6	26372
CLTC	Cltc	67300
CRY1	Cry1	12952
CSNK2B	Csnk2b	13001
CTNNA2	Ctnna2	12386
CTNNB1	Ctnnb1	12387
CYC1	Cyc1	66445
DAPK1	Dapk1	69635
DDB1	Ddb1	13194
DHX15	Dhx15	13204
DLD	Dld	13382
DLST	Dlst	78920
DYNC1H1	Dync1h1	13424
DUSP9	Dusp9	75590
E2F4	E2f4	104394
EEF1A1	Eef1a1	13627
EEF2	Eef2	13629
EGFR	Egfr	13649
EIF4A1	Eif4a1	13681
EIF4G1	Eif4g1	208643
ELAVL1	Elavl1	15568
MARK2	Mark2	13728
ENSA	Ensa	56205
EP300	Ep300	328572
ESR1	Esr1	13982
ESR2	Esr2	13983
ESRRB	Esrrb	26380
EZH2	Ezh2	14056
FASN	Fasn	14104
FECH	Fech	14151
FKBP5	Fkbp5	14229
FOXC1	Foxc1	17300
FOXD4	Foxd4	14237
FOXC2	Foxc2	14234
FOXS1	Foxs1	14239
FOXO3	Foxo3	56484
FN1	Fn1	14268
FOS	Fos	14281
GFPT1	Gfpt1	14583
GLI2	Gli2	14633
GOLGA4	Golga4	54214
GRB10	Grb10	14783
GRIN2A	Grin2a	14811
GSPT1	Gspt1	14852
HSD17B10	Hsd17b10	15108
HDAC1	Hdac1	433759
HIF1A	Hif1a	15251
HNRNPF	Hnrnpf	98758
PRMT1	Prmt1	15469
HSPA1A	Hspa1a	193740
HSPA5	Hspa5	14828
HSPA8	Hspa8	15481
HSPA9	Hspa9	15526
HSP90AA1	Hsp90aa1	15519
IDH3A	Idh3a	67834
IFI16	Ifi207	226691
IFI16	Ifi203	15950
IFI16	Mndal	100040462
IFI16	Ifi205	226695
IFI16	Ifi209	236312
IFI16	Ifi208	100033459
IFI16	Ifi214	545384
IFI16	Ifi206	102639543
IFI16	Ifi213	623121
IFI16	Ifi204	15951
IFI16	Ifi211	381308
IGFBP5	Igfbp5	16011
IMPDH2	Impdh2	23918
IMPDH2	Impdh2-ps	100042069
INS	Ins2	16334
ITGA4	Itga4	16401
KIF5B	Kif5b	16573
KLC1	Klc1	16593
IPO5	Ipo5	70572
KRT18	Krt18	16668
RPSA	Rpsa	16785
LPP	Lpp	210126
SMAD2	Smad2	17126
SMAD3	Smad3	17127
MAP1B	Map1b	17755
MAP4	Map4	17758
MARK3	Mark3	17169
MAX	Max	17187
MCC	Mcc	328949
MCM2	Mcm2	17216
MCM3	Mcm3	17215
MGST3	Mgst3	66447
MID1	Mid1	17318
MKI67	Mki67	17345
MLH1	Mlh1	17350
MSN	Msn	17698
COX2	mt-Co2	17709
MYC	Myc	17869
MYH9	Myh9	17886
MYH10	Myh10	77579
NACA	Naca	17938
NFATC2	Nfatc2	18019
NOS2	Nos2	18126
NOTCH1	Notch1	18128
NPM1	Npm1	18148
NTRK1	Ntrk1	18211
PRDX1	Prdx1	18477
PARK2	Prkn	50873
PC	Pcx	18563
PECAM1	Pecam1	18613
PEX1	Pex1	71382
SLC25A3	Slc25a3	18674
PLS3	Pls3	102866
PMS1	Pms1	227099
POLR2B	Polr2b	231329
POLR2E	Polr2e	66420
POLR2K	Polr2k	17749
PPP2CA	Ppp2ca	19052
PPP2CB	Ppp2cb	19053
PPP2R1B	Ppp2r1b	73699
PPP2R2A	Ppp2r2a	71978
PPP2R2B	Ppp2r2b	72930
PPP2R2C	Ppp2r2c	269643
PPP2R4	Ptpa	110854
PPP2R5A	Ppp2r5a	226849
PPP2R5B	Ppp2r5b	225849
PPP2R5D	Ppp2r5d	21770
PPP2R5E	Ppp2r5e	26932
PPP4C	Ppp4c	56420
PPT1	Ppt1	19063
PRKAR2A	Prkar2a	19087
PRKCI	Prkci	18759
MAPK6	Mapk6	50772
MAP2K3	Map2k3	26397
PRNP	Prnp	19122
PSMA1	Psma1	26440
PSMC1	Psmc1	19179
PSMC2	Psmc2	19181
PSMC3	Psmc3	19182
PSMC4	Psmc4	23996
PSMC5	Psmc5	19184
PSMC6	Psmc6	67089
PSMD1	Psmd1	70247
PSMD2	Psmd2	21762
PSMD3	Psmd3	22123
PSMD7	Psmd7	17463
PSMD11	Psmd11	69077
PSMD12	Psmd12	66997
PSME1	Psme1	19186
PTPN7	Ptpn7	320139
PTPN14	Ptpn14	19250
ALDH18A1	Aldh18a1	56454
RAB1A	Rab1a	19324
RAC3	Rac3	170758
RAF1	Raf1	110157
RAP1A	Rap1a	109905
RDX	Rdx	19684
RNH1	Rnh1	107702
RORC	Rorc	19885
RPN1	Rpn1	103963
RPN2	Rpn2	20014
RPS3	Rps3	27050
RPS6KB2	Rps6kb2	58988
RPS8	Rps8	20116
RPS10	Rps10	67097
RPS19	Rps19	20085
S100A9	S100a9	20202
ATXN1	Atxn1	20238
SCD	Scd1	20249
SDHA	Sdha	66945
SET	Set	56086
FBXW4	Fbxw4	30838
SUMO2	Sumo2	170930
SNAI1	Snai1	20613
SNRPD2	Snrpd2	107686
SOD1	Sod1	20655
STAU1	Stau1	20853
STRN	Strn	268980
SUPT5H	Supt5	20924
ZEB1	Zeb1	21417
PRDX2	Prdx2	21672
TFAM	Tfam	21780
TGFB1	Tgfb1	21803
TGM2	Tgm2	21817
TP53	Trp53	22059
TPM3	Tpm3	59069
UBC	Ubc	22190
UQCRC2	Uqcrc2	67003
VCAM1	Vcam1	22329
VCP	Vcp	269523
WARS	Wars	22375
YWHAB	Ywhab	54401
YWHAG	Ywhag	22628
TRIM25	Trim25	217069
CSDE1	Csde1	229663
SLMAP	Slmap	83997
USP7	Usp7	252870
RAB7A	Rab7	19349
AIMP2	Aimp2	231872
CCDC6	Ccdc6	76551
BAP1	Bap1	104416
HIST1H4A	H4c4	319156
STK24	Stk24	223255
CUL4A	Cul4a	99375
CUL3	Cul3	26554
OGT	Ogt	108155
PPFIBP1	Ppfibp1	67533
PPFIA2	Ppfia2	327814
PPFIA1	Ppfia1	233977
PPFIA3	Ppfia3	76787
TRADD	Tradd	71609
URI1	Uri1	19777
RAB11A	Rab11a	53869
NAPA	Napa	108124
IQGAP1	Iqgap1	29875
SQSTM1	Sqstm1	18412
BCL10	Bcl10	12042
LIMD1	Limd1	29806
UBE2M	Ube2m	22192
SPAG9	Spag9	70834
NFS1	Nfs1	18041
PRC1	Prc1	233406
SART1	Sart1	20227
ARHGEF2	Arhgef2	16800
EFTUD2	Eftud2	20624
ZFYVE9	Zfyve9	230597
RECQL4	Recql4	79456
MAP4K4	Map4k4	26921
BAG5	Bag5	70369
RBM39	Rbm39	170791
IER2	Ier2	15936
IKBKE	Ikbke	56489
ESPL1	Espl1	105988
VPRBP	Dcaf1	321006
HDAC4	Hdac4	208727
SERTAD2	Sertad2	58172
CUL7	Cul7	66515
DNAJC6	Dnajc6	72685
PSMD6	Psmd6	66413
NCAPD2	Ncapd2	68298
KIF14	Kif14	381293
MAFB	Mafb	16658
ARHGAP25	Arhgap25	232201
GFPT2	Gfpt2	14584
USP15	Usp15	14479
PPP4R1	Ppp4r1	70351
ABI1	Abi1	11308
HDAC5	Hdac5	15184
SMC4	Smc4	70099
LRPPRC	Lrpprc	72416
G3BP1	G3bp1	27041
RBM7	Rbm7	67010
RNF41	Rnf41	67588
SPRY2	Spry2	24064
STUB1	Stub1	56424
ANAPC10	Anapc10	68999
GNB2L1	Rack1	14694
YAP1	Yap1	22601
PRMT5	Prmt5	27374
ARIH2	Arih2	23807
TAB1	Tab1	66513
STK25	Stk25	59041
ARL6IP5	Arl6ip5	65106
AGR2	Agr2	23795
SMC2	Smc2	14211
TXNIP	Txnip	56338
ARPP19	Arpp19	59046
IQGAP2	Iqgap2	544963
HSPH1	Hsph1	15505
EHD1	Ehd1	13660
CBX1	Cbx1	12412
ADRM1	Adrm1	56436
WWP2	Wwp2	66894
CIT	Cit	12704
FGFR1OP	Fgfr1op	75296
CDC37	Cdc37	12539
PLA2G16	Plaat3	225845
PSIP1	Psip1	101739
CHEK2	Chek2	50883
DUSP10	Dusp10	63953
PDCD10	Pdcd10	56426
KLF8	Klf8	245671
PARK7	Park7	57320
U2AF2	U2af2	22185
FAN1	Fan1	330554
RAB18	Rab18	19330
SNW1	Snw1	66354
SLC4A1AP	Slc4a1ap	20534
CAMTA2	Camta2	216874
ANKLE2	Ankle2	71782
CIC	Cic	71722
GANAB	Ganab	14376
RHOBTB2	Rhobtb2	246710
SIK2	Sik2	235344
PHLPP1	Phlpp1	98432
MTCL1	Mtcl1	68617
NCAPD3	Ncapd3	78658
SYNM	Synm	233335
LARP1	Larp1	73158
TENC1	Tns2	209039
UFL1	Ufl1	67490
SRGAP2	Srgap2	14270
RHOQ	Rhoq	104215
SKIV2L2	Mtrex	72198
TNPO3	Tnpo3	320938
DDX58	Ddx58	230073
CARHSP1	Carhsp1	52502
FBXO7	Fbxo7	69754
MOB4	Mob4	19070
INTS7	Ints7	77065
RCHY1	Rchy1	68098
PTPN23	Ptpn23	104831
SAMHD1	Samhd1	56045
KIAA1429	Virma	66185
AAR2	Aar2	68295
RAB11FIP5	Rab11fip5	52055
POLDIP2	Poldip2	67811
CCDC9	Ccdc9	243846
FGFR1OP2	Fgfr1op2	67529
INTS1	Ints1	68510
INTS6	Ints6	18130
LATS2	Gm49361	50523
LATS2	Lats2	50523
PDCD4	Pdcd4	18569
CSDC2	Csdc2	105859
RBMX	Rbmx	19655
MACROD1	Macrod1	107227
C16orf72	1810013L24Rik	69053
NCAPH2	Ncaph2	52683
TFPT	Tfpt	69714
STRN4	Strn4	97387
SERTAD1	Sertad1	55942
NRBP1	Nrbp1	192292
STRN3	Strn3	94186
RHOD	Rhod	11854
PACSIN1	Pacsin1	23969
EHD2	Ehd2	259300
NOSIP	Nosip	66394
NDUFAF1	Ndufaf1	69702
HSD17B12	Hsd17b12	56348
DUSP13	Dusp13	27389
ZNF219	Zfp219	69890
IER5	Ier5	15939
ECSIT	Ecsit	26940
FAM13B	Fam13b	225358
FZR1	Fzr1	56371
PPME1	Ppme1	72590
AMOTL2	Amotl2	56332
VTA1	Vta1	66201
SIRT7	Sirt7	209011
MBIP	Mbip	217588
LARP7	Larp7	28036
C9orf78	BC005624	227707
RIPK4	Ripk4	72388
ZFAND6	Zfand6	65098
PLEKHA5	Plekha5	109135
TMCO1	Tmco1	68944
RHOF	Rhof	23912
RC3H2	Rc3h2	319817
AHI1	Ahi1	52906
CPSF3L	Ints11	71957
PPP2R3C	Ppp2r3c	59032
CDCA4	Cdca4	71963
ATG16L1	Atg16l1	77040
TBCCD1	Tbccd1	70573
RIF1	Rif1	51869
VPS13D	Vps13d	230895
FBXW7	Fbxw7	50754
ABCF3	Abcf3	27406
ZCCHC8	Zcchc8	70650
AMBRA1	Ambra1	228361
INTS8	Ints8	72656
LMBR1L	Lmbr1l	74775
ASUN	Ints13	71177
VPS35	Vps35	65114
INTS9	Ints9	210925
HR	Hr	15460
PPP2R2D	Ppp2r2d	52432
CTTNBP2NL	Cttnbp2nl	80281
SERTAD4	Sertad4	214791
MEPCE	Mepce	231803
UGGT1	Uggt1	320011
TOMM22	Tomm22	223696
CTNNBIP1	Ctnnbip1	67087
INTS12	Ints12	71793
SMURF1	Smurf1	75788
AICDA	Aicda	11628
STRIP2	Strip2	320609
INTS2	Ints2	70422
EP400	Ep400	75560
KIAA1524	Cip2a	224171
PLEKHA4	Plekha4	69217
MARK4	Mark4	232944
CCAR2	Ccar2	219158
FKBP10	Fkbp10	14230
NOD2	Nod2	257632
NCAPG	Ncapg	54392
MTMR14	Mtmr14	97287
NABP1	Nabp1	109019
PINK1	Pink1	68943
INTS3	Ints3	229543
ZSCAN18	Zscan18	232875
DDRGK1	Ddrgk1	77006
PRR14	Prr14	233895
NABP2	Nabp2	69917
DERL1	Derl1	67819
THOC6	Thoc6	386612
BCL2L14	Bcl2l14	66813
RPAP3	Rpap3	71919
COLGALT1	Colgalt1	234407
TBL1XR1	Tbl1xr1	81004
ANKRD55	Ankrd55	77318
ZNF750	Zfp750	319530
RIN3	Rin3	217835
WDR76	Wdr76	241627
SIKE1	Sike1	66641
GRPEL1	Grpel1	17713
KLHL15	Klhl15	236904
DNAJC5	Dnajc5	13002
TRAF3IP3	Traf3ip3	215243
ARHGAP39	Arhgap39	223666
INTS5	Ints5	109077
ITFG1	Itfg1	71927
VWA9	Ints14	69882
C1orf21	1700025G04Rik	69399
TEX101	Tex101	56746
RIOK1	Riok1	71340
SPRTN	Sprtn	244666
CCDC8	Ccdc8	434130
CTTNBP2	Cttnbp2	30785
SYDE2	Syde2	214804
FAM188B	Mindy4	330323
ZNF414	Zfp414	328801
CARD11	Card11	108723
LNX1	Lnx1	16924
CEP19	Cep19	66994
STRIP1	Strip1	229707
CHMP4C	Chmp4c	66371
EGLN3	Egln3	112407
FAM122A	Fam122a	68034
LRRK2	Lrrk2	66725
TDRD9	Tdrd9	74691
ZC3H18	Zc3h18	76014
CCDC43	Ccdc43	52715
RAVER1	Raver1	71766
C1orf131	2810004N23Rik	66523
FAM43A	Fam43a	224093
PTPDC1	Ptpdc1	218232
DYNLL2	Dynll2	68097
DUSP19	Dusp19	68082
LSM14B	Lsm14b	241846
CDCA2	Cdca2	108912
FAM122B	Fam122b	78755
DGKH	Dgkh	380921
BBS12	Bbs12	241950
HTRA4	Htra4	330723
PRR14L	Prr14l	215476
TIPRL	Tiprl	226591
FBXO43	Fbxo43	78803
GSTK1	Gstk1	76263
NHLRC2	Nhlrc2	66866
SOGA3	Soga3	67412
IER5L	Ier5l	72500
MARCHF1	Marchf1	72925
BRD4	Brd4	57261
CALCOCO2	Calcoco2	76815
Ccng1	Ccng1	12450
CDC42	Cdc42	12540
Cep350	Cep350	74081
DNAAF5	Dnaaf5	433956
DUX4	Dux4	664783
Dynll1	Dynll1	56455
FAM13A	Fam13a	58909
Fbxl16	Fbxl16	214931
Gtf2e2	Gtf2e2	68153
HNRNPA1	Hnrnpa1	15382
Ints4	Ints4	101861
IRS4	Irs4	16370
Ksr1	Ksr1	16706
LGALS9	Lgals9	16859
MAP3K7	Map3k7	26409
Nhsl1	Nhsl1	215819
nsp4	Prss57	73106
OBSL1	Obsl1	98733
Ostm1	Ostm1	14628
PPP1R12B	Ppp1r12b	329251
Ppp2r3a	Ppp2r3a	235542
PPP2R5C	Ppp2r5c	2691
Rnf183	Rnf183	76072
S100A2	S100a2	628324
Sgol1	Sgol1	72415
Sgol2	Sgol2	68549
Soga1	Soga1	320706
STK26	Stk26	70415
VAMP7	Vamp7	20955
