# Supplementary material for: Ppp2r1a haploinsufficiency increases excitatory synaptic transmission and decreases spatial learning by impairing endocannabinoid signaling
Source: J Clin Invest. 2025 Aug 21;135(17):e185602. doi: 10.1172/JCI185602 (PMC12404745; doi:10.1172/JCI185602)
Supplement: Supplemental table 3 [file jci-135-185602-s308.xlsx]

## Sheet: Sheet1
chipseq.gene.set	sortedDEGs_Fisher.pval	sortedDEGs_odds.ratio	chipseq_gene_num
EZH2 B cell hg19	1.2907e-22	2.30475	2000
POLR2A cerebellum mm9	1.8577e-21	2.25968	2000
EP300 CH12.LX mm9	4.69307e-09	1.70426	2000
CBX8 K562 hg19	6.11169e-07	1.58363	2000
POLR2A cortical plate mm9	1.00612e-06	1.57039	2000
SUZ12 K562 hg19	2.65682e-06	1.54401	2000
TCF12 myocyte mm9	3.8674e-06	1.67491	1223
SUZ12 NT2-D1 hg19	2.24818e-05	1.90927	563
MYOD1 myocyte mm9	3.68496e-05	1.38332	3164
MYOD1 C2C12 mm9	4.64347e-05	1.63587	1026
NFIC SK-N-SH hg19	0.000102162	1.75256	663
POLR2A heart mm9	0.000132972	1.42767	2000
GATA2 endothelial cell of umbilical vein hg19	0.000201147	1.41403	2000
ZBTB7A ECC-1 hg19	0.000236219	1.41885	1896
TCF12 SK-N-SH hg19	0.000431522	1.58633	857
ESR1 ECC-1 hg19	0.000795961	1.64506	637
TCF3 myocyte mm9	0.000985351	1.35999	1987
TEAD4 SK-N-SH hg19	0.00180792	1.67649	493
POLR2A small intestine mm9	0.00243204	1.32489	2000
CBX2 K562 hg19	0.00243204	1.32489	2000
ETS1 MEL cell line mm9	0.0032295	1.32104	1902
ZNF263 K562 hg19	0.0036854	1.45365	901
SMC3 SK-N-SH hg19	0.00616445	1.28714	2000
EZH2 keratinocyte hg19	0.00825029	1.27462	2000
RAD21 CH12.LX mm9	0.0109396	1.26212	2000
POLR2A liver mm9	0.0109396	1.26212	2000
RAD21 HCT116 hg19	0.0129668	1.256	1973
RAD21 MCF-7 hg19	0.0172516	1.2178	2508
JUND MEL cell line mm9	0.0181447	1.67969	257
GATA3 SK-N-SH hg19	0.0185252	1.30493	1185
FOSL2 SK-N-SH hg19	0.0212143	1.47615	469
SUZ12 H1-hESC hg19	0.0215092	1.1977	2827
POLR2A kidney mm9	0.0238124	1.2255	2000
EZH2 fibroblast of lung hg19	0.0241155	1.22483	2000
NR3C1 ECC-1 hg19	0.029764	1.63741	237
RXRA SK-N-SH hg19	0.0297729	1.85836	139
RNF2 K562 hg19	0.0308053	1.21245	2000
RCOR1 IMR-90 hg19	0.0344819	1.21001	1930
RAD21 ECC-1 hg19	0.0346495	1.27843	1070
EZH2 skeletal muscle myoblast hg19	0.0389859	1.20011	2000
NFIC ECC-1 hg19	0.0405886	1.34581	643
RAD21 SK-N-SH hg19	0.0464874	1.15459	3228
BCL11A H1-hESC hg19	0.0473373	1.83792	117
POLR2A lung mm9	0.0483425	1.18845	2000
EP300 MEL cell line mm9	0.0488818	1.18779	2000
STAT2 K562 hg19	0.134438	1.34871	271
STAT1 K562 hg19	0.262493	1.18223	345
TEAD4 SK-N-SH hg19	0.00180792	1.67649	493
REST HeLa-S3 hg19	0.997472	0.656021	1183
REST U-87 MG hg19	0.991394	0.555136	458
REST HepG2 hg19	0.947404	0.781805	1002
REST HCT116 hg19	0.949185	0.674134	410
POLR2A cerebellum mm9	1.8577e-21	2.25968	2000
CHD1 CH12.LX mm9	0.867335	0.889088	2000
ETS1 MEL cell line mm9	0.0032295	1.32104	1902
FOXP2 SK-N-MC hg19	0.989795	0.551361	423
ZNF263 K562 hg19	0.0036854	1.45365	901
TCF3 myocyte mm9	0.000985351	1.35999	1987
STAT3 HeLa-S3 hg19	0.43844	1.02118	1974
STAT1 HeLa-S3 hg19	0.0732241	1.23628	945
REST H1-hESC hg19	0.967747	0.80201	1680
RFX5 SK-N-SH hg19	0.987146	0.70424	1018
FOXA1 ECC-1 hg19	0.652238	0.933434	435
RCOR1 IMR-90 hg19	0.0344819	1.21001	1930
EP300 CH12.LX mm9	4.69307e-09	1.70426	2000
CHD1 IMR-90 hg19	0.942667	0.84288	2000
NFIC SK-N-SH hg19	0.000102162	1.75256	663
REST ECC-1 hg19	0.976864	0.739027	1057
EP300 ECC-1 hg19	0.578378	0.976662	635
NELFE K562 hg19	0.788003	0.83067	334
POLR2A bone marrow macrophage mm9	0.0607229	1.1755	2000
CTBP2 H1-hESC hg19	0.0911397	1.15102	2000
CTCF embryonic fibroblast mm9	0.131857	1.12665	2000
TEAD4 ECC-1 hg19	0.680091	0.955701	2051
CHD1 MEL cell line mm9	0.968792	0.705237	691
TCF12 SK-N-SH hg19	0.000431522	1.58633	857
REST PFSK-1 hg19	1	0.543189	2387
SMC3 SK-N-SH hg19	0.00616445	1.28714	2000
JUN HeLa-S3 hg19	0.264839	1.14608	506
CEBPB myocyte mm9	0.144012	1.21179	640
YY1 GM12891 hg19	1	0.271034	1281
REST GM12878 hg19	0.998224	0.63866	1149
ZMIZ1 MEL cell line mm9	0.987771	0.740001	1392
GATA3 SK-N-SH hg19	0.0185252	1.30493	1185
ZC3H11A CH12.LX mm9	0.104692	1.1666	1429
RAD21 A549 hg19	0.214499	1.07485	3040
ESR1 T47D hg19	0.427866	1.05876	425
EZH2 B cell hg19	1.2907e-22	2.30475	2000
KDM5B H1-hESC hg19	0.404738	1.0303	2000
RAD21 HeLa-S3 hg19	0.779423	0.924024	2000
NCOR1 K562 hg19	0.942667	0.84288	2000
