# Supplementary material for: Ppp2r1a haploinsufficiency increases excitatory synaptic transmission and decreases spatial learning by impairing endocannabinoid signaling
Source: J Clin Invest. 2025 Aug 21;135(17):e185602. doi: 10.1172/JCI185602 (PMC12404745; doi:10.1172/JCI185602)
Supplement: Supporting data values [file jci-135-185602-s309.xlsx]

## Sheet: Fig. 1B
	Actual Value (%)	Theoretical Value (%)
Ppp2r1af/+	35	25
Ppp2r1af/f	28	25
NEX-cre;Ppp2r1af/+	37	25
NEX-cre;Ppp2r1af/f	0	25

## Sheet: Fig. 1E
	Control													NEX-het-cKO
P7	3.48	3	4.43	4.76	4.45	3.97	3.75	3.21	4.39	4.88	4.74	4.71	4.72	4.03	3.94	3.48	3.87	3.26	3.61	4.55	4.61	4.4	4.59	4.71	4.57	4.12	4.22	4.7
P14	7.03	6.21	7.14	7.27	7.02	6.58	6.42	6.16	7.25	8.84	7.97	8.42	8.34	6.98	7.5	7.11	7.34	6.05	6.67	7.76	7.7	8.59	8.51	8.47	8.97	8.15	8.3	7.98
P21	10.57	10.3	9.99	9.63	9.5	7.77	10.4	9.3	8.86	11.6	10.38	10.97	11.38	8.42	11.55	11.26	10.98	9.83	10.8	10.83	10.95	11.5	11.7	10.9	11.7	11.01	11.14	10.96
P28	16.36	16.31	15.5	16.42	14.78	13.5	16.2	15.4	13.78	17.02	14.36	15.76	16.17	14.9	16.9	16.5	16.38	14.34	16.9	16	16.47	17.07	16.68	16.27	17.08	16.56	16.25	15.82
P56	25.6	24.9	26	24.5	24	20.2	25.4	24	24.99	24.93	21.46	22.92	22.32	24.3	25	23	24.58	22.5	23.3	24.4	23.9	24.33	23.58	24.2	23.9	23.72	22.99	22.01

## Sheet: Fig. 1G
Control	NEX-het-cKO
70	60
100	50
70	50
70	60
70	60
90	40
80	60
70	80
90	70
60	80
70	80
90	60
80

## Sheet: Fig. 1I
Number of errors
Control								NEX-het-cKO
1	2	3	4	5	6	7	8	1	2	3	4	5	6	7	8
9	4	10	0	1	0	0	0	14	7	9	0	6	2	4	3
3	10	1	1	2	2	0	1	12	9	6	6	3	5	3	7
2	2	2	4	2	2	3	0	4	3	13	14	6	5	5	5
4	3	3	0	3	2	3	0	4	2	16	2	12	1	7	1
7	3	0	1	2	1	1	0	1	8	5	16	5	10	0	5
6	8	7	4	5	2	0	2	2	7	5	5	1	3	0	0
9	7	2	3	2	2	0	1	3	4	8	11	2	2	1	2
5	2	1	4	2	0	1	2	12	13	6	5	2	3	1	0
3	3	4	1	0	0	2	1	4	0	4	7	3	1	2	2
10	9	2	1	0	1	0	2	11	3	2	7	1	2	4	0
6	6	1	3	1	0	1	1	6	7	5	6	2	1	2	5
0	0	1	2	2	2	0	1	3	9	5	0	0	6	8	3
4	6	3	2	2	1	2	2	6	15	4	3	1	1	2	0
1	1	6	2	1	1	1	1	14	12	0	6	2	3	7	4
1	6	5	0	5	2	2	2	7	2	7	4	4	3	4	6
10	5	3	3	2	3	2	2	7	14	3	10	1	2	4	1
3	0	1	2	4	3	1	1	2	11	4	6	3	3	1	1
								5	1	1	2	4	6	7	7
								3	10	3	7	6	1	1	4
								5	2	4	6	10	6	3	2

## Sheet: Fig. 1J
Time (s)
Control								NEX-het-cKO
1	2	3	4	5	6	7	8	1	2	3	4	5	6	7	8
72	50	80	21	30	19	19	16	194	78	79	23	43	69	44	34
54	70	27	20	24	24	12	14	128	58	52	43	22	44	22	55
58	35	22	27	27	24	27	15	50	50	85	90	55	61	44	34
93	66	55	23	56	48	46	23	83	58	130	44	86	37	62	31
143	71	34	26	38	27	30	22	40	88	67	107	47	75	24	41
92	82	68	41	35	28	19	39	79	103	88	78	33	70	39	15
142	98	55	40	30	32	19	23	129	111	120	137	50	52	42	32
152	52	38	96	50	24	54	84	128	114	57	43	21	31	22	14
92	77	76	30	26	28	104	35	245	50	86	89	78	51	58	157
187	145	62	37	24	37	38	50	230	70	82	143	40	40	86	36
216	152	104	130	58	38	38	37	300	127	95	88	35	29	29	63
36	34	107	107	136	66	44	52	260	230	114	52	40	94	97	45
101	93	51	54	58	26	32	30	142	160	62	40	26	128	29	30
67	62	109	45	32	50	27	26	270	212	31	59	30	35	156	58
34	103	179	64	76	43	31	32	263	64	104	102	58	43	44	70
260	112	62	116	92	42	70	47	250	177	64	165	78	62	76	43
212	96	182	96	77	90	26	32	209	213	136	83	57	43	26	29
								157	134	48	127	108	100	106	90
								100	186	74	102	112	46	32	81
								275	109	180	136	246	232	71	68

## Sheet: Fig. 1L
Number of primary errors
Control						NEX-het-cKO
1 Day	2 Day	3 Day	4 Day	5 Day	6 Day	1 Day	2 Day	3 Day	4 Day	5 Day	6 Day
24	0.5	0.5	8.5	2.5	0	15.5	10	16	7.5	1.5	8.5
8	1.5	0.5	9.5	3.5	2.5	12.5	20.5	11.5	6	10	8.5
10	7	4.5	16	1	5.5	4.5	13	2.5	10.5	8	10.5
13.5	2	3	12	4	3.5	5	3.5	4	4	2	2.5
6.5	0.5	0.5	9.5	0.5	0	13	4.5	5	5.5	7	3
19.5	15	4	12.5	1.5	1.5	17	4.5	1	9.5	3	6
0.5	2.5	0.5	5.5	4	0.5	23	2	2.5	17	5	4
6.5	4.5	0.5	4.5	0.5	2	22	7	9.5	15	9	4.5
7.5	6	2.5	6.5	4	2.5	4.5	7	2	2.5	5.5	3.5
2	1.5	0.5	13	0	0	31	2.5	2	9.5	7	3
13.5	7	1	6	1.5	0.5	4.5	8	2.5	17.5	3	1.5
12	1.5	0	8.5	3	1	11.5	4	3	13	7.5	5
21	3	0.5	6	3	0.5	11	12	3.5	12	4.5	0.5
4.5	0.5	0	2.5	1	0.5	13	13	5.5	15.5	8.5	6.5
						16	6	10	15.5	7	8.5
						4.5	7	4	7.5	6.5	2

## Sheet: Fig. 1M
Primary latency (s)
Control						NEX-het-cKO
1 Day	2 Day	3 Day	4 Day	5 Day	6 Day	1 Day	2 Day	3 Day	4 Day	5 Day	6 Day
98.5	4	2	21.5	5	2	71	22	30.8	25	6	11.5
40	8	2	50	18.5	7	30.5	95.5	40.5	22.5	23	28.5
60.5	23	9	70.5	2.5	13.5	20.5	53.5	10.5	45.5	15.5	10.5
36	6.5	5	73.5	10	15	15	13	11	18.5	8.5	8.5
26.5	3	1.5	54.5	2.5	2.5	53	11	11	9	12	3.5
91.5	70	7.5	117.5	7	4	48	13	4	22.5	9	15.5
14.5	17	6.5	26.5	11.5	3.5	111.5	16	12.5	97.5	15.5	6
25.5	21	5	22.5	5	8	108.5	18.5	19.5	47	24.5	5.5
68.5	34	9	24.5	10.5	7.5	18.5	26.5	11.5	15	21.5	14
13.5	10	8	50.5	2	2	138.5	9	9	85.5	32.5	11
177	35.5	7	47.5	6.5	6	45	27.5	18	118.5	24.5	24.5
169	10.5	4	58.5	10	7.5	59	19.5	12.5	42	32	19.5
108.5	33	7	47	20	7	180	93	10.5	105.5	20	4.5
15.5	5.5	2.5	15.5	5.5	3.5	143	33	10	43.5	31	8
						51	23	29.5	39	18	15
						30	25	15	25	13.5	8

## Sheet: Fig. 1N
Primary path (cm)
Control						NEX-het-cKO
1 Day	2 Day	3 Day	4 Day	5 Day	6 Day	1 Day	2 Day	3 Day	4 Day	5 Day	6 Day
846.5	40.5	17.45	174.1	53.85	23.8	220.6	136.4	265.1	146.75	46.75	109.2
204	60.95	21.95	231.5	98.5	53.3	202.3	342.8	203.85	112.4	139.5	153.3
301.15	155.9	62.65	400.2	16	78.35	146.4	326.25	71.05	180.95	114.45	125.25
259.3	61.35	72.35	290.75	63.5	61.35	156	134.55	102.55	121.5	51.45	65.15
180.15	26.8	11.35	217.05	25.8	16.75	366.5	73	72.9	62.5	106.55	44.75
510.45	444.85	61	358.9	53.45	30.35	362	81.2	29.4	120.9	68.85	92.55
71	90	57.5	141.5	71	36	750.75	102	71.45	490.1	126.6	65.6
151	116.5	43	107	44	83	508.65	116.5	149.35	234.05	142.5	54.1
272.5	167.5	63.05	138	103	63.5	106	175	72.25	101	151	123
72	59.5	42	260.5	36.5	29.5	698.7	84.5	91.5	332	248.5	84
385.75	214.5	50.5	295	74.5	48	147.5	148	74.5	393.9	85	63.5
417.3	71.5	40	192	84	44	319	95	89.5	206	172	121.5
436.5	101.5	39	179.5	71	41.5	331.95	374.45	65	358	111	48.5
157	44.5	37.5	98	44	37	290.95	200	88	264.5	152.5	97.5
						443	168	195	265	144	130
						167.5	187.5	98.5	164	132	93.5

## Sheet: Fig. 1O
Strategy (%)
Direct		Serial		Mixed
Control	NEX-het-cKO	Control	NEX-het-cKO	Control	NEX-het-cKO
58.3333	8.33333	16.6667	75	25	16.6667
50	0	41.6667	91.6667	8.33333	8.33333
41.6667	8.33333	25	75	33.3333	16.6667
25	41.6667	66.6667	25	8.33333	33.3333
75	25	16.6667	58.3333	8.33333	16.6667
25	16.6667	50	75	25	8.33333
58.3333	8.33333	41.6667	41.6667	0	50
66.6667	8.33333	16.6667	58.3333	16.6667	33.3333
25	41.6667	75	41.6667	0	16.6667
58.3333	25	33.3333	25	8.33333	50
41.6667	25	25	58.3333	33.3333	16.6667
58.3333	8.33333	25	75	16.6667	16.6667
41.6667	41.6667	33.3333	16.6667	25	41.6667
75	0	0	83.3333	25	16.6667
	8.33333		75		16.6667
	8.33333		83.3333		8.33333

## Sheet: Fig. 2B
Bar graph			Cumulative curve
mEPSC frequency (Hz)			Individual inter-event interval (s)
Control	Nex-het-cKO		Control	Nex-het-cKO
2.76	3.91667		0.0083985	0.0096484
3.06333	6.25667		0.00874988	0.0100469
2.66667	4.79		0.00969934	0.0104061
3.22	5.13667		0.0109532	0.0108477
2.09667	2.25333		0.0113475	0.0109005
1.74	2.51667		0.0124493	0.0112967
3.44	3.07667		0.0128994	0.0116562
3.67	4.30667		0.0131995	0.0119065
2.39	2.36		0.01325	0.0120468
4.51667	3.72667		0.0133984	0.0127033
2.44333	5.02667		0.0142031	0.0129529
3.45	2.64667		0.0144061	0.0129999
1.10667	2.92667		0.0146564	0.0130509
2.32667	2.6		0.0148517	0.0131016
2.21667	3.35		0.015	0.0132969
2.14	2.56333		0.015031	0.0133987
1.86333	2.86667		0.0150626	0.0134531
3.78	3.53333		0.0151406	0.0135469
2.07667	3.02667		0.0153128	0.013875
1.26333	3.13667		0.0155	0.0141564
1.68			0.01555	0.0143124
0.883333			0.0155938	0.0144061
2.08333			0.0158125	0.0145
2.4			0.0159531	0.0147968
0.973333			0.0162188	0.0149453
			0.0162497	0.0150468
			0.0162971	0.0150938
			0.0163127	0.0152966
			0.0163435	0.0155001
			0.0164998	0.0158906
			0.0165467	0.0159063
			0.0165469	0.0160625
			0.0165547	0.0160999
			0.0165935	0.0161018
			0.0165938	0.0163007
			0.0167969	0.0163438
			0.0168437	0.0163592
			0.0171563	0.0163906
			0.0171565	0.0164491
			0.01725	0.0165467
			0.0172501	0.016656
			0.017297	0.0166563
			0.0173003	0.0166878
			0.0173046	0.016801
			0.0173048	0.0168048
			0.0173984	0.0168125
			0.0174006	0.0168495
			0.017406	0.0168507
			0.0174453	0.0168516
			0.0174999	0.017
			0.0175	0.017
			0.0175003	0.0170508
			0.0175508	0.0170546
			0.0176483	0.0170935
			0.017699	0.0170937
			0.017719	0.0170939
			0.0177499	0.0171016
			0.0177501	0.0171018
			0.0177969	0.0171095
			0.0178437	0.0171564
			0.0179062	0.0172498
			0.018	0.01725
			0.018	0.01725
			0.0180936	0.0172502
			0.0181406	0.0173003
			0.0181484	0.0173046
			0.0181563	0.0173499
			0.0181875	0.017375
			0.0182031	0.017406
			0.0182187	0.0174062
			0.0182497	0.0174374
			0.0182499	0.0174453
			0.0182499	0.0174454
			0.0182966	0.0174531
			0.0183909	0.0174531
			0.0183984	0.0174531
			0.0184502	0.0175001
			0.0185468	0.0175469
			0.0185936	0.0175469
			0.018594	0.017547
			0.0186017	0.0175508
			0.0186484	0.0175625
			0.018701	0.0175935
			0.01875	0.0175939
			0.0188046	0.0176406
			0.0188498	0.017703
			0.0188594	0.0177031
			0.0189531	0.0177032
			0.0189533	0.0177033
			0.0190001	0.0177187
			0.0190467	0.0177499
			0.0190469	0.0177971
			0.0190507	0.0178437
			0.0191018	0.0178982
			0.0191485	0.0178983
			0.0191505	0.0179063
			0.0191953	0.0179064
			0.0192031	0.0179375
			0.0192499	0.01795
			0.0192502	0.0179501
			0.0193477	0.0179531
			0.0193515	0.0179999
			0.0193518	0.018
			0.0193985	0.0180001
			0.0194064	0.0180466
			0.0194529	0.0180469
			0.019453	0.0180488
			0.0195	0.0180508
			0.0195	0.0180625
			0.0195	0.0180937
			0.0195466	0.0181094
			0.0195468	0.0181562
			0.0195625	0.0181562
			0.0196016	0.0181563
			0.0196408	0.0182497
			0.0196486	0.0182499
			0.0196563	0.0182499
			0.0196565	0.0182502
			0.0198006	0.018297
			0.0198438	0.0183437
			0.0198503	0.0183438
			0.0198515	0.0183514
			0.0198908	0.0183594
			0.0198983	0.0183986
			0.0199493	0.0184372
			0.019953	0.018453
			0.0199531	0.0184533
			0.0199997	0.0185
			0.0199998	0.0185
			0.0200001	0.0185001
			0.0200467	0.0185002
			0.0200471	0.0185469
			0.0201248	0.0186015
			0.020156	0.0186562
			0.0201562	0.0186562
			0.0201875	0.0186563
			0.0202003	0.0186872
			0.0202031	0.018699
			0.0202969	0.018703
			0.0203127	0.0187031
			0.0203985	0.0187498
			0.0204375	0.0187503
			0.0204531	0.0187969
			0.020547	0.0187969
			0.0205625	0.0187989
			0.0205937	0.0188011
			0.0205937	0.0188495
			0.0205938	0.0188513
			0.0205938	0.0188514
			0.0206016	0.0188514
			0.0206404	0.0188905
			0.0206406	0.0189
			0.0206408	0.0189063
			0.0206875	0.0189064
			0.0206875	0.0189491
			0.0206876	0.0189531
			0.0207012	0.0189533
			0.0207034	0.0189999
			0.02075	0.0190001
			0.0207813	0.0190469
			0.0208048	0.0190977
			0.0208125	0.0190995
			0.0208515	0.0191001
			0.0208983	0.0191017
			0.0209063	0.0191094
			0.0209685	0.0191252
			0.0210469	0.0191561
			0.0210547	0.0191562
			0.0210547	0.0191564
			0.0210939	0.019203
			0.021203	0.0192033
			0.0212032	0.0192498
			0.0212033	0.0192501
			0.02125	0.0192502
			0.0212501	0.0192968
			0.0212502	0.0192969
			0.0213437	0.0193001
			0.0213504	0.0193516
			0.0213516	0.0194007
			0.021375	0.0194063
			0.0214513	0.0194065
			0.021453	0.0194373
			0.0215001	0.0194531
			0.0215001	0.0195001
			0.0215469	0.0195505
			0.0215939	0.0195623
			0.0216018	0.0195936
			0.0216094	0.0196018
			0.0216562	0.0196503
			0.0216951	0.0196562
			0.021703	0.0196562
			0.0217031	0.0196875
			0.0217031	0.019699
			0.0217031	0.0196994
			0.0217034	0.0197031
			0.02175	0.01975
			0.0218047	0.0197502
			0.0218048	0.0197969
			0.0218437	0.0197969
			0.0218438	0.0197971
			0.0218438	0.0198001
			0.0218499	0.0198127
			0.0218506	0.0198439
			0.0218982	0.0198493
			0.0218983	0.0198496
			0.0219004	0.0198984
			0.0219493	0.0199063
			0.0219503	0.0199454
			0.0219532	0.0199998
			0.0219533	0.02
			0.0220508	0.0200001
			0.0220628	0.0200002
			0.022125	0.0200315
			0.0221483	0.0200469
			0.0221562	0.0200469
			0.0221563	0.0201013
			0.0221875	0.0201015
			0.0221875	0.0201016
			0.0222031	0.0201096
			0.0222499	0.0201404
			0.0222501	0.0201482
			0.0222502	0.0201563
			0.0222967	0.0201563
			0.0222969	0.0201872
			0.0223517	0.0201952
			0.0223908	0.0202028
			0.0224065	0.02025
			0.0224065	0.02025
			0.0224375	0.02025
			0.0224452	0.0202502
			0.022453	0.0202968
			0.0224999	0.0202969
			0.0224999	0.0203007
			0.0225	0.0203438
			0.0225003	0.0203494
			0.0225467	0.0203596
			0.0225468	0.020375
			0.0225472	0.0203906
			0.0225935	0.0204062
			0.022594	0.0204452
			0.0225997	0.0204452
			0.0226408	0.0204454
			0.0226483	0.0204492
			0.0226484	0.020453
			0.0226504	0.0204531
			0.0226875	0.0205
			0.0226999	0.0205001
			0.0227034	0.0205469
			0.0227969	0.0205471
			0.0227971	0.02055
			0.0227996	0.0205936
			0.0228008	0.0205938
			0.0228048	0.0205939
			0.0228476	0.020594
			0.0228496	0.0206092
			0.0228514	0.0206483
			0.0228516	0.0206484
			0.0228595	0.0206561
			0.0229062	0.0206875
			0.0229492	0.0207028
			0.0229999	0.0207031
			0.0230976	0.0207033
			0.0231094	0.0207497
			0.0231501	0.0207502
			0.0231565	0.0207969
			0.0231872	0.0208438
			0.0232028	0.0208438
			0.0232031	0.0208496
			0.0232498	0.0208501
			0.02325	0.0208903
			0.0232501	0.0208985
			0.0232966	0.0209003
			0.0232967	0.0209063
			0.023297	0.0209375
			0.0233515	0.0209455
			0.0233516	0.0209998
			0.0233518	0.021
			0.0233594	0.0210467
			0.0233597	0.021047
			0.0233906	0.0210472
			0.0233984	0.0210545
			0.0233985	0.0210622
			0.0234064	0.0210622
			0.0234451	0.0210623
			0.0234451	0.0210627
			0.023453	0.0210936
			0.0234998	0.0210938
			0.0235	0.0211094
			0.0235	0.0211403
			0.0235	0.0211483
			0.0235001	0.0211502
			0.0235002	0.0211504
			0.0235002	0.0211523
			0.0235546	0.0211563
			0.0235546	0.0211565
			0.0235546	0.0212001
			0.0235547	0.0212031
			0.0235625	0.0212032
			0.0235628	0.0212497
			0.023594	0.0212501
			0.0236403	0.0212502
			0.0236484	0.0212971
			0.0236494	0.0213122
			0.02365	0.0213439
			0.023656	0.021344
			0.0236561	0.0213497
			0.0236872	0.0213516
			0.0236877	0.0213517
			0.0237029	0.0214064
			0.023703	0.0214065
			0.0237031	0.0214529
			0.0237033	0.0214532
			0.0237499	0.0215
			0.0237499	0.0215
			0.02375	0.0215
			0.0237502	0.0215509
			0.0237969	0.0215936
			0.0238438	0.0215937
			0.0238507	0.021625
			0.0238905	0.0216484
			0.0238984	0.0216561
			0.0239063	0.0216954
			0.0239063	0.0216994
			0.0239492	0.0217013
			0.0239532	0.0217014
			0.024	0.02175
			0.024	0.0217502
			0.024	0.021781
			0.0240467	0.0217969
			0.0240468	0.0218516
			0.0240469	0.0218591
			0.024047	0.0218984
			0.0240506	0.0219375
			0.0241404	0.0219531
			0.0241484	0.0219533
			0.0241562	0.0219997
			0.0241876	0.022
			0.024203	0.022
			0.0242031	0.0220001
			0.0242501	0.0220469
			0.0242501	0.022047
			0.0242501	0.0220471
			0.0242969	0.0220491
			0.0243008	0.0220548
			0.0243436	0.0220623
			0.0243437	0.022094
			0.0243906	0.0220977
			0.0243907	0.0221405
			0.0244003	0.0221482
			0.0244062	0.0221484
			0.0244063	0.0221504
			0.0244064	0.0221562
			0.0244529	0.0221875
			0.024453	0.022199
			0.0244534	0.0222003
			0.0244998	0.0222013
			0.0245	0.022203
			0.0245	0.0222031
			0.0245	0.0222031
			0.0245	0.02225
			0.0245001	0.02225
			0.0245469	0.02225
			0.024547	0.0222501
			0.0245998	0.0222502
			0.0246483	0.0222971
			0.0246486	0.0223125
			0.0246562	0.0223435
			0.0246952	0.0223516
			0.0247031	0.0223597
			0.0247031	0.0223904
			0.0247031	0.0223906
			0.0247031	0.0223998
			0.02475	0.0224062
			0.0248048	0.0224502
			0.0248514	0.022453
			0.0248905	0.0224531
			0.0249063	0.0225
			0.0249063	0.0225
			0.0249453	0.0225
			0.0249511	0.0225315
			0.024953	0.0225469
			0.0249532	0.022547
			0.0249533	0.0225471
			0.0249534	0.0225547
			0.0249998	0.0226014
			0.0250471	0.0226017
			0.025094	0.0226095
			0.0250995	0.0226409
			0.0251561	0.0226562
			0.0252499	0.0226562
			0.0252501	0.0226562
			0.0252503	0.0226562
			0.0252966	0.0226564
			0.0253046	0.0227029
			0.0253123	0.022703
			0.0253125	0.022703
			0.0253125	0.0227031
			0.0253438	0.0227033
			0.0253439	0.0227034
			0.0253474	0.0227498
			0.0253503	0.02275
			0.0253516	0.0227502
			0.0253596	0.0227503
			0.0253984	0.0227967
			0.0254003	0.022797
			0.0254006	0.022797
			0.0254063	0.0228009
			0.0254493	0.0228122
			0.0254533	0.0228125
			0.0254534	0.0228437
			0.0254997	0.022844
			0.0255	0.0228594
			0.0255469	0.0228903
			0.0255469	0.0228905
			0.0255487	0.0229006
			0.0255545	0.0229062
			0.0255625	0.022953
			0.0255627	0.0229533
			0.0255936	0.0229685
			0.0256406	0.0229687
			0.0256483	0.0229998
			0.025656	0.0229999
			0.0256562	0.023
			0.0257032	0.023
			0.0257033	0.023
			0.0257499	0.0230001
			0.02575	0.0230002
			0.02575	0.0230002
			0.02575	0.0230003
			0.0257502	0.0230312
			0.0257966	0.0230469
			0.025797	0.0230471
			0.0257999	0.0230472
			0.0258437	0.0230546
			0.0258497	0.0230937
			0.0258594	0.0230976
			0.0258986	0.0231013
			0.0259062	0.0231015
			0.0259064	0.0231406
			0.0259373	0.0231408
			0.0259375	0.0231486
			0.0259687	0.0231503
			0.0259998	0.0231503
			0.026	0.0231561
			0.026	0.0231876
			0.026	0.0231952
			0.0260001	0.0232029
			0.0260001	0.0232031
			0.0260469	0.0232031
			0.0260469	0.0232498
			0.0260937	0.02325
			0.0261017	0.0232502
			0.0261092	0.0232502
			0.0261097	0.0232502
			0.0261406	0.0232502
			0.0261484	0.0232812
			0.0261484	0.0232967
			0.026156	0.0232967
			0.0261562	0.0232969
			0.0261563	0.0232996
			0.0261952	0.0233006
			0.0261954	0.0233008
			0.0261993	0.0233122
			0.0262498	0.0233123
			0.0262498	0.0233513
			0.0262967	0.0233984
			0.0263126	0.0233985
			0.0263127	0.0234004
			0.0263493	0.0234061
			0.0263513	0.0234062
			0.0263592	0.0234064
			0.0263905	0.0234375
			0.0264062	0.0234491
			0.0264062	0.0234492
			0.0264062	0.0234492
			0.0264064	0.0234688
			0.0264375	0.0234998
			0.0264999	0.0234999
			0.0265	0.0235
			0.0265	0.0235
			0.0265001	0.0235313
			0.0265001	0.0235466
			0.0265508	0.0235468
			0.0265547	0.0235938
			0.0265935	0.0235976
			0.0265937	0.0235998
			0.0265937	0.0236016
			0.026594	0.0236406
			0.0265998	0.0236563
			0.0266014	0.0236564
			0.0266017	0.0236565
			0.0266092	0.0236994
			0.0266094	0.0237498
			0.0266094	0.0237498
			0.0266252	0.02375
			0.0266484	0.02375
			0.0266561	0.0237501
			0.0266562	0.0237502
			0.0266564	0.0237967
			0.0266565	0.0238007
			0.0266872	0.0238011
			0.0267	0.0238437
			0.0267031	0.0238438
			0.0267033	0.0238516
			0.0267499	0.0239004
			0.0267502	0.0239005
			0.0267967	0.0239063
			0.0267969	0.0239063
			0.026797	0.0239064
			0.0267971	0.0239065
			0.0268438	0.0239372
			0.0268515	0.0239373
			0.0268984	0.0239533
			0.0269061	0.0239687
			0.0269455	0.0239688
			0.0269493	0.0239998
			0.0269495	0.0239999
			0.0269531	0.024
			0.0269533	0.0240001
			0.0269687	0.0240313
			0.027	0.0240467
			0.027	0.0240467
			0.027	0.0240468
			0.027	0.0240623
			0.027	0.024094
			0.0270001	0.0241016
			0.0270003	0.0241483
			0.0270469	0.0241564
			0.0270469	0.0241995
			0.0270497	0.0242031
			0.0270937	0.0242497
			0.0271016	0.0242498
			0.0271484	0.02425
			0.0271563	0.02425
			0.0271874	0.0242501
			0.0271877	0.0242966
			0.0271952	0.0242969
			0.0272029	0.0242986
			0.0272187	0.0243046
			0.0272497	0.0243127
			0.02725	0.0243438
			0.0272501	0.0243493
			0.0272502	0.0243501
			0.0272502	0.0243515
			0.0272966	0.0243592
			0.027297	0.0244007
			0.0273011	0.0244062
			0.0273516	0.0244064
			0.0273904	0.02445
			0.0273984	0.024453
			0.0273986	0.0244531
			0.0274372	0.0244533
			0.0274495	0.0244533
			0.0274531	0.0244533
			0.0274999	0.0244688
			0.0275	0.0244997
			0.0275469	0.0244999
			0.0275471	0.0245001
			0.0275547	0.0245001
			0.0275936	0.0245312
			0.027594	0.0245468
			0.0275977	0.0245468
			0.0275997	0.0245469
			0.0276014	0.0245509
			0.0276094	0.024551
			0.0276094	0.0245624
			0.0276403	0.0245938
			0.0276503	0.0245938
			0.0276872	0.024594
			0.0276995	0.0246091
			0.0277031	0.0246092
			0.0277031	0.024625
			0.0277498	0.0246485
			0.02775	0.0246561
			0.02775	0.0246563
			0.02775	0.0246565
			0.02775	0.0246875
			0.0277501	0.024703
			0.027781	0.0247188
			0.0277813	0.02475
			0.0277968	0.02475
			0.027797	0.02475
			0.0278008	0.02475
			0.0278123	0.0247501
			0.0278435	0.0248001
			0.0278438	0.0248008
			0.0278514	0.0248122
			0.0278752	0.0248125
			0.0278983	0.0248125
			0.027906	0.024844
			0.0279061	0.0248494
			0.0279062	0.0248496
			0.0279063	0.0248507
			0.0279375	0.0248592
			0.0279493	0.0248908
			0.028	0.0248983
			0.0280002	0.0248985
			0.0280313	0.0249005
			0.028047	0.024906
			0.0280497	0.0249061
			0.0280507	0.0249061
			0.0280627	0.0249063
			0.0280938	0.0249373
			0.0280976	0.0249374
			0.028125	0.0249375
			0.0281484	0.0249453
			0.0281565	0.0249532
			0.0281565	0.0249532
			0.02825	0.0249533
			0.02825	0.0249534
			0.0282501	0.025
			0.0282502	0.025
			0.0282969	0.0250002
			0.0282972	0.0250466
			0.0283008	0.0250469
			0.0283515	0.0250469
			0.0283517	0.0250469
			0.0283594	0.025047
			0.0283596	0.0250497
			0.0284003	0.0250547
			0.0284064	0.0250625
			0.0284452	0.0250936
			0.0284534	0.025094
			0.0285	0.0250997
			0.0285	0.0251008
			0.0285469	0.0251014
			0.0285979	0.0251015
			0.0285997	0.0251015
			0.0286001	0.0251094
			0.0286565	0.0251095
			0.0286875	0.0251404
			0.0287003	0.0251504
			0.0287034	0.0251562
			0.02875	0.0251563
			0.02875	0.0251564
			0.0288435	0.0251952
			0.0288436	0.0251989
			0.0288437	0.0252031
			0.0288438	0.0252499
			0.0288476	0.02525
			0.0288495	0.02525
			0.0288591	0.02525
			0.0288592	0.0252502
			0.0288908	0.0252502
			0.0288997	0.0252969
			0.0289064	0.0252969
			0.0289373	0.0253438
			0.028953	0.025344
			0.0289531	0.025375
			0.0289533	0.0253984
			0.029	0.0254006
			0.029	0.025406
			0.029	0.0254062
			0.0290002	0.0254063
			0.0290466	0.0254064
			0.0290467	0.0254495
			0.0290469	0.0254502
			0.0290472	0.0254529
			0.0290499	0.0254531
			0.0290508	0.0254998
			0.0290548	0.0254999
			0.0290996	0.0255
			0.0291875	0.0255
			0.0292031	0.0255002
			0.0292813	0.0255467
			0.0293047	0.0255469
			0.0293436	0.0255937
			0.0293437	0.0255976
			0.029344	0.025625
			0.0293498	0.0256406
			0.0293514	0.0256409
			0.0293909	0.0256484
			0.0293985	0.0256523
			0.0294023	0.0256564
			0.0294062	0.0256565
			0.0294063	0.0256875
			0.0294454	0.0257002
			0.0294999	0.0257003
			0.0294999	0.025703
			0.0294999	0.0257031
			0.0295	0.0257031
			0.0295002	0.0257033
			0.0295003	0.0257034
			0.0295315	0.02575
			0.0295469	0.0257966
			0.0295471	0.0257966
			0.0295508	0.0257968
			0.0295935	0.0257969
			0.0295937	0.025797
			0.0296014	0.0258008
			0.0296091	0.0258009
			0.0296094	0.0258125
			0.0296408	0.0258125
			0.0296482	0.0258128
			0.0296954	0.0258435
			0.0297033	0.0258436
			0.0297966	0.0258437
			0.0298125	0.0258496
			0.0298517	0.0258496
			0.0298985	0.0258514
			0.0299492	0.0258514
			0.0299501	0.0258517
			0.0299528	0.0258592
			0.029953	0.0258594
			0.0299531	0.0258905
			0.03	0.0258985
			0.030047	0.0259062
			0.0300499	0.0259065
			0.0300937	0.0259373
			0.0300937	0.0259454
			0.0300937	0.0259504
			0.0300938	0.0259529
			0.0301015	0.0259531
			0.0301016	0.0259531
			0.0301564	0.0259531
			0.0301954	0.0259533
			0.0302029	0.0259687
			0.0302031	0.026
			0.0302031	0.0260001
			0.0302498	0.0260002
			0.0302499	0.0260003
			0.0302968	0.0260467
			0.0302991	0.0260471
			0.0303437	0.0260507
			0.0303437	0.0260548
			0.0303438	0.0260939
			0.0303477	0.0261016
			0.0303514	0.0261017
			0.0303517	0.0261092
			0.0303517	0.0261408
			0.0303591	0.0261484
			0.0303594	0.0261484
			0.0303983	0.0261505
			0.0304003	0.0261561
			0.0304005	0.026199
			0.0304377	0.0262031
			0.0304529	0.026219
			0.0304531	0.0262499
			0.0304998	0.0262503
			0.0304999	0.0262503
			0.0304999	0.0262967
			0.0304999	0.0262971
			0.0305	0.0263008
			0.0305	0.0263125
			0.0306008	0.0263125
			0.0306095	0.0263125
			0.0307034	0.0263436
			0.0307499	0.0263436
			0.03075	0.0263515
			0.03075	0.0263593
			0.0307812	0.0263908
			0.0307971	0.0263909
			0.0307971	0.0263985
			0.0307997	0.0263986
			0.0308046	0.0264004
			0.0308125	0.026406
			0.0308594	0.026406
			0.0308596	0.0264062
			0.030906	0.0264375
			0.0309061	0.0264378
			0.0309455	0.0264491
			0.0309502	0.0264494
			0.0309533	0.0264531
			0.0309997	0.0264687
			0.0310467	0.0264687
			0.031047	0.0264997
			0.0310498	0.0264998
			0.031051	0.0264999
			0.0310549	0.0265001
			0.0310625	0.0265002
			0.0310625	0.026547
			0.0310937	0.0265498
			0.0311013	0.0265506
			0.0311014	0.0265625
			0.0311015	0.0265625
			0.0311409	0.0265628
			0.0311501	0.0265936
			0.0311562	0.0266001
			0.0311562	0.0266016
			0.0312013	0.0266017
			0.0312034	0.0266094
			0.0312034	0.0266096
			0.03125	0.0266406
			0.03125	0.0266499
			0.0312501	0.026656
			0.0312502	0.0266565
			0.0312502	0.0266878
			0.031281	0.0266992
			0.031297	0.0267029
			0.0313125	0.0267033
			0.0313439	0.02675
			0.0313497	0.02675
			0.0313986	0.0267501
			0.0313987	0.0267966
			0.0314062	0.0267969
			0.03145	0.0268049
			0.0314528	0.0268122
			0.0314531	0.0268437
			0.0314998	0.026844
			0.0314999	0.0268516
			0.0315312	0.0268517
			0.031547	0.0268517
			0.031551	0.0268518
			0.0315937	0.0268594
			0.0315939	0.0268906
			0.0315999	0.0268983
			0.0316014	0.026906
			0.0316016	0.0269065
			0.0316016	0.0269373
			0.0316017	0.026949
			0.0316406	0.0269491
			0.0316521	0.0269502
			0.0316562	0.0269534
			0.0316565	0.0269997
			0.0316875	0.0269997
			0.0317031	0.0269999
			0.0317033	0.0269999
			0.0317499	0.027
			0.0317499	0.027
			0.03175	0.027
			0.03175	0.0270001
			0.03175	0.0270003
			0.03175	0.027031
			0.0317501	0.02705
			0.0318437	0.0270625
			0.0318439	0.0270977
			0.0318513	0.0270977
			0.0318985	0.0271015
			0.0318999	0.0271406
			0.0319062	0.0271523
			0.0319063	0.027156
			0.0319492	0.0271876
			0.0319494	0.0271992
			0.0319531	0.0272
			0.0319999	0.0272014
			0.0319999	0.0272031
			0.0320001	0.0272498
			0.0320002	0.0272499
			0.0320467	0.0272499
			0.03205	0.02725
			0.0321007	0.02725
			0.0321487	0.02725
			0.0321562	0.02725
			0.0321562	0.02725
			0.0321992	0.0272967
			0.0322501	0.0272969
			0.0323047	0.0272969
			0.0323591	0.0272969
			0.0324023	0.0273008
			0.0324491	0.0273125
			0.0324531	0.0273438
			0.0324999	0.0273438
			0.0325	0.027344
			0.0325466	0.027344
			0.032547	0.0273517
			0.032547	0.0273591
			0.0325508	0.0274062
			0.0326001	0.0274063
			0.0326409	0.0274373
			0.0326562	0.0274453
			0.0327497	0.0274493
			0.0327971	0.027453
			0.0328435	0.0274531
			0.0328436	0.027469
			0.0328437	0.0275
			0.0328514	0.0275
			0.0329372	0.0275
			0.0329492	0.0275
			0.0329504	0.0275313
			0.0329531	0.0275466
			0.0329532	0.0275466
			0.0329997	0.0275468
			0.0329998	0.027547
			0.0330003	0.0275623
			0.033047	0.0275625
			0.0330624	0.0275627
			0.0331018	0.0275935
			0.0331482	0.0275936
			0.0331486	0.0275938
			0.0331566	0.0275977
			0.0331953	0.0276015
			0.0332031	0.0276015
			0.0332966	0.0276092
			0.0332969	0.0276094
			0.0332969	0.0276406
			0.0333049	0.0276495
			0.0333437	0.0276565
			0.0333441	0.0276877
			0.0333516	0.0277028
			0.0333906	0.0277031
			0.0333983	0.0277031
			0.0333984	0.0277497
			0.0334062	0.0277498
			0.0334493	0.0277499
			0.0334501	0.0277499
			0.0334531	0.02775
			0.0334999	0.02775
			0.0335939	0.0277502
			0.0335998	0.0277969
			0.0336407	0.0277969
			0.0336484	0.027797
			0.03375	0.0278438
			0.03375	0.0278516
			0.0337501	0.0278592
			0.0337502	0.0278595
			0.0337988	0.0278908
			0.0337989	0.0279063
			0.033875	0.0279065
			0.033906	0.0279454
			0.0339061	0.028
			0.0339063	0.028
			0.033949	0.0280001
			0.0339999	0.0280002
			0.034	0.0280469
			0.0340001	0.0280469
			0.0340003	0.028047
			0.0340466	0.0280471
			0.0340937	0.0280488
			0.0340938	0.0280936
			0.0340938	0.0281094
			0.0341014	0.0281404
			0.0341094	0.0281484
			0.0341408	0.0281484
			0.0341566	0.0281486
			0.0342032	0.0281506
			0.0342187	0.0281876
			0.0342499	0.0281953
			0.03425	0.0281993
			0.03425	0.0282
			0.03425	0.0282031
			0.0342968	0.0282032
			0.0343006	0.0282187
			0.0343439	0.0282188
			0.0343516	0.0282499
			0.0343984	0.02825
			0.0344005	0.02825
			0.0344503	0.02825
			0.034453	0.0282502
			0.0345001	0.0282503
			0.0345466	0.0282967
			0.0345995	0.0282969
			0.0346015	0.028297
			0.0346092	0.0283438
			0.0346483	0.0283439
			0.034703	0.0283496
			0.03475	0.0283497
			0.0347501	0.02835
			0.0347967	0.0284004
			0.0348125	0.0284377
			0.0348437	0.028449
			0.0348437	0.0284492
			0.0348516	0.0284528
			0.0348517	0.0284534
			0.0349502	0.0284688
			0.0349532	0.0284997
			0.0349534	0.0284999
			0.0349685	0.0285
			0.035	0.0285
			0.035	0.0285
			0.0350469	0.0285
			0.0350937	0.0285001
			0.0350937	0.0285002
			0.0350938	0.0285469
			0.0350938	0.0285469
			0.0350976	0.02855
			0.0350997	0.0285625
			0.0351015	0.0285936
			0.0351092	0.0285938
			0.0351493	0.0286016
			0.0351501	0.0286016
			0.0351559	0.0286253
			0.0351564	0.0286406
			0.0351995	0.0286483
			0.0352031	0.0286484
			0.03525	0.0286504
			0.03525	0.0286875
			0.0352501	0.0286952
			0.0352812	0.0286995
			0.0353007	0.028703
			0.0353903	0.0287031
			0.0353905	0.0287031
			0.0353906	0.0287031
			0.0353983	0.0287033
			0.0354	0.0287498
			0.0354063	0.02875
			0.0354531	0.0287501
			0.0354531	0.0287966
			0.0354532	0.0287967
			0.0355	0.0287969
			0.0355	0.0287969
			0.0355466	0.0288046
			0.0355486	0.0288048
			0.0355499	0.0288124
			0.0356484	0.0288438
			0.0356563	0.0288439
			0.0357499	0.0288514
			0.0357501	0.0288517
			0.0357501	0.0288594
			0.0357502	0.028875
			0.0357969	0.0288906
			0.0358048	0.0288984
			0.0358435	0.0288985
			0.0358594	0.0288985
			0.0358905	0.0289063
			0.0358906	0.0289373
			0.0358993	0.028949
			0.0359063	0.028953
			0.0359063	0.0289998
			0.0359493	0.029
			0.0359685	0.0290001
			0.036	0.0290467
			0.0360001	0.0290468
			0.0360001	0.0290471
			0.0360506	0.0290488
			0.0361015	0.0290625
			0.0361484	0.0290625
			0.0361503	0.0290935
			0.0361561	0.0290936
			0.0361563	0.0290995
			0.0361951	0.0290999
			0.0361952	0.0291484
			0.0361955	0.0291503
			0.03625	0.0291561
			0.03625	0.0291563
			0.0362969	0.0291564
			0.036297	0.0292002
			0.0362971	0.0292029
			0.0363125	0.0292031
			0.0363437	0.0292188
			0.0363503	0.02925
			0.0363514	0.02925
			0.0363515	0.02925
			0.0363517	0.02925
			0.0363904	0.0292502
			0.0363984	0.0292813
			0.0363985	0.0292969
			0.0363998	0.0293005
			0.0364063	0.0293008
			0.0364066	0.0293125
			0.0364373	0.0293438
			0.0364532	0.029344
			0.0366013	0.0293517
			0.0366094	0.0293909
			0.0366486	0.0294
			0.0366526	0.0294
			0.0366561	0.0294062
			0.0367011	0.0294493
			0.0367029	0.029453
			0.0367031	0.0294999
			0.0367031	0.0295
			0.0367033	0.0295002
			0.0367499	0.0295002
			0.03675	0.0295469
			0.0367969	0.029547
			0.0368514	0.0295499
			0.0368907	0.0295507
			0.0368983	0.0295507
			0.0369064	0.0295508
			0.0369372	0.0295545
			0.036953	0.0295548
			0.0369534	0.0295548
			0.037	0.0295936
			0.037	0.0295996
			0.0370001	0.0296013
			0.0370468	0.029656
			0.037047	0.0296564
			0.037047	0.0296565
			0.0370471	0.0296875
			0.0370545	0.0296875
			0.0370935	0.0297031
			0.0370938	0.0297033
			0.0370995	0.0297497
			0.0371015	0.02975
			0.0371484	0.02975
			0.0371485	0.0297501
			0.0371872	0.0297502
			0.0371875	0.0297503
			0.0372031	0.0297969
			0.0372031	0.0297969
			0.0372499	0.0297969
			0.03725	0.0298123
			0.0372501	0.0298438
			0.037297	0.0298438
			0.0372971	0.0298495
			0.0373435	0.0298592
			0.037453	0.029875
			0.0374999	0.0298906
			0.0374999	0.0298909
			0.0375	0.0299002
			0.0375001	0.029906
			0.0375487	0.0299376
			0.0375509	0.0299531
			0.0375547	0.0299531
			0.0375939	0.0299999
			0.0376014	0.03
			0.0376015	0.03
			0.0376484	0.0300001
			0.0376876	0.0300001
			0.0377002	0.0300001
			0.0377499	0.0300499
			0.0377499	0.0300499
			0.037797	0.0300627
			0.0378045	0.0300937
			0.0378046	0.0300974
			0.0378047	0.0301002
			0.0378435	0.0301015
			0.0378438	0.0301096
			0.0378502	0.0301404
			0.0378516	0.0301504
			0.0378594	0.0301506
			0.0378984	0.0301562
			0.0378984	0.0301562
			0.0378984	0.0301564
			0.0379001	0.0301872
			0.0379063	0.0302031
			0.0379063	0.0302499
			0.0379375	0.03025
			0.0379529	0.03025
			0.038	0.03025
			0.0381485	0.0302501
			0.0381486	0.0302502
			0.0382028	0.0302502
			0.0382499	0.0302503
			0.03825	0.0302969
			0.03825	0.0303046
			0.0382966	0.0303048
			0.0382967	0.0303125
			0.0382969	0.0303437
			0.0383125	0.030344
			0.0383437	0.0303516
			0.0383438	0.030375
			0.0383982	0.0303982
			0.0383984	0.0303984
			0.0384002	0.0304021
			0.0384006	0.0304061
			0.0384532	0.0304374
			0.0384997	0.0304375
			0.0385	0.0304377
			0.0385508	0.0304453
			0.0386095	0.0304453
			0.0386483	0.0304531
			0.0386503	0.0304531
			0.0386562	0.0305
			0.0386872	0.0305
			0.0387033	0.0305
			0.0387033	0.0305001
			0.0387499	0.0305488
			0.0387501	0.0305625
			0.0387967	0.030594
			0.0388048	0.0305996
			0.0388515	0.0306015
			0.0388517	0.0306094
			0.0388592	0.0306483
			0.0388595	0.0306484
			0.038875	0.0306485
			0.0388984	0.0306563
			0.0389007	0.0306564
			0.0389532	0.0306954
			0.039	0.030703
			0.0390466	0.0307031
			0.0390508	0.0307032
			0.0391499	0.0307034
			0.0391525	0.0307499
			0.0391953	0.0307499
			0.0391993	0.03075
			0.0392968	0.03075
			0.0393124	0.0307501
			0.0393439	0.0307502
			0.0393441	0.0307966
			0.0393592	0.0308439
			0.0393982	0.0308495
			0.0393983	0.0308517
			0.0394062	0.0308592
			0.0395468	0.030875
			0.0395469	0.0308905
			0.0395507	0.0308985
			0.0395625	0.0308995
			0.0395936	0.0309062
			0.0395938	0.0309063
			0.0396407	0.0309452
			0.0396561	0.0309492
			0.0398987	0.0309529
			0.0399453	0.0309531
			0.0399455	0.0309531
			0.0399531	0.0309533
			0.0399533	0.0309997
			0.0399533	0.0309999
			0.0399997	0.031
			0.0400309	0.031
			0.040047	0.031
			0.0400939	0.0310001
			0.040094	0.0310002
			0.0400997	0.0310003
			0.0401409	0.0310466
			0.0401486	0.0310467
			0.0401875	0.0310623
			0.0402032	0.0310936
			0.0402497	0.0310937
			0.04025	0.0310939
			0.04025	0.0311091
			0.0402967	0.0311094
			0.04035	0.0311408
			0.0403501	0.0311483
			0.0404004	0.0311565
			0.0404531	0.0312031
			0.0404534	0.0312499
			0.0405	0.03125
			0.0405001	0.0312501
			0.0405499	0.0312968
			0.0406014	0.0312969
			0.0406484	0.0313006
			0.0406485	0.0313046
			0.040656	0.0313125
			0.0406564	0.0313436
			0.040703	0.0313514
			0.04075	0.0313515
			0.040844	0.0313905
			0.0408592	0.0313907
			0.0409529	0.0313983
			0.0409531	0.0314062
			0.0409534	0.0314062
			0.041	0.0314062
			0.0410469	0.0314064
			0.041047	0.0314064
			0.0410504	0.0314375
			0.0411015	0.03145
			0.0411523	0.0314531
			0.0411562	0.0314531
			0.0411562	0.0314531
			0.0411954	0.0314998
			0.0412031	0.0314998
			0.0412187	0.0315
			0.041219	0.0315
			0.0412498	0.0315
			0.0412967	0.0315001
			0.041297	0.0315002
			0.0414375	0.0315498
			0.0414493	0.0315507
			0.0414531	0.0315508
			0.0414531	0.0315935
			0.0415467	0.0315936
			0.041547	0.0315936
			0.0415546	0.0315938
			0.0416015	0.0315939
			0.0416872	0.0315994
			0.0417031	0.0316013
			0.0418125	0.0316094
			0.0418479	0.0316096
			0.0418517	0.0316406
			0.0418591	0.0316409
			0.0418907	0.0316484
			0.0419375	0.0316506
			0.0419492	0.0316562
			0.0419531	0.0317029
			0.0419531	0.0317029
			0.0419532	0.0317031
			0.0419997	0.0317032
			0.0419999	0.0317187
			0.042	0.0317812
			0.0420001	0.0317969
			0.0420469	0.031799
			0.0420469	0.0318122
			0.0420469	0.0318437
			0.042047	0.0318438
			0.0420471	0.0318439
			0.0421094	0.0318494
			0.0421875	0.0318499
			0.0421992	0.0318508
			0.0421997	0.0318514
			0.0422187	0.0318517
			0.0422969	0.0318594
			0.0423047	0.0318595
			0.0423047	0.0318983
			0.0423516	0.0319005
			0.0423594	0.0319023
			0.0423596	0.0319061
			0.0423907	0.0319062
			0.0423983	0.0319505
			0.0423985	0.0319998
			0.0424451	0.032
			0.0424531	0.032
			0.0424684	0.0320003
			0.0424998	0.0320467
			0.0425	0.032047
			0.0425	0.0320471
			0.0425469	0.0320501
			0.0425498	0.0320626
			0.0425939	0.0320626
			0.042594	0.0320937
			0.0426016	0.0320938
			0.0426095	0.0320938
			0.042625	0.0320939
			0.0426403	0.0320997
			0.0427029	0.0321091
			0.0427187	0.0321095
			0.04275	0.0321484
			0.04275	0.0321562
			0.0427501	0.0322032
			0.0427501	0.0322498
			0.0427503	0.03225
			0.0427813	0.0322501
			0.0427968	0.0323007
			0.0428439	0.0323125
			0.0428517	0.0323435
			0.0428907	0.0323516
			0.0429063	0.0323516
			0.0429454	0.0323517
			0.04295	0.0323593
			0.0429999	0.0323753
			0.0429999	0.0323983
			0.0429999	0.0323985
			0.043	0.0323985
			0.0430001	0.0324025
			0.0430001	0.0324062
			0.0430468	0.0324062
			0.0430469	0.0324063
			0.0430934	0.0324064
			0.0430937	0.0324493
			0.0431096	0.03245
			0.043125	0.0324533
			0.0432031	0.0324999
			0.0432031	0.0325
			0.0432032	0.0325
			0.0432497	0.0325001
			0.0432971	0.0325312
			0.0433005	0.0325315
			0.0433438	0.0325624
			0.0433984	0.0325936
			0.0434063	0.0325937
			0.0434063	0.0325995
			0.0434493	0.0326015
			0.0434532	0.0326016
			0.0435	0.0326484
			0.0435001	0.0326484
			0.0435002	0.0326484
			0.0435507	0.0326992
			0.0435628	0.0327032
			0.0435936	0.03275
			0.0435977	0.03275
			0.0436016	0.0327503
			0.0436094	0.032797
			0.0436484	0.0327971
			0.0436487	0.0328124
			0.043656	0.0328436
			0.0436562	0.0328516
			0.0436564	0.0328905
			0.0436875	0.0328985
			0.0436992	0.0329062
			0.0437499	0.0329062
			0.0437969	0.0329062
			0.0438508	0.0329063
			0.0438984	0.0329378
			0.0439377	0.0329378
			0.0439531	0.0329533
			0.043969	0.0329998
			0.044	0.0329999
			0.0440001	0.033
			0.0440938	0.033
			0.0440938	0.0330313
			0.0440939	0.0330471
			0.0441016	0.0330625
			0.0441504	0.0330628
			0.0441563	0.0330937
			0.0441992	0.0331015
			0.0441993	0.0331559
			0.0442032	0.033156
			0.0442034	0.0331562
			0.0442187	0.0331872
			0.0442497	0.0332034
			0.0442499	0.0332498
			0.04425	0.0332498
			0.04425	0.0332499
			0.0442501	0.0332499
			0.0442501	0.03325
			0.0442502	0.03325
			0.0442967	0.03325
			0.0442996	0.0332501
			0.0443439	0.0332812
			0.0443906	0.0332968
			0.0444023	0.0332969
			0.0444453	0.0332971
			0.0444999	0.0332998
			0.0445	0.0333437
			0.0445	0.0333437
			0.0445	0.0333438
			0.0445003	0.0333515
			0.0445468	0.0333517
			0.0445625	0.0333517
			0.0445625	0.0333596
			0.0445934	0.033375
			0.0446486	0.0334
			0.0446506	0.0334001
			0.0446563	0.0334003
			0.0446565	0.033406
			0.0446875	0.0334061
			0.0447013	0.0334062
			0.0447033	0.0334375
			0.0447503	0.0334376
			0.0447969	0.0334378
			0.0448128	0.033449
			0.0448128	0.0334529
			0.0448434	0.033453
			0.0448438	0.0334531
			0.0448517	0.0334999
			0.0449064	0.0335
			0.044949	0.0335001
			0.0450001	0.0335001
			0.0450003	0.0335468
			0.0450467	0.0335468
			0.0450467	0.0335469
			0.0450468	0.0335469
			0.045047	0.0335622
			0.0450548	0.0335936
			0.0450625	0.0335937
			0.0450938	0.0335974
			0.0451013	0.0335995
			0.0451094	0.0336092
			0.0451406	0.0336097
			0.0451485	0.033625
			0.0451562	0.0336505
			0.0451875	0.0336955
			0.0452009	0.0336993
			0.0452031	0.0337
			0.0452031	0.0337011
			0.0452032	0.0337031
			0.04525	0.0337033
			0.0452969	0.0337498
			0.0452988	0.03375
			0.0453007	0.03375
			0.0453125	0.0337501
			0.0453438	0.0337968
			0.0453496	0.0338006
			0.0453597	0.0338125
			0.0453907	0.0338436
			0.0453984	0.033844
			0.0454063	0.0338499
			0.0454375	0.0338515
			0.0454531	0.0338517
			0.0455	0.0338904
			0.0455001	0.0338983
			0.0455003	0.0339023
			0.0455467	0.0339062
			0.0455938	0.0339063
			0.0455938	0.0339498
			0.0455938	0.0339512
			0.0455938	0.0339533
			0.0456096	0.0339534
			0.0456486	0.0339997
			0.045703	0.0339997
			0.04575	0.0339997
			0.04575	0.034
			0.0457501	0.0340467
			0.0457967	0.0340469
			0.0457968	0.0340471
			0.0457968	0.0340471
			0.0457969	0.0340626
			0.0458592	0.0341014
			0.0458984	0.0341091
			0.0458991	0.0341094
			0.0459062	0.0341483
			0.0459532	0.0341484
			0.0459532	0.0341502
			0.0459998	0.0341504
			0.0460001	0.0342028
			0.0460468	0.0342029
			0.0460469	0.0342029
			0.0460625	0.0342497
			0.0460938	0.0342498
			0.0460974	0.0342499
			0.0461017	0.03425
			0.0461406	0.03425
			0.0461483	0.03425
			0.0461484	0.0342502
			0.0462031	0.0342969
			0.0462499	0.0343435
			0.0462499	0.0343437
			0.04625	0.03435
			0.0462501	0.0343516
			0.0462502	0.0343907
			0.0462502	0.0343984
			0.0462967	0.0343985
			0.0463046	0.0344024
			0.0463438	0.0344512
			0.0463438	0.0344529
			0.0463497	0.0344532
			0.0463906	0.0344997
			0.0463906	0.0344999
			0.0463906	0.0344999
			0.0463983	0.0345
			0.0464062	0.0345
			0.0464375	0.0345468
			0.0464375	0.0345469
			0.0464491	0.0345472
			0.0465	0.03455
			0.0465	0.0345501
			0.0465001	0.0345548
			0.0465001	0.034594
			0.0465506	0.0345975
			0.0465625	0.0346094
			0.0465937	0.0346247
			0.046594	0.0346484
			0.0466094	0.0346485
			0.046625	0.0346563
			0.0466564	0.0346875
			0.0466875	0.0346992
			0.0466992	0.0347033
			0.04675	0.0347033
			0.0468125	0.0347187
			0.0468436	0.0347497
			0.0468441	0.0347497
			0.0468493	0.03475
			0.0468592	0.0347967
			0.0468594	0.0347968
			0.0468986	0.0347969
			0.0469062	0.0347971
			0.0469494	0.0347972
			0.0469531	0.0348007
			0.0470003	0.0348125
			0.0470315	0.0348439
			0.0470469	0.0348516
			0.0470935	0.0348904
			0.0470938	0.0348983
			0.0470976	0.0349062
			0.0470995	0.0349063
			0.0470997	0.0349066
			0.0471015	0.0349372
			0.0471406	0.0349492
			0.0471561	0.0349531
			0.0471875	0.0349531
			0.0471875	0.0349533
			0.0472031	0.0349534
			0.0472034	0.0349999
			0.04725	0.035
			0.04725	0.035
			0.0472503	0.035
			0.0472967	0.035
			0.0472969	0.0350003
			0.0472969	0.0350467
			0.0473436	0.0350469
			0.0473516	0.0350628
			0.0473747	0.0350937
			0.0473906	0.0351016
			0.0473909	0.0351405
			0.0473985	0.0351483
			0.0474375	0.0351507
			0.0474375	0.0351955
			0.0474452	0.0352032
			0.0474453	0.0352499
			0.0474501	0.0352499
			0.0474997	0.03525
			0.0475	0.03525
			0.0475467	0.03525
			0.0475469	0.0352813
			0.0475471	0.0352966
			0.0475508	0.0353124
			0.0475546	0.0353125
			0.0475937	0.0353438
			0.0475974	0.0353438
			0.0475999	0.0353499
			0.0476014	0.0353516
			0.0476094	0.0353517
			0.0476561	0.0353985
			0.0476562	0.0353985
			0.0476954	0.0353985
			0.047703	0.0354021
			0.047703	0.0354063
			0.0477187	0.0354375
			0.04775	0.0354375
			0.0477503	0.0354375
			0.047799	0.0354495
			0.0478438	0.035453
			0.047844	0.0354532
			0.04785	0.0355
			0.0478502	0.0355001
			0.0478514	0.0355467
			0.0478982	0.0355469
			0.0479065	0.0355469
			0.0479453	0.0355625
			0.0479492	0.0355935
			0.0479494	0.0355938
			0.0479533	0.0355938
			0.0479687	0.0355939
			0.0479998	0.035594
			0.048	0.0356016
			0.0480001	0.0356093
			0.0480487	0.0356094
			0.0480509	0.035625
			0.0480545	0.0356405
			0.0480937	0.0356523
			0.0480938	0.0356559
			0.0480977	0.0356562
			0.0481003	0.0356563
			0.0481404	0.0357031
			0.0481406	0.0357499
			0.0481407	0.0357501
			0.0481483	0.0357501
			0.0481562	0.0357966
			0.0481562	0.0357966
			0.0481876	0.0357967
			0.0481954	0.0358436
			0.0482188	0.0358439
			0.04825	0.0358476
			0.0482501	0.0358517
			0.0482969	0.0358591
			0.0483009	0.0358592
			0.0483437	0.0358906
			0.0483595	0.0358985
			0.048375	0.0359023
			0.0483984	0.0359491
			0.0484062	0.0359493
			0.0484531	0.035953
			0.0484999	0.0359531
			0.0485	0.035969
			0.0485	0.036
			0.0485	0.036
			0.0485001	0.0360001
			0.0485468	0.0360003
			0.0485507	0.0360003
			0.0485507	0.0360625
			0.0485547	0.0360939
			0.0485937	0.0360996
			0.0485994	0.0361093
			0.0486016	0.0361095
			0.0486017	0.0361408
			0.0486406	0.0361562
			0.0486562	0.0361992
			0.0486565	0.0362031
			0.0487031	0.0362033
			0.0487032	0.0362497
			0.0487499	0.03625
			0.04875	0.03625
			0.04875	0.03625
			0.0487969	0.0362503
			0.0488047	0.0362966
			0.0488125	0.0363437
			0.0488514	0.0363497
			0.0488908	0.0363506
			0.0489024	0.0363594
			0.0489531	0.0363904
			0.048969	0.0363906
			0.049	0.0363909
			0.049	0.0363987
			0.0490469	0.0364063
			0.0490469	0.0364378
			0.0490939	0.036449
			0.0490941	0.0364511
			0.0491016	0.0364531
			0.0491016	0.0364997
			0.0491521	0.0364998
			0.0492013	0.0365
			0.0492032	0.0365466
			0.04925	0.0365469
			0.04925	0.0365507
			0.0492502	0.0365627
			0.0492503	0.0366484
			0.0492967	0.0366484
			0.0493007	0.036656
			0.0493438	0.0366563
			0.049344	0.0366953
			0.0493477	0.0366992
			0.0494006	0.0367001
			0.0494061	0.036701
			0.0494376	0.0367012
			0.0494534	0.03675
			0.0494997	0.0367501
			0.0495	0.0367502
			0.0495001	0.0367503
			0.0495001	0.0367966
			0.0495467	0.0367969
			0.0495467	0.0368048
			0.0495469	0.0368125
			0.0495469	0.0368435
			0.0495469	0.0368515
			0.049547	0.0368906
			0.0495936	0.0368984
			0.0497499	0.0369023
			0.0497499	0.0369063
			0.04975	0.0369375
			0.04975	0.0369453
			0.04975	0.0369494
			0.04975	0.0369997
			0.0497967	0.037
			0.0497969	0.0370467
			0.0497969	0.0370469
			0.0498435	0.0370547
			0.0498514	0.0370624
			0.0498515	0.0370624
			0.0498904	0.0370625
			0.0498993	0.0370628
			0.0499375	0.0370938
			0.0499453	0.0370938
			0.0499454	0.0370938
			0.049951	0.037094
			0.0499997	0.0370941
			0.05	0.0370976
			0.0500471	0.037125
			0.0500549	0.0371404
			0.0500627	0.0371484
			0.0500936	0.0371521
			0.0500937	0.037156
			0.0500937	0.0371563
			0.0501404	0.0371565
			0.0501497	0.0371991
			0.0501499	0.0371993
			0.0501562	0.0372499
			0.0501565	0.03725
			0.0501953	0.03725
			0.0502013	0.0372503
			0.0502034	0.0372967
			0.0502499	0.0372969
			0.05025	0.0373007
			0.0502966	0.0373008
			0.050297	0.0373011
			0.0503437	0.0373125
			0.0503517	0.0373494
			0.0503517	0.0373515
			0.0503592	0.0373594
			0.0503982	0.0373904
			0.0503984	0.0373908
			0.0504062	0.0373909
			0.0504062	0.0373986
			0.0504064	0.0374003
			0.0504451	0.0374022
			0.0504492	0.0374062
			0.0504503	0.0374492
			0.050453	0.037453
			0.0504533	0.0375316
			0.0504997	0.0375467
			0.0504999	0.0375469
			0.0504999	0.0375471
			0.0505	0.0375489
			0.0505	0.0375935
			0.0505001	0.0375936
			0.050547	0.0375937
			0.0505937	0.0375938
			0.0506017	0.0376486
			0.0506095	0.0376559
			0.0506521	0.037656
			0.0506565	0.0376561
			0.0507031	0.0376563
			0.0507031	0.0377
			0.0507497	0.0377497
			0.0507499	0.03775
			0.05075	0.0377501
			0.05075	0.0377501
			0.0507501	0.0377969
			0.0507812	0.0377996
			0.050797	0.0378045
			0.0508	0.0378127
			0.0508047	0.0378438
			0.0508123	0.0378494
			0.0508515	0.0379064
			0.0508594	0.0379492
			0.0508909	0.0379509
			0.0509063	0.0379533
			0.0509063	0.0379533
			0.0509492	0.0379533
			0.0509685	0.0379688
			0.0509998	0.0379999
			0.051	0.038
			0.0510001	0.0380003
			0.0510001	0.0380622
			0.0510626	0.0380625
			0.0510935	0.0380937
			0.0510938	0.0381001
			0.0511014	0.0381016
			0.0511015	0.0381016
			0.0511408	0.0381561
			0.0511483	0.0381562
			0.0511487	0.0381562
			0.0511955	0.0381563
			0.0512003	0.0381565
			0.0512503	0.0381565
			0.0512967	0.0381875
			0.051297	0.0382031
			0.0513046	0.0382034
			0.0513438	0.0382185
			0.0513514	0.0382499
			0.0513592	0.0382502
			0.0513596	0.0382969
			0.0514063	0.038297
			0.0514454	0.0383126
			0.0514529	0.038344
			0.0514685	0.0383593
			0.0515471	0.0383908
			0.0515547	0.0383985
			0.0516015	0.0384061
			0.0516406	0.0384492
			0.0516563	0.0384529
			0.0517031	0.0384533
			0.0517032	0.0384997
			0.0517033	0.0385
			0.0517034	0.0385313
			0.05175	0.0385469
			0.0517501	0.0385469
			0.0517501	0.038547
			0.0517501	0.0385939
			0.0517502	0.0385995
			0.0517988	0.0386015
			0.0518005	0.0386095
			0.0518122	0.0386403
			0.0518434	0.0386486
			0.0518435	0.0386504
			0.0518437	0.0386563
			0.0518438	0.03875
			0.0518439	0.03875
			0.051844	0.0387503
			0.0518515	0.0387966
			0.0518591	0.0387969
			0.051875	0.0388008
			0.0519375	0.0388125
			0.0519998	0.0388434
			0.0520312	0.0388438
			0.0521016	0.0388438
			0.0521484	0.0388439
			0.0521563	0.0388439
			0.0521875	0.0389065
			0.0522031	0.0389065
			0.0522032	0.0389372
			0.0522033	0.0389532
			0.05225	0.039
			0.05225	0.0390001
			0.0522968	0.0390002
			0.0522969	0.0390469
			0.0523435	0.0390469
			0.0523435	0.0390505
			0.0523516	0.0390545
			0.0523906	0.0390936
			0.0523985	0.0390937
			0.0523985	0.0390998
			0.0524064	0.0391016
			0.0524529	0.0391092
			0.0524531	0.0391406
			0.0524997	0.0391565
			0.0525001	0.0391872
			0.0525469	0.0391954
			0.0525936	0.0392
			0.0525939	0.0392012
			0.0526093	0.0392187
			0.0526096	0.03925
			0.052625	0.03925
			0.0526504	0.0392501
			0.0527033	0.0392969
			0.0527967	0.0392969
			0.0529375	0.0393122
			0.0529531	0.0393437
			0.0529997	0.0393592
			0.0530469	0.0393908
			0.0530939	0.0393984
			0.0531016	0.0393984
			0.0531406	0.0394005
			0.0531564	0.0394023
			0.0532008	0.0394062
			0.053203	0.0394372
			0.05325	0.0394375
			0.05325	0.039453
			0.05325	0.0394531
			0.05325	0.0394997
			0.0532501	0.0394999
			0.0532966	0.0395468
			0.053297	0.039547
			0.0533434	0.039549
			0.0533439	0.0395508
			0.0533591	0.0395628
			0.053375	0.0395937
			0.0534496	0.0395938
			0.0535001	0.0395941
			0.0535001	0.0395994
			0.0535003	0.0396483
			0.0535003	0.0396564
			0.0535471	0.0396565
			0.0535938	0.0396953
			0.0536015	0.0396954
			0.0536092	0.039699
			0.0536247	0.0397031
			0.0536523	0.0397187
			0.0537033	0.0397499
			0.0537501	0.03975
			0.0537501	0.0397967
			0.0537967	0.039797
			0.0537971	0.0397971
			0.0538	0.039801
			0.0538011	0.0398434
			0.0538437	0.0398434
			0.0538514	0.0398437
			0.0538516	0.0398495
			0.0539005	0.0398593
			0.0539065	0.0398593
			0.0539492	0.0398983
			0.0540467	0.0398986
			0.0540467	0.0399062
			0.0541561	0.0399062
			0.0541563	0.0399064
			0.0541954	0.0399372
			0.0542031	0.03995
			0.0542031	0.039953
			0.0542033	0.0399997
			0.0542499	0.0399999
			0.05425	0.04
			0.05425	0.0400469
			0.0542967	0.0400469
			0.0542969	0.0400546
			0.0542969	0.0400936
			0.0542969	0.0401015
			0.0542969	0.0401092
			0.0543516	0.0401406
			0.0544063	0.040156
			0.0544492	0.0401561
			0.0545	0.0401875
			0.0545	0.0401999
			0.0545001	0.0402031
			0.0545508	0.0402032
			0.0545938	0.04025
			0.0546484	0.04025
			0.0546872	0.0402501
			0.0547188	0.0402501
			0.05475	0.0402969
			0.0547815	0.0403441
			0.0547969	0.0403518
			0.0548008	0.0403591
			0.0548125	0.0403905
			0.0548984	0.0403905
			0.0549003	0.0405
			0.0549061	0.0405468
			0.0549531	0.0405469
			0.0549531	0.0405936
			0.0549687	0.0405938
			0.0549999	0.040594
			0.055	0.0406504
			0.0550001	0.0406506
			0.055047	0.040656
			0.0550548	0.0406562
			0.0550995	0.0406562
			0.0551484	0.0406565
			0.0552033	0.0406875
			0.05525	0.0406876
			0.0552967	0.0406992
			0.0552968	0.0406993
			0.0552971	0.0407497
			0.0553046	0.0407498
			0.0553436	0.0407499
			0.0553437	0.04075
			0.0553495	0.04075
			0.0553594	0.0407969
			0.0553905	0.0407969
			0.0553907	0.0407998
			0.0553986	0.0408437
			0.0554061	0.0408437
			0.0554491	0.0408983
			0.0554533	0.0408999
			0.0555	0.0409004
			0.0555	0.0409005
			0.0555	0.0409062
			0.055594	0.040953
			0.0556001	0.0409531
			0.0556015	0.0409999
			0.0556483	0.041
			0.055656	0.0410467
			0.0556563	0.0410937
			0.0556564	0.0410937
			0.0557031	0.0410938
			0.0557032	0.0411092
			0.0557499	0.0411404
			0.0557499	0.0411484
			0.0557967	0.041203
			0.0557969	0.04125
			0.0557996	0.0412967
			0.055801	0.0412971
			0.0558125	0.0413439
			0.0558984	0.0413514
			0.055953	0.0413904
			0.0559998	0.0413983
			0.0559999	0.0413987
			0.056	0.0414022
			0.0560466	0.0414061
			0.0560488	0.0414063
			0.0560938	0.0414064
			0.056094	0.0414528
			0.0561094	0.0414529
			0.0561409	0.0415
			0.0561564	0.0415002
			0.0561875	0.0415509
			0.0561997	0.0415547
			0.0562028	0.0415625
			0.056203	0.0415938
			0.0562031	0.0416014
			0.0562497	0.0416018
			0.0562498	0.041625
			0.0562499	0.0416484
			0.0562499	0.0416559
			0.05625	0.0417187
			0.0562501	0.0417498
			0.0562997	0.04175
			0.0563125	0.04175
			0.0563437	0.0417501
			0.0563514	0.0417967
			0.0563905	0.0418437
[truncated: 18,968 more rows]

[truncated: 105 more sheets: Fig. 2C, Fig. 2E, Fig. 2F, Fig. 2H, Fig. 2I, Fig. 2K, Fig. 2L, Fig. 2O, Fig. 3C, Fig. 3D, Fig. 3F, Fig. 3H, Fig. 3J, Fig. 4B, Fig. 4E, Fig. 4L, Fig. 4M, Fig. 5D, Fig. 6B, Fig. 6D …]
